# Supplementary material for: FTO modifies the m6A level of MALAT and promotes bladder cancer progression
Source: Clin Transl Med. 2021 Feb 1;11(2):e310. doi: 10.1002/ctm2.310 (PMC7851431; doi:10.1002/ctm2.310)
Supplement: Supplementary file 2 — SUPPORTING INFORMATION [file CTM2-11-e310-s002.xlsx]

## Sheet: sig_diff_peak
Supplementary Table S1. m6A RNA-seq analysis in 253J control and FTO-knockdown cells
chr	chromStart	chromEnd	ENSG_ID	gene_symbol	score	strand	thickStart	thickEnd	itemRgb	blockCount	blockSizes	blockStarts	lg.p	lg.fdr	fold_enrchment	diff.lg.fdr	diff.lg.p	diff.log2.fc
1	990387	991047	ENSG00000188157	AGRN	0	+	990387	991047	0	1	660,	0	-1280	#NAME?	6.59	-142	-145	1.31
1	990441	991410	ENSG00000242590	RP11-54O7.14	0	+	990441	991410	0	2	154,133,	0,836	-1160	#NAME?	7.88	-80.5	-83.6	1.36
1	1105244	1105514	ENSG00000272141	RP11-465B22.8	2.5e-32	+	1105244	1105514	0	1	270,	0	-31.6	-30.5	8.96	-3.2	-4.25	2.09
1	1168311	1168936	ENSG00000176022	B3GALT6	1e-90	+	1168311	1168936	0	1	625,	0	-90	-88.6	13.5	-1.48	-2.2	0.771
1	1169945	1170421	ENSG00000176022	B3GALT6	3.2e-80	+	1169945	1170421	0	1	476,	0	-79.5	-78.2	4.58	-2.13	-3	0.556
1	1336029	1336684	ENSG00000224870	RP4-758J18.2	1e-300	+	1336029	1336684	0	1	655,	0	-300	-298	17.9	-1.68	-2.46	0.474
1	1375324	1376015	ENSG00000179403	VWA1	0	+	1375324	1376015	0	1	691,	0	-342	#NAME?	5.63	-71.9	-74.9	1.9
1	1376134	1376524	ENSG00000179403	VWA1	6.3e-21	+	1376134	1376524	0	1	390,	0	-20.2	-19.1	10.4	-3.28	-4.35	1.72
1	2106256	2116385	ENSG00000067606	PRKCZ	6.3e-17	+	2106256	2116385	0	5	16,90,83,116,25,	0,406,7014,9765,10104	-16.2	-15.2	2.01	-5.78	-7.11	1.05
1	2160822	2164015	ENSG00000157933	SKI	1e-213	+	2160822	2164015	0	2	352,98,	0,3095	-213	-211	40.6	-1.47	-2.2	-1.22
1	2238383	2239941	ENSG00000157933	SKI	0	+	2238383	2239941	0	1	1558,	0	-1960	#NAME?	56	-3.82	-4.96	-0.496
1	2334573	2334784	ENSG00000157916	RER1	1e-133	+	2334573	2334784	0	1	211,	0	-133	-132	3.08	-3.2	-4.25	0.513
1	6692856	6693426	ENSG00000041988	THAP3	0	+	6692856	6693426	0	1	570,	0	-618	#NAME?	36.8	-11.2	-12.9	1.55
1	7841101	7841162	ENSG00000049245	VAMP3	0.00076	+	7841101	7841162	0	1	61,	0	-3.12	-2.38	1.21	-2.46	-3.39	0.87
1	7844926	7845601	ENSG00000049246	PER3	3.1e-07	+	7844926	7845601	0	2	139,101,	0,574	-6.51	-5.65	5.13	-1.89	-2.7	-3.05
1	9323633	9324593	ENSG00000049239	H6PD	1e-155	+	9323633	9324593	0	1	960,	0	-155	-154	123	-1.56	-2.3	-1.49
1	9324832	9325582	ENSG00000049239	H6PD	2e-27	+	9324832	9325582	0	1	750,	0	-26.7	-25.6	12.8	-1.78	-2.58	-1.25
1	9330106	9330287	ENSG00000049239	H6PD	5e-12	+	9330106	9330287	0	1	181,	0	-11.3	-10.4	2.85	-1.46	-2.19	1.2
1	9330706	9330946	ENSG00000049239	H6PD	6.3e-70	+	9330706	9330946	0	1	240,	0	-69.2	-67.9	4.86	-15.8	-17.7	2.05
1	10093279	10093699	ENSG00000130939	UBE4B	4.1e-07	+	10093279	10093699	0	1	420,	0	-6.39	-5.54	4.04	-2.08	-2.94	-1.71
1	10318637	10338176	ENSG00000054523	KIF1B	5e-27	+	10318637	10338176	0	10	93,66,179,112,78,66,18,76,79,133,	0,3325,8800,9572,12922,13661,14434,16848,17741,19406	-26.3	-25.2	11.4	-1.7	-2.48	-2.23
1	10355815	10365123	ENSG00000054523	KIF1B	0	+	10355815	10365123	0	5	9,84,181,73,1903,	0,824,1139,1416,7405	-437	#NAME?	225	-4.43	-5.63	-1.66
1	10689916	10690096	ENSG00000142655	PEX14	5.1e-06	+	10689916	10690096	0	1	180,	0	-5.29	-4.47	1.91	-8.6	-10.2	2.57
1	11083380	11084067	ENSG00000120948	TARDBP	0	+	11083380	11084067	0	1	687,	0	-4050	#NAME?	17.2	-27.3	-29.6	0.647
1	11345921	11346281	ENSG00000120942	UBIAD1	5e-76	+	11345921	11346281	0	1	360,	0	-75.3	-74	6.12	-1.41	-2.12	-0.605
1	12034877	12035505	ENSG00000083444	PLOD1	0	+	12034877	12035505	0	1	628,	0	-1570	#NAME?	11.6	-6.78	-8.2	0.338
1	12071623	12072103	ENSG00000116688	MFN2	0	+	12071623	12072103	0	1	480,	0	-1160	#NAME?	21	-7.99	-9.5	-0.76
1	12268656	12269285	ENSG00000028137	TNFRSF1B	0	+	12268656	12269285	0	1	629,	0	-2160	#NAME?	28.1	-21.6	-23.7	0.972
1	12567093	12569252	ENSG00000048707	VPS13D	1e-217	+	12567093	12569252	0	2	54,306,	0,1853	-217	-215	15.1	-3.94	-5.09	1.3
1	14105025	14106911	ENSG00000116731	PRDM2	1.3e-65	+	14105025	14106911	0	1	1886,	0	-64.9	-63.6	144	-3.58	-4.68	-1.91
1	16174538	16203141	ENSG00000065526	SPEN	0	+	16174538	16203141	0	4	107,321,894,445,	0,24772,25458,28158	-1580	#NAME?	2560	-3.7	-4.83	-3.35
1	16248797	16256186	ENSG00000065526	SPEN	0	+	16248797	16256186	0	2	47,1601,	0,5788	-540	#NAME?	166	-6.67	-8.09	-2.44
1	16256694	16257473	ENSG00000065526	SPEN	1e-117	+	16256694	16257473	0	1	779,	0	-117	-116	49.4	-3.23	-4.28	-2.33
1	16258370	16259539	ENSG00000065526	SPEN	4e-32	+	16258370	16259539	0	1	1169,	0	-31.4	-30.3	8.42	-6.81	-8.24	-1.73
1	16261843	16262144	ENSG00000065526	SPEN	4e-13	+	16261843	16262144	0	1	301,	0	-12.4	-11.5	2.71	-3.56	-4.66	-1.44
1	16265996	16266626	ENSG00000065526	SPEN	0	+	16265996	16266626	0	1	630,	0	-1730	#NAME?	50.4	-2.5	-3.44	0.455
1	16785526	16785916	ENSG00000157191	NECAP2	4e-74	+	16785526	16785916	0	1	390,	0	-73.4	-72.1	3.31	-6.65	-8.07	-0.915
1	18023799	18024189	ENSG00000074964	ARHGEF10L	1e-192	+	18023799	18024189	0	1	390,	0	-192	-190	26.4	-1.5	-2.23	0.91
1	18811251	18811970	ENSG00000179023	KLHDC7A	1.3e-38	+	18811251	18811970	0	1	719,	0	-37.9	-36.8	19.8	-1.68	-2.46	1.33
1	19585255	19585553	ENSG00000053372	MRTO4	0	+	19585255	19585553	0	1	298,	0	-1710	#NAME?	15.5	-14.3	-16.2	0.966
1	19983569	19983926	ENSG00000270136	MINOS1-NBL1	0	+	19983569	19983926	0	1	357,	0	-1950	#NAME?	11.3	-35.7	-38.3	1.09
1	19983572	19983901	ENSG00000158747	NBL1	0	+	19983572	19983901	0	1	329,	0	-1950	#NAME?	11.3	-34.2	-36.7	1.08
1	20975070	20975459	ENSG00000158828	PINK1	1e-143	+	20975070	20975459	0	1	389,	0	-143	-142	21.5	-1.89	-2.7	0.719
1	20977287	20977616	ENSG00000158828	PINK1	3.2e-49	+	20977287	20977616	0	1	329,	0	-48.5	-47.3	2.39	-5.87	-7.22	0.81
1	22356796	22357360	ENSG00000218510	LINC00339	0	+	22356796	22357360	0	1	564,	0	-991	#NAME?	37.4	-2.23	-3.12	0.586
1	23240262	23241190	ENSG00000133216	EPHB2	0	+	23240262	23241190	0	1	928,	0	-563	#NAME?	10.9	-8.08	-9.61	0.685
1	24077647	24080623	ENSG00000011007	TCEB3	0	+	24077647	24080623	0	3	873,112,34,	0,1249,2942	-996	#NAME?	25.8	-2.48	-3.41	-0.395
1	24287954	24288223	ENSG00000189266	PNRC2	1.3e-65	+	24287954	24288223	0	1	269,	0	-64.9	-63.6	2.39	-26.9	-29.2	-1.6
1	24933041	24933490	ENSG00000184454	NCMAP	8.5e-09	+	24933041	24933490	0	1	449,	0	-8.07	-7.19	5.34	-2.5	-3.44	-2.7
1	25071937	25072088	ENSG00000169504	CLIC4	0.00015	+	25071937	25072088	0	1	151,	0	-3.82	-3.05	7.84	-1.4	-2.11	-3.42
1	25893517	25894328	ENSG00000157978	LDLRAP1	1e-253	+	25893517	25894328	0	1	811,	0	-253	-252	17.6	-1.64	-2.4	0.482
1	26186337	26189560	ENSG00000236528	RP1-125I3.2	5e-26	+	26186337	26189560	0	2	29,235,	0,2988	-25.3	-24.2	16.1	-1.33	-2.01	-1.71
1	26441073	26449216	ENSG00000175087	PDIK1L	0	+	26441073	26449216	0	2	11,889,	0,7254	-1620	#NAME?	514	-4.74	-5.98	-2.66
1	26449785	26450176	ENSG00000175087	PDIK1L	1.6e-23	+	26449785	26450176	0	1	391,	0	-22.8	-21.8	5.98	-3.28	-4.34	-2.03
1	26497128	26497781	ENSG00000142684	ZNF593	0	+	26497128	26497781	0	1	653,	0	-511	#NAME?	86.2	-10.8	-12.5	1.23
1	26581723	26582352	ENSG00000130695	CEP85	3.2e-26	+	26581723	26582352	0	1	629,	0	-25.5	-24.5	7.12	-3.36	-4.43	-1.29
1	26900773	26901222	ENSG00000117676	RPS6KA1	0	+	26900773	26901222	0	1	449,	0	-1090	#NAME?	18.7	-5.05	-6.32	0.49
1	27056201	27058028	ENSG00000117713	ARID1A	2.5e-12	+	27056201	27058028	0	2	153,386,	0,1441	-11.6	-10.6	15.7	-3.11	-4.14	-1.98
1	27190110	27190529	ENSG00000175793	SFN	0	+	27190110	27190529	0	1	419,	0	-404	#NAME?	4.26	-24.4	-26.6	0.944
1	28176657	28177018	ENSG00000117751	PPP1R8	0	+	28176657	28177018	0	1	361,	0	-687	#NAME?	20.4	-2.77	-3.75	-0.682
1	28212475	28213196	ENSG00000130775	THEMIS2	1.6e-37	+	28212475	28213196	0	1	721,	0	-36.8	-35.6	14.2	-1.37	-2.07	-1.24
1	28285277	28285638	ENSG00000130768	SMPDL3B	6.3e-30	+	28285277	28285638	0	1	361,	0	-29.2	-28.1	2.92	-3.07	-4.1	0.97
1	28607364	28607752	ENSG00000130766	SESN2	1.6e-67	+	28607364	28607752	0	1	388,	0	-66.8	-65.5	5.86	-5.47	-6.78	-1.12
1	28792956	28793407	ENSG00000204138	PHACTR4	1e-141	+	28792956	28793407	0	1	451,	0	-141	-140	25.3	-2.84	-3.83	-1.51
1	28800228	28800619	ENSG00000204138	PHACTR4	1.6e-51	+	28800228	28800619	0	1	391,	0	-50.8	-49.6	7.89	-9.86	-11.5	-2.77
1	28865034	28865274	ENSG00000180198	RCC1	2.5e-66	+	28865034	28865274	0	1	240,	0	-65.6	-64.3	1.82	-17.2	-19.2	0.872
1	29069071	29095719	ENSG00000198492	YTHDF2	0	+	29069071	29095719	0	2	1427,279,	0,26369	-4910	#NAME?	47.5	-2.33	-3.24	-0.224
1	29213632	29315943	ENSG00000159023	EPB41	0	+	29213632	29315943	0	5	90,97,190,475,76,	0,6620,27458,100310,102235	-2070	#NAME?	215	-3.65	-4.76	-1.6
1	29424402	29436131	ENSG00000159023	EPB41	5e-39	+	29424402	29436131	0	2	45,284,	0,11445	-38.3	-37.1	4.48	-3.02	-4.04	1.16
1	32646022	32650144	ENSG00000084652	TXLNA	7.9e-44	+	32646022	32650144	0	3	93,336,19,	0,820,4103	-43.1	-42	5.2	-7.92	-9.44	-1.73
1	32673037	32673812	ENSG00000160051	IQCC	1e-264	+	32673037	32673812	0	1	775,	0	-264	-262	31.2	-1.46	-2.19	0.655
1	33116832	33116893	ENSG00000162521	RBBP4	1.6e-06	+	33116832	33116893	0	1	61,	0	-5.8	-4.96	2.27	-2.07	-2.93	-2.07
1	33764981	33765309	ENSG00000160094	ZNF362	1e-156	+	33764981	33765309	0	1	328,	0	-156	-155	17.8	-2.99	-4	1.48
1	33765004	33765333	ENSG00000256142	NA	1e-154	+	33765004	33765333	0	1	329,	0	-154	-152	18.5	-3.35	-4.42	1.56
1	35250388	35251612	ENSG00000188910	GJB3	0	+	35250388	35251612	0	1	1224,	0	-866	#NAME?	26.4	-3.2	-4.24	0.554
1	35578611	35579961	ENSG00000197056	ZMYM1	0	+	35578611	35579961	0	1	1350,	0	-528	#NAME?	58.1	-3.15	-4.19	-0.984
1	35824568	35835697	ENSG00000146463	ZMYM4	0	+	35824568	35835697	0	4	479,62,171,68,	0,2226,2651,11061	-521	#NAME?	266	-3.18	-4.22	-2.21
1	36385232	36385652	ENSG00000092847	AGO1	6.3e-30	+	36385232	36385652	0	1	420,	0	-29.2	-28.1	7.84	-1.45	-2.17	-1.32
1	36559115	36559354	ENSG00000116863	ADPRHL2	4e-76	+	36559115	36559354	0	1	239,	0	-75.4	-74.1	4.33	-3.99	-5.15	1.01
1	36752172	36752503	ENSG00000054118	THRAP3	2e-43	+	36752172	36752503	0	1	331,	0	-42.7	-41.5	3.48	-8.26	-9.8	-1.46
1	36754740	36755191	ENSG00000054118	THRAP3	9.99999999998465e-313	+	36754740	36755191	0	1	451,	0	-312	-310	7.46	-5.2	-6.48	-0.664
1	36769429	36769879	ENSG00000054118	THRAP3	1e-144	+	36769429	36769879	0	1	450,	0	-144	-143	2.88	-1.7	-2.48	0.281
1	39851150	39853367	ENSG00000127603	MACF1	7.9e-41	+	39851150	39853367	0	2	451,509,	0,1708	-40.1	-38.9	55.1	-1.42	-2.14	-1.95
1	39889734	39893881	ENSG00000127603	MACF1	1.3e-17	+	39889734	39893881	0	3	132,160,249,	0,3392,3898	-16.9	-15.9	7.84	-1.43	-2.14	-1.95
1	39894954	39900175	ENSG00000127603	MACF1	1e-25	+	39894954	39900175	0	6	44,242,207,120,108,90,	0,544,1419,3252,3765,5131	-25	-23.9	7.18	-2.63	-3.59	-1.47
1	39906948	39908209	ENSG00000127603	MACF1	5e-76	+	39906948	39908209	0	4	49,102,174,126,	0,675,870,1135	-75.3	-73.9	9.1	-4.03	-5.2	-1.72
1	39913515	39918255	ENSG00000127603	MACF1	3.2e-78	+	39913515	39918255	0	6	55,120,170,160,195,51,	0,189,750,3208,4312,4689	-77.5	-76.2	6.91	-3.22	-4.27	-0.953
1	39876210	39878630	ENSG00000255103	NA	0	+	39876210	39878630	0	1	2420,	0	-571	#NAME?	1210	-4.05	-5.22	-2.34
1	40701632	40703724	ENSG00000117000	RLF	0	+	40701632	40703724	0	1	2092,	0	-399	#NAME?	103	-8.65	-10.2	-2.07
1	40704082	40705069	ENSG00000117000	RLF	0	+	40704082	40705069	0	1	987,	0	-852	#NAME?	55.7	-1.38	-2.08	-0.518
1	40944712	40945011	ENSG00000187815	ZFP69	3.2e-20	+	40944712	40945011	0	1	299,	0	-19.5	-18.4	8.99	-1.42	-2.13	-2.07
1	42880196	42881604	ENSG00000177181	RIMKLA	1e-180	+	42880196	42881604	0	1	1408,	0	-180	-178	272	-2.08	-2.94	0.87
1	43317226	43317613	ENSG00000164011	ZNF691	1e-172	+	43317226	43317613	0	1	387,	0	-172	-171	14.4	-2.47	-3.4	1.06
1	44019212	44019525	ENSG00000142949	PTPRF	0.0016	+	44019212	44019525	0	2	96,55,	0,258	-2.79	-2.07	2.14	-3.84	-4.98	-3.46
1	44054569	44057518	ENSG00000142949	PTPRF	1e-144	+	44054569	44057518	0	3	102,582,36,	0,2073,2913	-144	-143	20.9	-5.54	-6.85	-1.44
1	44069419	44069810	ENSG00000142949	PTPRF	1e-184	+	44069419	44069810	0	1	391,	0	-184	-182	8.13	-2.15	-3.02	-0.643
1	44396591	44396831	ENSG00000126091	ST3GAL3	2e-22	+	44396591	44396831	0	1	240,	0	-21.7	-20.6	6.59	-1.53	-2.27	1.38
1	44402494	44402913	ENSG00000117407	ARTN	7.9e-34	+	44402494	44402913	0	1	419,	0	-33.1	-32	19.9	-1.59	-2.35	-2.18
1	44455970	44456420	ENSG00000117411	B4GALT2	0	+	44455970	44456420	0	1	450,	0	-1210	#NAME?	29.9	-5.17	-6.45	0.691
1	45792603	45792959	ENSG00000186603	HPDL	1e-163	+	45792603	45792959	0	1	356,	0	-163	-162	15.3	-1.55	-2.3	0.713
1	45793844	45794229	ENSG00000186603	HPDL	1e-111	+	45793844	45794229	0	1	385,	0	-111	-110	4.96	-3.94	-5.09	0.87
1	46073056	46073297	ENSG00000132780	NASP	2.5e-81	+	46073056	46073297	0	1	241,	0	-80.6	-79.3	4.81	-3.56	-4.66	-0.947
1	46073655	46073955	ENSG00000132780	NASP	6.3e-43	+	46073655	46073955	0	1	300,	0	-42.2	-41	4.11	-1.87	-2.68	-0.744
1	47905373	47905554	ENSG00000186564	FOXD2	6.8e-09	+	47905373	47905554	0	1	181,	0	-8.17	-7.28	13.8	-1.81	-2.61	4.66
1	51434773	51435043	ENSG00000123080	CDKN2C	7.9e-24	+	51434773	51435043	0	1	270,	0	-23.1	-22	4.95	-3	-4.01	1.8
1	51735693	51737195	ENSG00000123091	RNF11	0	+	51735693	51737195	0	2	104,373,	0,1129	-1170	#NAME?	49.7	-8.94	-10.5	-1.27
1	52703963	52705129	ENSG00000157077	ZFYVE9	1e-295	+	52703963	52705129	0	1	1166,	0	-295	-294	93.4	-2.76	-3.73	-1.13
1	52883427	52883877	ENSG00000134748	PRPF38A	1e-246	+	52883427	52883877	0	1	450,	0	-246	-244	13.1	-1.67	-2.44	0.426
1	53236714	53245603	ENSG00000162378	ZYG11B	0	+	53236714	53245603	0	2	732,79,	0,8810	-436	#NAME?	330	-2.16	-3.04	-2.47
1	61548306	61598459	ENSG00000162599	NFIA	0	+	61548306	61598459	0	3	184,532,93,	0,5514,50060	-660	#NAME?	243	-6.23	-7.62	-2.1
1	61892179	61921547	ENSG00000162599	NFIA	1e-149	+	61892179	61921547	0	3	49,68,573,	0,12943,28795	-149	-148	19.3	-2.2	-3.09	-1.03
1	62582265	62582958	ENSG00000132849	INADL	1.6e-12	+	62582265	62582958	0	2	86,155,	0,538	-11.8	-10.8	3.67	-1.82	-2.62	1.56
1	62902923	62905620	ENSG00000162607	USP1	1.4e-06	+	62902923	62905620	0	2	148,151,	0,2546	-5.85	-5.01	3.35	-1.94	-2.77	-1.91
1	62910498	62910886	ENSG00000162607	USP1	0	+	62910498	62910886	0	1	388,	0	-883	#NAME?	24.8	-6.7	-8.12	-1.11
1	63282298	63284854	ENSG00000125703	ATG4C	1e-118	+	63282298	63284854	0	2	181,179,	0,2377	-118	-116	15.4	-2.7	-3.66	-1.28
1	65243359	65247096	ENSG00000162437	RAVER2	1e-233	+	65243359	65247096	0	2	416,34,	0,3703	-233	-231	67.9	-2.08	-2.94	-1.58
1	65298675	65298766	ENSG00000162437	RAVER2	0.00025	+	65298675	65298766	0	1	91,	0	-3.6	-2.84	1.58	-2.5	-3.44	1.87
1	67447512	67450676	ENSG00000198160	MIER1	0	+	67447512	67450676	0	2	89,422,	0,2742	-2480	#NAME?	188	-3.49	-4.58	-1.16
1	68153421	68153751	ENSG00000116717	GADD45A	0	+	68153421	68153751	0	1	330,	0	-1400	#NAME?	9.66	-20.7	-22.8	-0.874
1	70716084	70716609	ENSG00000116754	SRSF11	1e-107	+	70716084	70716609	0	2	102,319,	0,206	-107	-106	3.04	-9.11	-10.7	-0.825
1	78478752	78481772	ENSG00000162616	DNAJB4	1e-297	+	78478752	78481772	0	2	551,75,	0,2945	-297	-295	32.4	-2.15	-3.02	-1
1	89150294	89226006	ENSG00000065243	PKN2	6.3e-19	+	89150294	89226006	0	3	17,301,102,	0,56376,75610	-18.2	-17.2	13.6	-1.96	-2.79	-2.13
1	89298793	89299421	ENSG00000065243	PKN2	0	+	89298793	89299421	0	2	47,494,	0,134	-1120	#NAME?	64.2	-4.8	-6.05	-1.22
1	90398755	90399744	ENSG00000171492	LRRC8D	1e-42	+	90398755	90399744	0	1	989,	0	-42	-40.8	7.29	-4.73	-5.97	-1.03
1	92645850	92646776	ENSG00000069712	KIAA1107	1e-188	+	92645850	92646776	0	1	926,	0	-188	-186	543	-1.64	-2.41	-1.74
1	93811894	93819477	ENSG00000117505	DR1	1e-145	+	93811894	93819477	0	2	528,13,	0,7570	-145	-143	7.7	-9.84	-11.5	-1.33
1	93913747	93988915	ENSG00000137942	FNBP1L	4.7e-09	+	93913747	93988915	0	4	115,116,54,15,	0,51277,73891,75153	-8.33	-7.44	5.7	-2.11	-2.98	-2.12
1	94009770	94014843	ENSG00000137942	FNBP1L	3.6e-07	+	94009770	94014843	0	4	3,133,95,9,	0,2628,3133,5064	-6.44	-5.59	2.35	-8.18	-9.71	-2.83
1	94014902	94016841	ENSG00000137942	FNBP1L	1.6e-31	+	94014902	94016841	0	2	81,338,	0,1601	-30.8	-29.7	4.76	-3.9	-5.04	-1.44
1	109172236	109178227	ENSG00000162636	FAM102B	1.3e-54	+	109172236	109178227	0	2	43,498,	0,5493	-53.9	-52.7	12.1	-4.78	-6.02	-2.75
1	109242086	109242716	ENSG00000134186	PRPF38B	0	+	109242086	109242716	0	1	630,	0	-377	#NAME?	6.12	-1.68	-2.45	-0.293
1	109427932	109439548	ENSG00000121957	GPSM2	5e-39	+	109427932	109439548	0	2	268,63,	0,11553	-38.3	-37.1	5.89	-3.68	-4.8	-1.75
1	109637134	109637643	ENSG00000215717	TMEM167B	2e-59	+	109637134	109637643	0	1	509,	0	-58.7	-57.4	8.37	-9.03	-10.6	-1.97
1	109757227	109766621	ENSG00000031698	SARS	0	+	109757227	109766621	0	2	548,22,	0,9372	-2060	#NAME?	137	-17.6	-19.6	-1.15
1	109780550	109780791	ENSG00000031698	SARS	1e-152	+	109780550	109780791	0	1	241,	0	-152	-151	6.95	-1.89	-2.71	0.253
1	109793150	109801190	ENSG00000143126	CELSR2	1e-257	+	109793150	109801190	0	2	2861,137,	0,7903	-257	-255	295	-1.42	-2.13	-0.794
1	110134818	110135387	ENSG00000065135	GNAI3	0	+	110134818	110135387	0	2	59,421,	0,148	-1130	#NAME?	25.4	-3.72	-4.85	-0.549
1	110465851	110466511	ENSG00000184371	CSF1	1e-106	+	110465851	110466511	0	1	660,	0	-106	-104	28.8	-1.69	-2.47	-1.05
1	110471488	110472327	ENSG00000184371	CSF1	9.99999999963881e-315	+	110471488	110472327	0	1	839,	0	-314	-312	61.9	-1.88	-2.69	-0.766
1	110527457	110527758	ENSG00000168710	AHCYL1	1.3e-14	+	110527457	110527758	0	1	301,	0	-13.9	-12.9	7.55	-3.8	-4.93	-2.37
1	110881904	110885015	ENSG00000162775	RBM15	0	+	110881904	110885015	0	1	3111,	0	-3620	#NAME?	1620	-7.61	-9.1	-1.34
1	111690304	111690455	ENSG00000134255	CEPT1	0.00021	+	111690304	111690455	0	1	151,	0	-3.67	-2.91	4.27	-3.47	-4.56	-2.41
1	112998633	113000852	ENSG00000143079	CTTNBP2NL	2e-100	+	112998633	113000852	0	1	2219,	0	-99.7	-98.4	31.8	-3.59	-4.7	-0.949
1	114226177	114226927	ENSG00000081026	MAGI3	1e-224	+	114226177	114226927	0	1	750,	0	-224	-223	35	-1.45	-2.17	-1.04
1	114483020	114493813	ENSG00000163349	HIPK1	0	+	114483020	114493813	0	2	1061,47,	0,10746	-510	#NAME?	217	-7.82	-9.33	-4.17
1	116202349	116206776	ENSG00000173218	VANGL1	3.2e-72	+	116202349	116206776	0	2	45,495,	0,3932	-71.5	-70.2	11.2	-1.38	-2.08	-0.854
1	117491883	117509634	ENSG00000134247	PTGFRN	0	+	117491883	117509634	0	3	311,426,102,	0,11981,17649	-2070	#NAME?	70.8	-2	-2.85	-0.69
1	117910459	117963208	ENSG00000198162	MAN1A2	0	+	117910459	117963208	0	5	648,256,97,119,18,	0,34348,37711,46875,52731	-348	#NAME?	91.4	-4.73	-5.97	-1.63
1	118065478	118066287	ENSG00000198162	MAN1A2	0	+	118065478	118066287	0	1	809,	0	-1070	#NAME?	432	-2.73	-3.7	-1.59
1	119725523	119726001	ENSG00000231365	RP11-418J17.1	1.3e-47	+	119725523	119726001	0	1	478,	0	-46.9	-45.7	7.6	-1.56	-2.3	1.08
1	145473915	145474512	ENSG00000181039	NA	1.6e-65	+	145473915	145474512	0	1	597,	0	-64.8	-63.6	29.3	-1.83	-2.63	-1.68
1	145522514	145522989	ENSG00000131779	PEX11B	0	+	145522514	145522989	0	1	475,	0	-359	#NAME?	41	-10.7	-12.4	1.88
1	147090759	147092170	ENSG00000116128	BCL9	1.6e-68	+	147090759	147092170	0	1	1411,	0	-67.8	-66.5	30.3	-1.66	-2.43	-0.904
1	149804250	149804847	ENSG00000183941	NA	1.6e-50	+	149804250	149804847	0	1	597,	0	-49.8	-48.6	94.7	-3.88	-5.03	-4.07
1	149822786	149823191	ENSG00000203812	HIST2H2AA4	1.5e-09	+	149822786	149823191	0	1	405,	0	-8.83	-7.93	5.98	-8.4	-9.95	-3.38
1	149871784	149872351	ENSG00000178096	BOLA1	9.99999999998465e-313	+	149871784	149872351	0	1	567,	0	-312	-311	20.8	-1.67	-2.44	0.62
1	150443176	150443866	ENSG00000163125	RPRD2	1e-126	+	150443176	150443866	0	1	690,	0	-126	-124	16.3	-1.7	-2.48	-0.74
1	150445361	150445840	ENSG00000163125	RPRD2	1e-167	+	150445361	150445840	0	1	479,	0	-167	-165	16.3	-5.85	-7.2	1.37
1	150479511	150479810	ENSG00000143374	TARS2	2.5e-48	+	150479511	150479810	0	1	299,	0	-47.6	-46.4	2.45	-1.83	-2.63	0.452
1	151171066	151171515	ENSG00000143398	PIP5K1A	7.9e-18	+	151171066	151171515	0	1	449,	0	-17.1	-16.1	4.12	-6.74	-8.17	-1.89
1	151206711	151206921	ENSG00000143398	PIP5K1A	5e-47	+	151206711	151206921	0	1	210,	0	-46.3	-45.1	6.22	-1.67	-2.45	-1.01
1	151220518	151220967	ENSG00000143398	PIP5K1A	0	+	151220518	151220967	0	1	449,	0	-745	#NAME?	17.5	-4.9	-6.16	-0.71
1	151491104	151491823	ENSG00000143375	CGN	1e-122	+	151491104	151491823	0	1	719,	0	-122	-121	17.4	-1.84	-2.64	-1.07
1	151554260	151554680	ENSG00000143367	TUFT1	3.2e-20	+	151554260	151554680	0	1	420,	0	-19.5	-18.4	8.26	-1.52	-2.26	-1.17
1	151584660	151611484	ENSG00000143376	SNX27	5.2e-06	+	151584660	151611484	0	2	328,153,	0,26671	-5.28	-4.46	19.9	-2.35	-3.26	-4.11
1	151665436	151666410	ENSG00000143376	SNX27	3.2e-19	+	151665436	151666410	0	3	79,60,342,	0,463,632	-18.5	-17.5	14	-3.52	-4.61	-3.76
1	154988727	154989474	ENSG00000160685	ZBTB7B	0	+	154988727	154989474	0	1	747,	0	-2210	#NAME?	56	-9.91	-11.5	0.822
1	155183465	155183615	ENSG00000173171	MTX1	1.6e-51	+	155183465	155183615	0	1	150,	0	-50.8	-49.5	4.27	-2.18	-3.05	0.947
1	155584035	155584635	ENSG00000125459	MSTO1	0	+	155584035	155584635	0	1	600,	0	-543	#NAME?	43.4	-1.76	-2.56	0.612
1	155708050	155708351	ENSG00000132676	DAP3	1.6e-67	+	155708050	155708351	0	1	301,	0	-66.8	-65.5	3.79	-1.84	-2.64	0.433
1	156163969	156166076	ENSG00000160785	SLC25A44	0.0015	+	156163969	156166076	0	2	69,81,	0,2026	-2.82	-2.1	2.35	-1.38	-2.08	-2.89
1	156182347	156182587	ENSG00000160785	SLC25A44	2e-22	+	156182347	156182587	0	1	240,	0	-21.7	-20.6	2.88	-4.55	-5.77	1.42
1	156611181	156615854	ENSG00000132692	BCAN	6.3e-31	+	156611181	156615854	0	3	45,328,16,	0,558,4657	-30.2	-29.1	6.01	-2.87	-3.85	1.53
1	156752080	156756748	ENSG00000143294	PRCC	0	+	156752080	156756748	0	2	41,349,	0,4319	-693	#NAME?	9.47	-1.55	-2.3	-0.291
1	161090587	161090827	ENSG00000158793	NIT1	7.9e-37	+	161090587	161090827	0	1	240,	0	-36.1	-34.9	2.91	-3.04	-4.06	0.791
1	161198918	161199216	ENSG00000158882	TOMM40L	1.3e-62	+	161198918	161199216	0	1	298,	0	-61.9	-60.6	10.9	-2.41	-3.33	1.5
1	162531471	162546570	ENSG00000117143	UAP1	1e-137	+	162531471	162546570	0	4	96,72,337,4,	0,791,4330,15095	-137	-135	15	-4.38	-5.58	-1.24
1	166818389	166819828	ENSG00000143157	POGK	1e-265	+	166818389	166819828	0	1	1439,	0	-265	-263	40.3	-1.62	-2.38	-0.49
1	169100589	169100888	ENSG00000143153	ATP1B1	1e-174	+	169100589	169100888	0	1	299,	0	-174	-173	3.94	-2.11	-2.98	-0.394
1	170521179	170521479	ENSG00000120370	GORAB	6.3e-35	+	170521179	170521479	0	1	300,	0	-34.2	-33	17.1	-1.31	-1.99	-1.2
1	171454830	171478864	ENSG00000117523	PRRC2C	6e-07	+	171454830	171478864	0	2	44,166,	0,23868	-6.22	-5.37	8.07	-2.21	-3.09	-3.7
1	171481198	171481379	ENSG00000117523	PRRC2C	9.5e-08	+	171481198	171481379	0	1	181,	0	-7.02	-6.16	9.26	-1.37	-2.07	-3.56
1	171506606	171510841	ENSG00000117523	PRRC2C	0	+	171506606	171510841	0	2	6,1732,	0,2503	-1060	#NAME?	89.5	-13.6	-15.4	-1.75
1	171510900	171514629	ENSG00000117523	PRRC2C	1e-208	+	171510900	171514629	0	2	468,12,	0,3717	-208	-206	22.3	-4.88	-6.14	-1.65
1	171560793	171561093	ENSG00000117523	PRRC2C	1e-305	+	171560793	171561093	0	1	300,	0	-305	-303	6.48	-2.75	-3.72	-0.592
1	171752942	171753241	ENSG00000010165	METTL13	4.6e-10	+	171752942	171753241	0	1	299,	0	-9.34	-8.43	2.07	-2.24	-3.13	-0.945
1	172558362	172559021	ENSG00000094975	SUCO	4e-44	+	172558362	172559021	0	1	659,	0	-43.4	-42.2	12.4	-2.24	-3.14	-1.25
1	172579056	172579625	ENSG00000094975	SUCO	0	+	172579056	172579625	0	1	569,	0	-2610	#NAME?	112	-3.02	-4.03	-0.892
1	173793940	173794481	ENSG00000117593	DARS2	0	+	173793940	173794481	0	1	541,	0	-1040	#NAME?	54.9	-1.65	-2.41	-0.599
1	178425989	178427613	ENSG00000075391	RASAL2	2e-70	+	178425989	178427613	0	2	45,796,	0,828	-69.7	-68.4	47.3	-2.1	-2.97	-2.19
1	178871321	178886036	ENSG00000116191	RALGPS2	0	+	178871321	178886036	0	3	25,92,572,	0,4589,14143	-972	#NAME?	204	-3.27	-4.33	-1.63
1	179041063	179041871	ENSG00000116199	FAM20B	0	+	179041063	179041871	0	1	808,	0	-732	#NAME?	128	-1.95	-2.78	-0.924
1	179320545	179323087	ENSG00000057252	SOAT1	7.9e-56	+	179320545	179323087	0	2	52,368,	0,2174	-55.1	-53.9	6.59	-1.38	-2.09	-0.805
1	179886856	179887546	ENSG00000143337	TOR1AIP1	0	+	179886856	179887546	0	1	690,	0	-1820	#NAME?	68.8	-3.32	-4.38	-0.765
1	179965713	179985092	ENSG00000135837	CEP350	1e-211	+	179965713	179985092	0	6	597,114,114,147,659,109,	0,6595,9875,15350,17268,19270	-211	-209	269	-3.77	-4.9	-3.54
1	179989159	180006104	ENSG00000135837	CEP350	1e-26	+	179989159	180006104	0	6	985,151,164,175,221,44,	0,2673,4394,11295,13837,16901	-26	-24.9	55.6	-2.09	-2.95	-2.28
1	180165560	180165950	ENSG00000116260	QSOX1	7.9e-25	+	180165560	180165950	0	1	390,	0	-24.1	-23	2.35	-2.68	-3.64	-0.541
1	181024538	181025168	ENSG00000153029	MR1	1.3e-64	+	181024538	181025168	0	1	630,	0	-63.9	-62.6	27.6	-5.75	-7.09	-3.37
1	181058777	181059857	ENSG00000162783	IER5	0	+	181058777	181059857	0	1	1080,	0	-933	#NAME?	65.4	-9.02	-10.6	0.635
1	182992953	182993223	ENSG00000135862	LAMC1	5e-14	+	182992953	182993223	0	1	270,	0	-13.3	-12.3	19.5	-2.14	-3.01	-2.39
1	183111705	183112244	ENSG00000135862	LAMC1	1e-205	+	183111705	183112244	0	1	539,	0	-205	-204	8.82	-3.81	-4.95	-0.73
1	183511469	183513500	ENSG00000116698	SMG7	4.9e-05	+	183511469	183513500	0	2	168,13,	0,2018	-4.31	-3.52	2.14	-1.75	-2.54	-1.75
1	193091266	193091674	ENSG00000134371	CDC73	9.3e-07	+	193091266	193091674	0	2	195,75,	0,333	-6.03	-5.19	3.16	-3.11	-4.15	-2.55
1	200817207	200817626	ENSG00000118200	CAMSAP2	1.6e-42	+	200817207	200817626	0	1	419,	0	-41.8	-40.6	16.4	-2.2	-3.09	-1.88
1	200817685	200818464	ENSG00000118200	CAMSAP2	3.2e-100	+	200817685	200818464	0	1	779,	0	-99.5	-98.1	19.7	-1.37	-2.07	-0.911
1	200818852	200819361	ENSG00000118200	CAMSAP2	1e-107	+	200818852	200819361	0	1	509,	0	-107	-106	13.6	-1.64	-2.4	-0.841
1	201790887	201791158	ENSG00000134369	NAV1	4e-37	+	201790887	201791158	0	1	271,	0	-36.4	-35.2	21.6	-1.39	-2.09	-3.26
1	201938657	201939045	ENSG00000134375	TIMM17A	0	+	201938657	201939045	0	1	388,	0	-1960	#NAME?	14.6	-4.25	-5.44	0.402
1	203652047	203667434	ENSG00000058668	ATP2B4	0	+	203652047	203667434	0	2	479,150,	0,15237	-615	#NAME?	242	-1.4	-2.11	-1.51
1	203670031	203672784	ENSG00000058668	ATP2B4	0.0022	+	203670031	203672784	0	3	20,36,5,	0,1140,2748	-2.66	-1.95	2.43	-2.37	-3.29	-6.39
1	203708782	203709321	ENSG00000058668	ATP2B4	1e-200	+	203708782	203709321	0	1	539,	0	-200	-199	35.6	-6.76	-8.18	-2.71
1	203764841	203769762	ENSG00000058673	ZC3H11A	0	+	203764841	203769762	0	3	81,496,1789,	0,579,3132	-1030	#NAME?	675	-10.5	-12.2	-2.45
1	203816324	203817507	ENSG00000058673	ZC3H11A	1.6e-56	+	203816324	203817507	0	2	491,49,	0,1134	-55.8	-54.6	4.61	-28.6	-30.9	-2.2
1	203821335	203821815	ENSG00000058673	ZC3H11A	9.99988867182683e-321	+	203821335	203821815	0	1	480,	0	-320	-318	11.4	-3.93	-5.08	-0.76
1	203765466	203767262	ENSG00000257315	ZBED6	0	+	203765466	203767262	0	1	1796,	0	-705	#NAME?	1180	-5.8	-7.14	-3.19
1	203767441	203769686	ENSG00000257315	ZBED6	0	+	203767441	203769686	0	1	2245,	0	-1180	#NAME?	829	-7.98	-9.5	-2.75
1	204095129	204095638	ENSG00000143842	SOX13	0	+	204095129	204095638	0	1	509,	0	-847	#NAME?	80.2	-1.65	-2.41	0.602
1	205197392	205197751	ENSG00000133069	TMCC2	1.3e-12	+	205197392	205197751	0	1	359,	0	-11.9	-10.9	9.02	-1.52	-2.25	-3.49
1	206137924	206138916	ENSG00000196550	FAM72A	5e-64	+	206137924	206138916	0	2	226,460,	0,532	-63.3	-62	22.1	-1.39	-2.09	1.08
1	206820794	206822111	ENSG00000143479	DYRK3	0	+	206820794	206822111	0	1	1317,	0	-618	#NAME?	72.8	-2.43	-3.35	-0.683
1	206905949	206906430	ENSG00000162889	MAPKAPK2	0	+	206905949	206906430	0	1	481,	0	-543	#NAME?	24.6	-1.5	-2.23	-0.458
1	207222800	207228045	ENSG00000123836	PFKFB2	1.3e-73	+	207222800	207228045	0	3	162,107,1,	0,3804,5244	-72.9	-71.6	188	-1.6	-2.35	-3.36
1	214776567	214816284	ENSG00000117724	CENPF	0	+	214776567	214816284	0	13	97,165,203,359,122,92,292,203,126,129,123,136,3021,	0,259,10489,11607,15348,15904,17430,18854,25821,27309,29255,34641,36696	-349	#NAME?	70.8	-42	-44.6	-1.9
1	214816402	214819674	ENSG00000117724	CENPF	0	+	214816402	214819674	0	2	265,1775,	0,1497	-2670	#NAME?	155	-28.8	-31.2	-1.18
1	214819913	214820154	ENSG00000117724	CENPF	6.3e-37	+	214819913	214820154	0	1	241,	0	-36.2	-35.1	2.68	-3.76	-4.89	-0.944
1	214820333	214822117	ENSG00000117724	CENPF	0	+	214820333	214822117	0	2	410,100,	0,1684	-656	#NAME?	10.5	-7.01	-8.45	-0.698
1	214830640	214832290	ENSG00000117724	CENPF	1e-136	+	214830640	214832290	0	2	113,98,	0,1552	-136	-134	2.67	-3.55	-4.65	0.473
1	220870642	220870943	ENSG00000162817	C1orf115	1e-181	+	220870642	220870943	0	1	301,	0	-181	-180	15	-6.53	-7.93	1.96
1	220986780	220987169	ENSG00000186205	2021-03-01	0	+	220986780	220987169	0	1	389,	0	-646	#NAME?	43.4	-2	-2.84	0.652
1	222798117	222802156	ENSG00000154305	MIA3	1e-183	+	222798117	222802156	0	2	79,1240,	0,2799	-183	-182	97.3	-10.4	-12.1	-2.22
1	224345111	224346159	ENSG00000143756	FBXO28	0	+	224345111	224346159	0	1	1048,	0	-676	#NAME?	62.3	-5.12	-6.4	-1.29
1	224377310	224377610	ENSG00000143753	DEGS1	1e-173	+	224377310	224377610	0	1	300,	0	-173	-171	12	-3.66	-4.78	-1.34
1	224377818	224380485	ENSG00000143753	DEGS1	0	+	224377818	224380485	0	3	203,65,452,	0,975,2215	-378	#NAME?	9.46	-3.52	-4.62	-0.546
1	227835164	227843995	ENSG00000181450	ZNF678	0	+	227835164	227843995	0	3	75,121,1959,	0,3492,6872	-803	#NAME?	1110	-2.94	-3.94	-1.63
1	227920126	227920694	ENSG00000143740	SNAP47	0	+	227920126	227920694	0	1	568,	0	-473	#NAME?	129	-1.69	-2.47	0.713
1	228346091	228346421	ENSG00000198835	GJC2	1.3e-37	+	228346091	228346421	0	1	330,	0	-36.9	-35.8	5.28	-5.35	-6.64	1.62
1	228491472	228494128	ENSG00000154358	OBSCN	1.3e-19	+	228491472	228494128	0	4	167,264,264,56,	0,531,1351,2600	-18.9	-17.9	61.3	-1.44	-2.16	-2.15
1	228548280	228550295	ENSG00000154358	OBSCN	5e-86	+	228548280	228550295	0	2	671,19,	0,1996	-85.3	-84	19.9	-1.46	-2.19	0.669
1	228879152	228879632	ENSG00000116574	RHOU	0	+	228879152	228879632	0	1	480,	0	-851	#NAME?	84.9	-1.97	-2.81	0.949
1	230415201	230415772	ENSG00000143641	GALNT2	9.98012604599318e-322	+	230415201	230415772	0	1	571,	0	-321	-319	7.79	-4.7	-5.94	-0.663
1	231135925	231136311	ENSG00000173409	ARV1	1e-274	+	231135925	231136311	0	1	386,	0	-274	-272	6.2	-1.62	-2.38	0.432
1	233514791	233518675	ENSG00000143674	MLK4	0	+	233514791	233518675	0	2	665,625,	0,3259	-1360	#NAME?	209	-1.72	-2.5	-0.806
1	233807067	233807336	ENSG00000135750	KCNK1	1e-13	+	233807067	233807336	0	1	269,	0	-13	-12	2.4	-1.77	-2.56	-0.949
1	234742753	234745229	ENSG00000228830	RP4-781K5.2	0	+	234742753	234745229	0	2	630,63,	0,2413	-2600	#NAME?	92.4	-2.61	-3.56	0.406
1	236714692	236715232	ENSG00000116977	LGALS8	0	+	236714692	236715232	0	1	540,	0	-489	#NAME?	11.4	-2.5	-3.44	-0.494
1	236966748	236966928	ENSG00000116984	MTR	1.1e-05	+	236966748	236966928	0	1	180,	0	-4.94	-4.13	5.29	-1.9	-2.72	-4.34
1	237001848	237013713	ENSG00000116984	MTR	8.5e-05	+	237001848	237013713	0	2	51,70,	0,11795	-4.07	-3.29	3.85	-1.81	-2.61	-4.71
1	237060377	237061655	ENSG00000116984	MTR	1e-162	+	237060377	237061655	0	2	41,798,	0,480	-162	-161	41.2	-2.89	-3.88	-1.41
1	243419439	243433405	ENSG00000054282	SDCCAG8	1.9e-05	+	243419439	243433405	0	3	103,65,12,	0,12998,13954	-4.71	-3.91	4.84	-1.31	-1.99	-2.53
1	244855218	244869410	ENSG00000121644	DESI2	0	+	244855218	244869410	0	2	104,553,	0,13639	-864	#NAME?	73.7	-5.12	-6.4	-1.49
1	1190272	1190571	ENSG00000160087	UBE2J2	2e-20	-	1190272	1190571	0	1	299,	0	-19.7	-18.7	2.74	-1.31	-2	0.601
1	1248575	1248936	ENSG00000127054	CPSF3L	1e-307	-	1248575	1248936	0	1	361,	0	-307	-305	111	-4.27	-5.46	1.36
1	1249284	1249645	ENSG00000127054	CPSF3L	1e-25	-	1249284	1249645	0	1	361,	0	-25	-24	7.94	-1.55	-2.29	0.84
1	1249764	1250155	ENSG00000127054	CPSF3L	1e-66	-	1249764	1250155	0	1	391,	0	-66	-64.7	18.5	-5.86	-7.21	2.48
1	1250454	1250995	ENSG00000127054	CPSF3L	1e-112	-	1250454	1250995	0	1	541,	0	-112	-110	21.7	-3.57	-4.67	1.2
1	1254120	1254871	ENSG00000127054	CPSF3L	2.5e-42	-	1254120	1254871	0	1	751,	0	-41.6	-40.5	9.56	-16	-17.9	1.45
1	1289698	1290199	ENSG00000162576	MXRA8	2.5e-16	-	1289698	1290199	0	2	191,138,	0,363	-15.6	-14.6	4.6	-1.58	-2.33	1.3
1	1296738	1297157	ENSG00000162576	MXRA8	7.9e-25	-	1296738	1297157	0	1	419,	0	-24.1	-23	12	-2.97	-3.98	2.5
1	1321210	1321571	ENSG00000221978	CCNL2	3.2e-55	-	1321210	1321571	0	1	361,	0	-54.5	-53.3	7.9	-4.39	-5.59	1.63
1	1322199	1322740	ENSG00000221978	CCNL2	0	-	1322199	1322740	0	1	541,	0	-700	#NAME?	20.1	-5.09	-6.37	0.56
1	1326454	1326934	ENSG00000221978	CCNL2	5e-73	-	1326454	1326934	0	1	480,	0	-72.3	-71	7.94	-14.6	-16.5	-1.9
1	1682670	1683001	ENSG00000008130	NADK	1.3e-80	-	1682670	1683001	0	1	331,	0	-79.9	-78.6	7.12	-6.27	-7.65	1.47
1	1849146	1849472	ENSG00000178821	TMEM52	1e-113	-	1849146	1849472	0	1	326,	0	-113	-112	4.19	-2.14	-3.01	0.521
1	2123446	2124135	ENSG00000162585	C1orf86	1.6e-49	-	2123446	2124135	0	1	689,	0	-48.8	-47.6	10.4	-1.71	-2.5	1.14
1	2336923	2337073	ENSG00000157911	PEX10	9.8e-08	-	2336923	2337073	0	1	150,	0	-7.01	-6.14	1.63	-2.28	-3.17	1.01
1	2483003	2483692	ENSG00000238164	RP3-395M20.8	2e-27	-	2483003	2483692	0	1	689,	0	-26.7	-25.6	24.5	-1.77	-2.57	1.57
1	6475322	6475831	ENSG00000069812	HES2	1e-190	-	6475322	6475831	0	1	509,	0	-190	-189	18	-2.33	-3.24	0.876
1	6476696	6477175	ENSG00000069812	HES2	2e-68	-	6476696	6477175	0	1	479,	0	-67.7	-66.4	7.74	-4.26	-5.44	1.38
1	6653235	6653834	ENSG00000162413	KLHL21	1e-270	-	6653235	6653834	0	1	599,	0	-270	-269	41.2	-4.36	-5.55	-1.14
1	8073148	8074404	ENSG00000116285	ERRFI1	0	-	8073148	8074404	0	1	1256,	0	-4550	#NAME?	80	-176	-179	-2.04
1	11167101	11167462	ENSG00000198793	MTOR	2e-80	-	11167101	11167462	0	1	361,	0	-79.7	-78.4	4.91	-2.99	-4	0.663
1	16451070	16451610	ENSG00000142627	EPHA2	0	-	16451070	16451610	0	1	540,	0	-845	#NAME?	6.78	-18.3	-20.4	0.683
1	16472935	16477399	ENSG00000142627	EPHA2	0	-	16472935	16477399	0	3	10,670,9,	0,1937,4455	-1290	#NAME?	26.1	-7.03	-8.48	-0.861
1	16576986	16577975	ENSG00000037637	FBXO42	0	-	16576986	16577975	0	1	989,	0	-761	#NAME?	50.5	-1.31	-1.99	0.386
1	16928494	16930853	ENSG00000219481	NBPF1	1e-279	-	16928494	16930853	0	2	1050,118,	0,2241	-279	-278	214	-1.31	-1.99	-1.34
1	19455563	19464646	ENSG00000127481	UBR4	0.0011	-	19455563	19464646	0	2	5,146,	0,8937	-2.97	-2.24	2.22	-3.41	-4.49	-3.58
1	19545517	19545938	ENSG00000127463	EMC1	0	-	19545517	19545938	0	1	421,	0	-579	#NAME?	13.7	-1.59	-2.34	0.453
1	20826506	20827190	ENSG00000090432	MUL1	1e-211	-	20826506	20827190	0	1	684,	0	-211	-209	19	-1.52	-2.26	-0.575
1	20827516	20827784	ENSG00000090432	MUL1	2e-65	-	20827516	20827784	0	1	268,	0	-64.7	-63.4	12	-1.36	-2.05	1.1
1	20974988	20975466	ENSG00000117242	PINK1-AS	1e-143	-	20974988	20975466	0	1	478,	0	-143	-141	21.7	-1.9	-2.72	0.744
1	20977284	20977613	ENSG00000117242	PINK1-AS	4e-46	-	20977284	20977613	0	1	329,	0	-45.4	-44.2	2.38	-6.01	-7.38	0.823
1	21103125	21106307	ENSG00000127483	HP1BP3	0.00044	-	21103125	21106307	0	2	118,3,	0,3179	-3.36	-2.61	1.53	-11.2	-12.9	-3.78
1	21267951	21268766	ENSG00000075151	EIF4G3	1e-200	-	21267951	21268766	0	2	26,783,	0,32	-200	-198	24	-7.9	-9.41	-1.36
1	21923155	21923515	ENSG00000076864	RAP1GAP	1e-24	-	21923155	21923515	0	1	360,	0	-24	-23	2.86	-7.04	-8.5	1.29
1	23410515	23410876	ENSG00000169641	LUZP1	2.5e-47	-	23410515	23410876	0	1	361,	0	-46.6	-45.4	9.82	-1.87	-2.68	1.32
1	23414200	23417043	ENSG00000169641	LUZP1	1e-284	-	23414200	23417043	0	2	1346,124,	0,2719	-284	-283	37.9	-2.64	-3.6	-0.839
1	23419011	23420630	ENSG00000169641	LUZP1	1.6e-40	-	23419011	23420630	0	1	1619,	0	-39.8	-38.6	15	-2.79	-3.77	-1.24
1	23687673	23688599	ENSG00000125945	ZNF436	0	-	23687673	23688599	0	1	926,	0	-336	#NAME?	66.4	-1.88	-2.69	-1.11
1	24304505	24304715	ENSG00000188529	SRSF10	1.3e-09	-	24304505	24304715	0	1	210,	0	-8.89	-7.98	2.92	-4.72	-5.95	-2.46
1	24483122	24484376	ENSG00000185436	IFNLR1	0	-	24483122	24484376	0	1	1254,	0	-416	#NAME?	116	-1.55	-2.3	0.888
1	26497126	26497829	ENSG00000236782	RP11-96L14.7	0	-	26497126	26497829	0	2	178,183,	0,520	-510	#NAME?	110	-11.2	-12.9	1.27
1	27331810	27333339	ENSG00000158246	FAM46B	0	-	27331810	27333339	0	1	1529,	0	-810	#NAME?	62	-1.55	-2.29	0.472
1	27874536	27876842	ENSG00000126705	AHDC1	0	-	27874536	27876842	0	1	2306,	0	-470	#NAME?	78.1	-1.34	-2.03	0.41
1	28929727	28929998	ENSG00000120656	TAF12	3.2e-77	-	28929727	28929998	0	1	271,	0	-76.5	-75.2	5.82	-1.71	-2.5	-0.757
1	31347184	31349807	ENSG00000162512	SDC3	2.5e-79	-	31347184	31349807	0	2	251,409,	0,2214	-78.6	-77.3	12.7	-1.51	-2.24	-0.779
1	31467971	31468032	ENSG00000134644	PUM1	0.0035	-	31467971	31468032	0	1	61,	0	-2.46	-1.75	1.6	-3.12	-4.15	-3.02
1	32095939	32096268	ENSG00000162517	PEF1	0	-	32095939	32096268	0	1	329,	0	-350	#NAME?	6.82	-2.91	-3.9	0.493
1	33402345	33402826	ENSG00000116514	RNF19B	1e-211	-	33402345	33402826	0	1	481,	0	-211	-209	5.9	-4.3	-5.49	0.634
1	33473614	33474392	ENSG00000004455	AK2	0	-	33473614	33474392	0	1	778,	0	-597	#NAME?	45.9	-1.51	-2.25	0.64
1	33790299	33790539	ENSG00000134686	PHC2	1e-143	-	33790299	33790539	0	1	240,	0	-143	-141	4.09	-8.29	-9.84	0.958
1	35320896	35321466	ENSG00000163866	SMIM12	0	-	35320896	35321466	0	1	570,	0	-2400	#NAME?	32.4	-3.21	-4.26	0.483
1	36180165	36180465	ENSG00000142686	C1orf216	6.3e-32	-	36180165	36180465	0	1	300,	0	-31.2	-30.1	3.35	-3.85	-4.99	1.28
1	38280417	38288195	ENSG00000188786	MTF1	1e-170	-	38280417	38288195	0	3	821,64,403,	0,2673,7375	-170	-168	55.7	-2.12	-2.99	-1.36
1	38322923	38324211	ENSG00000188786	MTF1	3.2e-95	-	38322923	38324211	0	2	458,52,	0,1236	-94.5	-93.1	32.8	-2.76	-3.73	-2.33
1	38462830	38463130	ENSG00000183386	FHL3	1.6e-43	-	38462830	38463130	0	1	300,	0	-42.8	-41.6	4.83	-2.61	-3.56	0.971
1	39304257	39305064	ENSG00000116954	RRAGC	1e-157	-	39304257	39305064	0	1	807,	0	-157	-155	13.4	-2.28	-3.17	-0.732
1	43212035	43212305	ENSG00000117385	P3H1	5e-43	-	43212035	43212305	0	1	270,	0	-42.3	-41.1	4.39	-3.26	-4.32	1.11
1	43392036	43392663	ENSG00000117394	SLC2A1	0	-	43392036	43392663	0	1	627,	0	-5510	#NAME?	10.7	-32.3	-34.8	0.497
1	43829337	43829577	ENSG00000066322	ELOVL1	6.3e-90	-	43829337	43829577	0	1	240,	0	-89.2	-87.8	3.08	-5.74	-7.07	-0.825
1	46654353	46654593	ENSG00000085998	POMGNT1	5e-18	-	46654353	46654593	0	1	240,	0	-17.3	-16.3	4.08	-9.47	-11.1	1.61
1	47184105	47184495	ENSG00000159658	EFCAB14	2.2e-07	-	47184105	47184495	0	1	390,	0	-6.65	-5.79	4.92	-2.06	-2.91	-1.8
1	47737806	47746791	ENSG00000123473	STIL	1e-246	-	47737806	47746791	0	2	107,879,	0,8106	-246	-244	28.2	-5.19	-6.47	-1.21
1	52507210	52521273	ENSG00000117862	TXNDC12	5e-42	-	52507210	52521273	0	2	59,602,	0,13461	-41.3	-40.1	9.88	-15.4	-17.3	-2.12
1	52854923	52859462	ENSG00000085840	ORC1	0	-	52854923	52859462	0	2	70,348,	0,4191	-341	#NAME?	19.5	-1.31	-2	-0.615
1	52981635	52991954	ENSG00000134744	ZCCHC11	1e-17	-	52981635	52991954	0	2	91,720,	0,9599	-17	-16	12.8	-2.06	-2.92	-1.74
1	55074854	55075094	ENSG00000162391	FAM151A	5e-65	-	55074854	55075094	0	1	240,	0	-64.3	-63	17.1	-1.31	-1.99	1.2
1	55316855	55317094	ENSG00000116133	DHCR24	3.2e-30	-	55316855	55317094	0	1	239,	0	-29.5	-28.4	2.65	-2.95	-3.95	0.88
1	55317510	55317958	ENSG00000116133	DHCR24	0	-	55317510	55317958	0	1	448,	0	-729	#NAME?	12.8	-1.4	-2.11	0.353
1	59147457	59150904	ENSG00000162601	MYSM1	1e-230	-	59147457	59150904	0	2	760,80,	0,3367	-230	-228	93.5	-1.84	-2.64	-1.96
1	59247361	59247871	ENSG00000177606	JUN	0	-	59247361	59247871	0	1	510,	0	-755	#NAME?	34.3	-35.5	-38	-2.2
1	59248737	59248918	ENSG00000177606	JUN	1.3e-12	-	59248737	59248918	0	1	181,	0	-11.9	-11	3.34	-2.78	-3.76	-1.88
1	67878619	67881001	ENSG00000142864	SERBP1	0	-	67878619	67881001	0	2	327,153,	0,2229	-861	#NAME?	7.87	-5.85	-7.2	0.382
1	67895677	67895798	ENSG00000142864	SERBP1	8.5e-10	-	67895677	67895798	0	1	121,	0	-9.07	-8.17	1.49	-13.5	-15.4	-1.85
1	78050725	78099013	ENSG00000036549	ZZZ3	1e-295	-	78050725	78099013	0	2	19,1479,	0,46809	-295	-293	51.6	-5.49	-6.79	-1.22
1	85718065	85718336	ENSG00000162642	C1orf52	4e-41	-	85718065	85718336	0	1	271,	0	-40.4	-39.2	4.66	-1.33	-2.02	0.741
1	91401059	91403585	ENSG00000122482	ZNF644	9.98012604599318e-322	-	91401059	91403585	0	2	26,544,	0,1982	-321	-319	53.1	-1.85	-2.66	-1.08
1	91406218	91438311	ENSG00000122482	ZNF644	1e-243	-	91406218	91438311	0	2	648,11,	0,32082	-243	-242	220	-4.28	-5.47	-4.45
1	94342236	94342895	ENSG00000067334	DNTTIP2	1e-233	-	94342236	94342895	0	1	659,	0	-233	-231	10.4	-1.55	-2.29	-0.426
1	108728555	108735217	ENSG00000085491	SLC25A24	0.0014	-	108728555	108735217	0	2	21,100,	0,6562	-2.85	-2.12	2.45	-1.35	-2.05	-3.12
1	110279120	110279479	ENSG00000134202	GSTM3	1e-63	-	110279120	110279479	0	1	359,	0	-63	-61.7	7.15	-2.19	-3.07	1.07
1	110921502	110921921	ENSG00000168679	SLC16A4	2.5e-46	-	110921502	110921921	0	1	419,	0	-45.6	-44.4	11.2	-1.85	-2.67	-1.51
1	111729795	111730275	ENSG00000162777	DENND2D	1e-66	-	111729795	111730275	0	1	480,	0	-66	-64.8	7.58	-1.35	-2.05	0.555
1	113459741	113460491	ENSG00000155380	SLC16A1	0	-	113459741	113460491	0	1	750,	0	-2780	#NAME?	27.1	-13.9	-15.8	-0.675
1	114338900	114354470	ENSG00000081019	RSBN1	0	-	114338900	114354470	0	3	25,674,139,	0,1084,15431	-308	-306	116	-1.99	-2.83	-1.84
1	117209025	117209564	ENSG00000143061	IGSF3	1e-174	-	117209025	117209564	0	1	539,	0	-174	-172	128	-1.37	-2.07	-1.82
1	118320977	118321128	ENSG00000228217	AL390877.1	2.1e-05	-	118320977	118321128	0	1	151,	0	-4.68	-3.88	1.72	-10.6	-12.3	-2.61
1	120457200	120458189	ENSG00000134250	NOTCH2	0	-	120457200	120458189	0	1	989,	0	-1180	#NAME?	167	-2.97	-3.97	-0.785
1	120458248	120458459	ENSG00000134250	NOTCH2	1.1e-06	-	120458248	120458459	0	1	211,	0	-5.94	-5.1	2.43	-3.07	-4.1	-2.17
1	143912783	143913143	ENSG00000215784	FAM72D	6.3e-62	-	143912783	143913143	0	1	360,	0	-61.2	-60	9.26	-1.31	-1.99	1.13
1	144851900	144852141	ENSG00000178104	PDE4DIP	7.9e-24	-	144851900	144852141	0	1	241,	0	-23.1	-22	8.23	-1.9	-2.73	-2.2
1	144930621	144931492	ENSG00000178104	PDE4DIP	1e-105	-	144930621	144931492	0	1	871,	0	-105	-104	17.9	-1.95	-2.79	-1.01
1	145139167	145139540	ENSG00000177144	NUDT4P1	4e-32	-	145139167	145139540	0	1	373,	0	-31.4	-30.3	4.26	-3.42	-4.5	-1.39
1	149783422	149783898	ENSG00000203814	HIST2H2BF	1.6e-17	-	149783422	149783898	0	1	476,	0	-16.8	-15.8	35.6	-2.52	-3.46	-3.75
1	149813740	149813947	ENSG00000183558	NA	3.1e-06	-	149813740	149813947	0	1	207,	0	-5.51	-4.68	4.84	-1.77	-2.57	-2.51
1	149832150	149832714	ENSG00000182217	NA	4e-35	-	149832150	149832714	0	1	564,	0	-34.4	-33.3	59.8	-2.76	-3.73	-4.38
1	149857816	149858232	ENSG00000184678	HIST2H2BE	4e-19	-	149857816	149858232	0	1	416,	0	-18.4	-17.4	17.1	-3.82	-4.95	-3.21
1	150549394	150551074	ENSG00000143384	MCL1	0	-	150549394	150551074	0	2	573,355,	0,1325	-1660	#NAME?	38.4	-29.3	-31.6	-1.42
1	150551222	150551647	ENSG00000143384	MCL1	2e-56	-	150551222	150551647	0	2	31,329,	0,96	-55.7	-54.4	3.97	-2.63	-3.58	-1.03
1	150551826	150552066	ENSG00000143384	MCL1	4e-49	-	150551826	150552066	0	1	240,	0	-48.4	-47.2	7.44	-1.94	-2.78	-1.31
1	150620518	150621145	ENSG00000143457	GOLPH3L	0	-	150620518	150621145	0	1	627,	0	-718	#NAME?	50.1	-2.77	-3.74	-0.837
1	151134400	151134521	ENSG00000163155	LYSMD1	6.9e-05	-	151134400	151134521	0	1	121,	0	-4.16	-3.38	2.21	-1.41	-2.12	-2.05
1	151264991	151265082	ENSG00000143393	PI4KB	4e-11	-	151264991	151265082	0	1	91,	0	-10.4	-9.48	1.89	-1.61	-2.36	1.04
1	151288066	151288846	ENSG00000143393	PI4KB	0	-	151288066	151288846	0	1	780,	0	-365	#NAME?	20.9	-4.79	-6.03	-0.971
1	151377235	151378644	ENSG00000143442	POGZ	1e-267	-	151377235	151378644	0	1	1409,	0	-267	-265	35.1	-1.66	-2.43	-0.485
1	153791358	153800768	ENSG00000143614	GATAD2B	1.3e-74	-	153791358	153800768	0	3	40,130,280,	0,723,9130	-73.9	-72.6	21.2	-2.88	-3.87	-2.16
1	154522459	154523436	ENSG00000160714	UBE2Q1	0	-	154522459	154523436	0	2	486,23,	0,954	-8520	#NAME?	57.8	-4.8	-6.05	0.415
1	154557172	154557503	ENSG00000160710	ADAR	0	-	154557172	154557503	0	1	331,	0	-391	#NAME?	15.9	-2.59	-3.53	-0.776
1	154573367	154580560	ENSG00000160710	ADAR	0	-	154573367	154580560	0	2	1735,93,	0,7100	-3140	#NAME?	91.4	-15	-16.9	-1.21
1	154942568	154942779	ENSG00000160691	SHC1	6.3e-12	-	154942568	154942779	0	1	211,	0	-11.2	-10.2	2.19	-3.29	-4.35	-1.35
1	155307940	155308121	ENSG00000116539	ASH1L	2.2e-05	-	155307940	155308121	0	1	181,	0	-4.65	-3.85	1.99	-1.35	-2.05	-1.28
1	155385694	155448341	ENSG00000116539	ASH1L	0	-	155385694	155448341	0	4	20,742,102,665,	0,22423,43893,61982	-394	#NAME?	401	-7.94	-9.46	-2.59
1	155450885	155531974	ENSG00000116539	ASH1L	0	-	155450885	155531974	0	4	1355,132,519,31,	0,39130,40005,81058	-685	#NAME?	1600	-2.82	-3.8	-2.53
1	155722126	155723039	ENSG00000116580	GON4L	1.3e-61	-	155722126	155723039	0	2	255,45,	0,868	-60.9	-59.7	10.5	-1.85	-2.66	1.37
1	155869991	155870321	ENSG00000143622	RIT1	5e-50	-	155869991	155870321	0	1	330,	0	-49.3	-48.1	7.24	-2.27	-3.16	-1.08
1	155882833	155883313	ENSG00000132680	KIAA0907	0	-	155882833	155883313	0	1	480,	0	-324	#NAME?	21.6	-1.86	-2.67	0.617
1	156235809	156236020	ENSG00000198952	SMG5	6.3e-26	-	156235809	156236020	0	1	211,	0	-25.2	-24.1	3.43	-1.47	-2.2	-0.911
1	156607663	156607963	ENSG00000272068	RP11-284F21.9	5e-26	-	156607663	156607963	0	1	300,	0	-25.3	-24.2	3.44	-4.35	-5.54	1.38
1	156611696	156612054	ENSG00000272405	RP11-284F21.10	1e-42	-	156611696	156612054	0	1	358,	0	-42	-40.8	5.77	-7.31	-8.78	2.06
1	156612143	156612681	ENSG00000272405	RP11-284F21.10	0	-	156612143	156612681	0	1	538,	0	-976	#NAME?	21.4	-81.2	-84.4	2.36
1	156692878	156693762	ENSG00000143319	ISG20L2	1e-291	-	156692878	156693762	0	2	376,13,	0,871	-291	-289	9.57	-2.89	-3.88	0.692
1	156695639	156697545	ENSG00000143319	ISG20L2	0	-	156695639	156697545	0	2	20,848,	0,1058	-1360	#NAME?	47.1	-1.33	-2.02	-0.335
1	166039055	166135236	ENSG00000188859	FAM78B	1e-261	-	166039055	166135236	0	2	945,14,	0,96167	-261	-259	74.7	-2.97	-3.98	1.57
1	173792601	173793291	ENSG00000120334	CENPL	1.3e-24	-	173792601	173793291	0	1	690,	0	-23.9	-22.9	32.8	-1.9	-2.72	-3.06
1	175128660	175130244	ENSG00000235750	KIAA0040	0	-	175128660	175130244	0	1	1584,	0	-880	#NAME?	86.2	-4.3	-5.49	-0.789
1	179815962	179828262	ENSG00000169905	TOR1AIP2	2e-20	-	179815962	179828262	0	5	1,102,519,180,98,	0,707,4017,5804,12202	-19.7	-18.7	13.8	-8.35	-9.89	-2.34
1	179834223	179836675	ENSG00000169905	TOR1AIP2	0	-	179834223	179836675	0	2	766,14,	0,2438	-3260	#NAME?	320	-1.31	-1.99	-0.667
1	180915211	180945618	ENSG00000243155	RP11-46A10.5	0	-	180915211	180945618	0	2	25,365,	0,30042	-453	#NAME?	28.9	-3.77	-4.9	-1.32
1	180945121	180945750	ENSG00000135823	STX6	0	-	180945121	180945750	0	1	629,	0	-467	#NAME?	27.9	-3.05	-4.07	-0.875
1	182568146	182568387	ENSG00000143333	RGS16	3.2e-12	-	182568146	182568387	0	1	241,	0	-11.5	-10.6	3.6	-1.83	-2.63	1.58
1	182569015	182569585	ENSG00000143333	RGS16	1e-200	-	182569015	182569585	0	1	570,	0	-200	-198	89.8	-1.54	-2.28	1.16
1	186329957	186331501	ENSG00000047410	TPR	3.7e-06	-	186329957	186331501	0	4	80,88,81,82,	0,796,963,1462	-5.43	-4.61	4.68	-3.11	-4.14	-3.61
1	186332016	186342519	ENSG00000047410	TPR	2e-20	-	186332016	186342519	0	5	117,104,97,74,29,	0,457,5001,8085,10474	-19.7	-18.7	11	-1.5	-2.23	-3.29
1	197070059	197070900	ENSG00000066279	ASPM	0	-	197070059	197070900	0	1	841,	0	-902	#NAME?	104	-4.94	-6.2	-1.56
1	197072218	197072789	ENSG00000066279	ASPM	3.2e-12	-	197072218	197072789	0	1	571,	0	-11.5	-10.5	11.4	-4.5	-5.72	-4.75
1	197073268	197073869	ENSG00000066279	ASPM	1e-208	-	197073268	197073869	0	1	601,	0	-208	-206	102	-2.63	-3.58	-2.52
1	197112467	197112738	ENSG00000066279	ASPM	0.00022	-	197112467	197112738	0	1	271,	0	-3.65	-2.89	4.75	-1.31	-1.99	-3.57
1	197128287	197141301	ENSG00000177888	ZBTB41	0	-	197128287	197141301	0	2	857,12,	0,13002	-706	#NAME?	834	-2.98	-3.99	-4.03
1	200376037	200378813	ENSG00000162702	ZNF281	0	-	200376037	200378813	0	1	2776,	0	-648	#NAME?	86.5	-9.59	-11.2	-1.32
1	200584671	200587961	ENSG00000118193	KIF14	0	-	200584671	200587961	0	2	66,1222,	0,2068	-456	#NAME?	177	-5.07	-6.34	-2.52
1	201355950	201356161	ENSG00000159166	LAD1	7.9e-16	-	201355950	201356161	0	1	211,	0	-15.1	-14.1	2.01	-2.95	-3.95	1.04
1	201434917	201435127	ENSG00000174307	PHLDA3	1.6e-22	-	201434917	201435127	0	1	210,	0	-21.8	-20.8	2.76	-1.95	-2.78	-0.867
1	202910338	202910548	ENSG00000159346	ADIPOR1	2.5e-14	-	202910338	202910548	0	1	210,	0	-13.6	-12.6	1.47	-2.61	-3.56	0.537
1	204167287	204167617	ENSG00000174567	GOLT1A	6.3e-90	-	204167287	204167617	0	1	330,	0	-89.2	-87.9	3.94	-4.2	-5.38	0.899
1	204228629	204228780	ENSG00000143850	PLEKHA6	0.00013	-	204228629	204228780	0	1	151,	0	-3.87	-3.1	3.29	-1.85	-2.66	-2.94
1	204375112	204379336	ENSG00000158615	PPP1R15B	0	-	204375112	204379336	0	2	329,717,	0,3507	-1340	#NAME?	107	-3.35	-4.42	-0.708
1	204379544	204380650	ENSG00000158615	PPP1R15B	0	-	204379544	204380650	0	1	1106,	0	-953	#NAME?	110	-3.28	-4.34	-0.896
1	204438056	204459291	ENSG00000133056	PIK3C2B	1e-214	-	204438056	204459291	0	3	958,116,96,	0,20887,21139	-214	-213	51.6	-2.55	-3.49	-1.51
1	205133062	205156874	ENSG00000133059	DSTYK	0	-	205133062	205156874	0	3	21,670,329,	0,5228,23483	-384	#NAME?	715	-2.31	-3.21	-2.57
1	205632079	205632617	ENSG00000158715	SLC45A3	1e-161	-	205632079	205632617	0	1	538,	0	-161	-160	85.5	-1.74	-2.52	-1.49
1	205687355	205687446	ENSG00000069275	NUCKS1	1.9e-09	-	205687355	205687446	0	1	91,	0	-8.71	-7.81	2.12	-5.33	-6.62	-1.94
1	205738456	205738756	ENSG00000117280	RAB29	7.9e-64	-	205738456	205738756	0	1	300,	0	-63.1	-61.9	6.99	-4.79	-6.03	1.38
1	205779198	205779649	ENSG00000133065	SLC41A1	7.9e-18	-	205779198	205779649	0	1	451,	0	-17.1	-16.1	5.7	-1.49	-2.22	-1.29
1	205779798	205780038	ENSG00000133065	SLC41A1	5e-21	-	205779798	205780038	0	1	240,	0	-20.3	-19.3	5.97	-1.55	-2.3	-1.65
1	207196290	207196799	ENSG00000182795	C1orf116	6.3e-48	-	207196290	207196799	0	1	509,	0	-47.2	-46	13.7	-3.83	-4.97	-2.38
1	207221619	207224050	ENSG00000180667	YOD1	0	-	207221619	207224050	0	2	1449,18,	0,2413	-1090	#NAME?	643	-3.65	-4.77	-1.58
1	208383725	208390627	ENSG00000076356	PLXNA2	0	-	208383725	208390627	0	2	82,548,	0,6354	-764	#NAME?	301	-1.67	-2.44	-1.72
1	214549769	214560262	ENSG00000152104	PTPN14	1.6e-45	-	214549769	214560262	0	4	11,144,1478,76,	0,1532,6884,10417	-44.8	-43.6	18.9	-2.63	-3.59	-1.25
1	217787499	217793739	ENSG00000092978	GPATCH2	0	-	217787499	217793739	0	2	45,615,	0,5625	-1520	#NAME?	256	-1.46	-2.18	-0.905
1	223394637	223395534	ENSG00000143502	SUSD4	4e-58	-	223394637	223395534	0	1	897,	0	-57.4	-56.1	21	-1.75	-2.54	1.1
1	223983528	223987632	ENSG00000143514	TP53BP2	1e-152	-	223983528	223987632	0	3	764,463,32,	0,2388,4072	-152	-151	16.8	-6.39	-7.78	-1.03
1	225685106	225688737	ENSG00000154380	ENAH	1e-233	-	225685106	225688737	0	3	408,58,44,	0,942,3587	-233	-232	20.6	-2.73	-3.69	-0.976
1	225706893	225707253	ENSG00000154380	ENAH	5e-30	-	225706893	225707253	0	1	360,	0	-29.3	-28.1	4.07	-13.8	-15.6	-2.25
1	226334018	226342419	ENSG00000182827	ACBD3	0	-	226334018	226342419	0	3	504,285,77,	0,6017,8324	-1240	#NAME?	55.9	-4.09	-5.26	-0.74
1	227213815	227216949	ENSG00000143776	CDC42BPA	1e-201	-	227213815	227216949	0	2	38,592,	0,2542	-201	-200	53.1	-2.42	-3.35	-1.07
1	227333189	227348244	ENSG00000143776	CDC42BPA	7.9e-15	-	227333189	227348244	0	3	249,201,1,	0,1870,15054	-14.1	-13.1	10.2	-1.6	-2.35	-2.11
1	227920012	227921086	ENSG00000081692	JMJD4	1e-287	-	227920012	227921086	0	2	365,505,	0,569	-287	-286	31.3	-2.82	-3.8	0.84
1	228582868	228583688	ENSG00000154370	TRIM11	1e-40	-	228582868	228583688	0	2	85,454,	0,366	-40	-38.8	14.6	-1.62	-2.38	1.04
1	233121308	233121818	ENSG00000135749	PCNXL2	3.3e-09	-	233121308	233121818	0	1	510,	0	-8.48	-7.58	9.69	-1.33	-2.02	2.2
1	235294946	235295306	ENSG00000188739	RBM34	1e-239	-	235294946	235295306	0	1	360,	0	-239	-237	6.94	-1.33	-2.02	0.413
1	235345195	235345705	ENSG00000054267	ARID4B	0	-	235345195	235345705	0	1	510,	0	-386	#NAME?	82	-1.8	-2.59	-1.26
1	241796862	241799232	ENSG00000203668	CHML	0	-	241796862	241799232	0	1	2370,	0	-650	#NAME?	386	-2.95	-3.95	-1.19
1	243327606	243328236	ENSG00000143702	CEP170	1e-195	-	243327606	243328236	0	1	630,	0	-195	-194	37.3	-2.38	-3.3	-1.59
1	243328325	243329375	ENSG00000143702	CEP170	1e-201	-	243328325	243329375	0	1	1050,	0	-201	-200	58.9	-2.35	-3.27	-1.45
1	243349233	243349713	ENSG00000143702	CEP170	4.9e-07	-	243349233	243349713	0	1	480,	0	-6.31	-5.46	7.12	-1.92	-2.75	-2.82
1	245027245	245027425	ENSG00000153187	HNRNPU	2.5e-17	-	245027245	245027425	0	1	180,	0	-16.6	-15.6	1.86	-7.25	-8.71	-1.01
1	247013791	247014720	ENSG00000153207	AHCTF1	0	-	247013791	247014720	0	1	929,	0	-628	#NAME?	40.9	-4.22	-5.4	-0.833
1	247024209	247024479	ENSG00000153207	AHCTF1	2e-17	-	247024209	247024479	0	1	270,	0	-16.7	-15.7	7.12	-2.39	-3.31	-2.05
1	249144204	249144384	ENSG00000171163	ZNF692	6.3e-16	-	249144204	249144384	0	1	180,	0	-15.2	-14.2	3.16	-6.16	-7.54	2.44
2	8822626	8824285	ENSG00000115738	ID2	0	+	8822626	8824285	0	3	17,228,471,	0,283,1188	-9920	#NAME?	72.9	-5.49	-6.8	-0.309
2	9347282	9484915	ENSG00000151693	ASAP2	9.99999999998465e-313	+	9347282	9484915	0	11	77,73,146,75,50,130,86,76,87,104,56,	0,72163,90146,111370,113134,115967,120672,127584,127939,137378,137577	-312	-311	35.3	-1.4	-2.11	-0.722
2	9541440	9543806	ENSG00000151693	ASAP2	7.9e-49	+	9541440	9543806	0	2	85,425,	0,1941	-48.1	-46.9	6.57	-3.05	-4.07	1.35
2	10187883	10188693	ENSG00000172059	KLF11	0	+	10187883	10188693	0	1	810,	0	-497	#NAME?	169	-1.32	-2.01	-0.82
2	10192503	10192864	ENSG00000172059	KLF11	6.3e-29	+	10192503	10192864	0	1	361,	0	-28.2	-27.1	11.2	-1.4	-2.1	-1.37
2	10350547	10350903	ENSG00000163009	C2orf48	3.2e-31	+	10350547	10350903	0	1	356,	0	-30.5	-29.4	12.8	-1.88	-2.7	2.19
2	10924127	10924308	ENSG00000143882	ATP6V1C2	2.5e-29	+	10924127	10924308	0	1	181,	0	-28.6	-27.5	1.46	-4.7	-5.93	0.472
2	20648271	20648661	ENSG00000143878	RHOB	0	+	20648271	20648661	0	1	390,	0	-991	#NAME?	19	-1.95	-2.79	0.451
2	24930077	24933810	ENSG00000084676	NCOA1	1e-114	+	24930077	24933810	0	2	680,11,	0,3722	-114	-113	111	-2.6	-3.55	-2.12
2	25042486	25043686	ENSG00000138092	CENPO	1e-159	+	25042486	25043686	0	1	1200,	0	-159	-157	5.91	-2.2	-3.08	0.375
2	26411002	26411632	ENSG00000157833	GAREML	1e-154	+	26411002	26411632	0	1	630,	0	-154	-153	18.7	-1.33	-2.02	0.647
2	26609352	26612329	ENSG00000138018	EPT1	0	+	26609352	26612329	0	2	52,457,	0,2520	-1760	#NAME?	490	-1.35	-2.04	-1.17
2	27581615	27581886	ENSG00000234072	AC074117.10	6.3e-20	+	27581615	27581886	0	1	271,	0	-19.2	-18.2	5.95	-1.46	-2.18	1.4
2	28635088	28636376	ENSG00000075426	FOSL2	0	+	28635088	28636376	0	1	1288,	0	-1730	#NAME?	112	-9.33	-10.9	-1.04
2	30381643	30381882	ENSG00000119801	YPEL5	1.3e-15	+	30381643	30381882	0	1	239,	0	-14.9	-13.9	2.6	-6.28	-7.66	-1.86
2	32639840	32654323	ENSG00000115760	BIRC6	0	+	32639840	32654323	0	2	1391,110,	0,14373	-1140	#NAME?	1290	-2.54	-3.48	-3
2	36775704	36776184	ENSG00000150938	CRIM1	7.9e-97	+	36775704	36776184	0	1	480,	0	-96.1	-94.7	8.1	-9.02	-10.6	-2.03
2	38961562	38961833	ENSG00000143891	GALM	5e-72	+	38961562	38961833	0	1	271,	0	-71.3	-70	4	-5.48	-6.79	1.27
2	42556902	42557861	ENSG00000143924	EML4	0	+	42556902	42557861	0	1	959,	0	-449	#NAME?	12.5	-5.88	-7.22	-0.663
2	44396405	44429184	ENSG00000138032	PPM1B	0	+	44396405	44429184	0	2	8,860,	0,31919	-4570	#NAME?	300	-3.44	-4.52	-0.732
2	46808070	46808431	ENSG00000119729	RHOQ	0	+	46808070	46808431	0	1	361,	0	-925	#NAME?	81.9	-1.32	-2.01	-0.593
2	46926524	46987272	ENSG00000171150	SOCS5	0	+	46926524	46987272	0	2	64,1615,	0,59133	-1790	#NAME?	182	-6.3	-7.69	-1.38
2	47085520	47085818	ENSG00000239332	LINC01119	3.2e-09	+	47085520	47085818	0	1	298,	0	-8.49	-7.6	5.46	-1.47	-2.2	-2.42
2	48025891	48026101	ENSG00000116062	MSH6	6.3e-06	+	48025891	48026101	0	1	210,	0	-5.2	-4.38	3.61	-2.17	-3.05	-2.94
2	48026340	48026790	ENSG00000116062	MSH6	7.9e-82	+	48026340	48026790	0	1	450,	0	-81.1	-79.8	24.3	-3.66	-4.78	-2.64
2	48027746	48030610	ENSG00000116062	MSH6	0	+	48027746	48030610	0	2	548,52,	0,2812	-418	#NAME?	61.7	-1.61	-2.37	-0.855
2	48541895	48573888	ENSG00000170802	FOXN2	0	+	48541895	48573888	0	3	58,142,549,	0,13804,31444	-1770	#NAME?	785	-5.92	-7.27	-3.29
2	54839413	54870214	ENSG00000115306	SPTBN1	0	+	54839413	54870214	0	16	58,92,81,116,113,188,118,159,303,154,871,138,757,203,91,95,	0,3930,5331,5801,9123,10023,11202,12527,13655,15820,16656,17615,18578,20289,25436,30706	-382	#NAME?	16.2	-34.4	-36.9	-0.989
2	54871586	54872499	ENSG00000115306	SPTBN1	2.5e-47	+	54871586	54872499	0	2	137,134,	0,779	-46.6	-45.4	3.41	-2.72	-3.69	-0.823
2	54876156	54879709	ENSG00000115306	SPTBN1	0	+	54876156	54879709	0	3	171,375,55,	0,595,3498	-384	#NAME?	6.53	-9.36	-11	-0.666
2	54887143	54887384	ENSG00000115306	SPTBN1	4e-19	+	54887143	54887384	0	1	241,	0	-18.4	-17.4	6.22	-2.56	-3.5	-0.664
2	54893184	54895523	ENSG00000115306	SPTBN1	4e-13	+	54893184	54895523	0	3	41,43,36,	0,1556,2303	-12.4	-11.5	1.5	-4.1	-5.27	0.85
2	58386576	58386816	ENSG00000028116	VRK2	1.6e-32	+	58386576	58386816	0	1	240,	0	-31.8	-30.7	2.15	-1.45	-2.17	0.479
2	61155841	61156889	ENSG00000162924	REL	9.99999999963881e-315	+	61155841	61156889	0	1	1048,	0	-314	-312	680	-1.63	-2.39	-1.59
2	61155849	61156865	ENSG00000267520	RP11-373L24.1	9.99999998481684e-316	+	61155849	61156865	0	1	1016,	0	-315	-314	419	-1.49	-2.22	-1.53
2	61244899	61245367	ENSG00000162928	PEX13	1.9e-05	+	61244899	61245367	0	2	110,71,	0,397	-4.71	-3.91	2.85	-1.34	-2.03	-2.11
2	61258663	61259204	ENSG00000162928	PEX13	1e-151	+	61258663	61259204	0	1	541,	0	-151	-150	24.4	-1.71	-2.49	-1.15
2	62934060	62991423	ENSG00000115504	EHBP1	9.99988867182683e-321	+	62934060	62991423	0	3	370,58,23,	0,40469,57340	-320	-318	74	-1.64	-2.4	-1.6
2	64685468	64686006	ENSG00000119862	LGALSL	0	+	64685468	64686006	0	1	538,	0	-1320	#NAME?	105	-1.55	-2.3	-0.6
2	64751673	64780537	ENSG00000119844	AFTPH	0	+	64751673	64780537	0	2	73,1961,	0,26903	-507	#NAME?	51.2	-16.6	-18.5	-1.48
2	65299002	65299782	ENSG00000011523	CEP68	0	+	65299002	65299782	0	1	780,	0	-514	#NAME?	114	-3.59	-4.7	1.41
2	67630569	67631285	ENSG00000143971	ETAA1	1e-296	+	67630569	67631285	0	1	716,	0	-296	-294	32.2	-1.93	-2.76	-0.909
2	67631671	67631881	ENSG00000143971	ETAA1	4e-15	+	67631671	67631881	0	1	210,	0	-14.4	-13.5	2.78	-1.86	-2.68	-1.2
2	70503901	70504768	ENSG00000116005	PCYOX1	0	+	70503901	70504768	0	1	867,	0	-2320	#NAME?	92.4	-7.61	-9.1	-1.13
2	71357892	71360694	ENSG00000124383	MPHOSPH10	1e-167	+	71357892	71360694	0	2	83,667,	0,2135	-167	-165	8.37	-3.66	-4.78	-0.739
2	71575912	71577352	ENSG00000075292	ZNF638	0	+	71575912	71577352	0	1	1440,	0	-990	#NAME?	214	-6.47	-7.86	-1.31
2	71650068	71650969	ENSG00000075292	ZNF638	0	+	71650068	71650969	0	1	901,	0	-1020	#NAME?	41.3	-8.93	-10.5	-0.911
2	73118487	73118843	ENSG00000116096	SPR	0	+	73118487	73118843	0	1	356,	0	-383	#NAME?	5.93	-9.03	-10.6	0.777
2	73161096	73161455	ENSG00000135638	EMX1	1.3e-29	+	73161096	73161455	0	1	359,	0	-28.9	-27.8	11.4	-1.5	-2.23	1.59
2	73678104	73678915	ENSG00000116127	ALMS1	1e-152	+	73678104	73678915	0	1	811,	0	-152	-150	177	-1.53	-2.27	-3.24
2	73679574	73681104	ENSG00000116127	ALMS1	5e-89	+	73679574	73681104	0	1	1530,	0	-88.3	-87	323	-2.11	-2.98	-1.66
2	73717780	73747047	ENSG00000116127	ALMS1	1e-91	+	73717780	73747047	0	2	845,146,	0,29121	-91	-89.6	29.2	-1.51	-2.24	-1.05
2	73799467	73800488	ENSG00000116127	ALMS1	1e-287	+	73799467	73800488	0	1	1021,	0	-287	-285	58.3	-1.46	-2.19	-0.671
2	74327577	74329285	ENSG00000187605	TET3	1e-263	+	74327577	74329285	0	1	1708,	0	-263	-261	463	-1.36	-2.06	-1.77
2	74652821	74652882	ENSG00000005448	WDR54	1.3e-11	+	74652821	74652882	0	1	61,	0	-10.9	-9.96	2.51	-1.35	-2.04	1.39
2	74730227	74730883	ENSG00000257702	LBX2-AS1	2e-76	+	74730227	74730883	0	1	656,	0	-75.7	-74.4	17.2	-7.45	-8.93	2.08
2	75101040	75105863	ENSG00000159399	HK2	5e-21	+	75101040	75105863	0	4	30,184,156,49,	0,352,3252,4774	-20.3	-19.2	4.07	-25	-27.2	-4
2	75117946	75118664	ENSG00000159399	HK2	0	+	75117946	75118664	0	1	718,	0	-1190	#NAME?	45.6	-7.27	-8.73	-1.04
2	86693501	86697361	ENSG00000115548	KDM3A	0	+	86693501	86697361	0	3	505,30,35,	0,960,3825	-720	#NAME?	154	-1.67	-2.44	-1
2	86791259	86832481	ENSG00000228363	AC015971.2	0	+	86791259	86832481	0	3	4,357,116,	0,39870,41106	-328	#NAME?	23	-3.04	-4.05	-0.939
2	87001597	87002467	ENSG00000153561	RMND5A	0	+	87001597	87002467	0	1	870,	0	-326	#NAME?	23.4	-1.42	-2.14	-0.556
2	88874150	88874862	ENSG00000225420	AC104134.2	1e-136	+	88874150	88874862	0	1	712,	0	-136	-135	22.1	-2.27	-3.16	-0.993
2	96688474	96689009	ENSG00000231584	FAHD2CP	0	+	96688474	96689009	0	1	535,	0	-420	#NAME?	30.4	-2.82	-3.81	0.92
2	97475805	97476164	ENSG00000158158	CNNM4	1e-190	+	97475805	97476164	0	1	359,	0	-190	-188	12.2	-1.95	-2.79	-0.749
2	97482846	97490820	ENSG00000168763	CNNM3	9.99988867182683e-320	+	97482846	97490820	0	2	393,26,	0,7948	-319	-318	67.2	-4.98	-6.24	-1.38
2	97747872	97748455	ENSG00000188383	AC018892.9	7.9e-15	+	97747872	97748455	0	2	513,19,	0,564	-14.1	-13.1	57	-1.62	-2.38	1.84
2	99976953	99978031	ENSG00000158417	EIF5B	9.99988867182683e-320	+	99976953	99978031	0	2	59,421,	0,657	-319	-317	6.59	-3.66	-4.78	0.468
2	100015782	100016142	ENSG00000158417	EIF5B	0	+	100015782	100016142	0	1	360,	0	-598	#NAME?	5.39	-12.1	-13.8	0.691
2	102472439	102472500	ENSG00000071054	MAP4K4	0.00032	+	102472439	102472500	0	1	61,	0	-3.5	-2.75	1.41	-7.87	-9.39	-3
2	102493467	102499082	ENSG00000071054	MAP4K4	6.3e-27	+	102493467	102499082	0	2	141,70,	0,5545	-26.2	-25.1	2.58	-1.41	-2.12	0.793
2	105959379	105961860	ENSG00000135974	C2orf49	1e-176	+	105959379	105961860	0	2	301,89,	0,2392	-176	-174	13.4	-3.04	-4.06	-0.998
2	109086815	109088016	ENSG00000135968	GCC2	1e-90	+	109086815	109088016	0	1	1201,	0	-90	-88.6	24.4	-4.99	-6.26	-2.56
2	109111755	109112085	ENSG00000135968	GCC2	3.2e-45	+	109111755	109112085	0	1	330,	0	-44.5	-43.3	6.84	-1.41	-2.13	1.29
2	109379810	109380948	ENSG00000153201	RANBP2	0	+	109379810	109380948	0	1	1138,	0	-366	#NAME?	53	-12.9	-14.7	-2.65
2	109381067	109382594	ENSG00000153201	RANBP2	2e-59	+	109381067	109382594	0	1	1527,	0	-58.7	-57.4	13.7	-6.2	-7.57	-1.37
2	109382743	109383253	ENSG00000153201	RANBP2	0	+	109382743	109383253	0	1	510,	0	-1320	#NAME?	68.6	-5.84	-7.18	-1.42
2	109383431	109383761	ENSG00000153201	RANBP2	7.9e-70	+	109383431	109383761	0	1	330,	0	-69.1	-67.8	10.2	-2.32	-3.22	-1.38
2	109383910	109384480	ENSG00000153201	RANBP2	0	+	109383910	109384480	0	1	570,	0	-1320	#NAME?	50.6	-4.18	-5.36	-0.964
2	109384598	109388241	ENSG00000153201	RANBP2	0	+	109384598	109388241	0	2	246,85,	0,3558	-474	#NAME?	21.2	-4.3	-5.49	-1.03
2	110752848	110753238	ENSG00000204588	LINC01123	1e-149	+	110752848	110753238	0	1	390,	0	-149	-147	6.99	-7	-8.44	1.1
2	113082666	113090002	ENSG00000188177	ZC3H6	0	+	113082666	113090002	0	2	108,1421,	0,5915	-365	#NAME?	414	-3.83	-4.97	-1.56
2	113416984	113417254	ENSG00000144136	SLC20A1	4e-35	+	113416984	113417254	0	1	270,	0	-34.4	-33.2	1.96	-11.8	-13.5	-1.17
2	114030713	114031343	ENSG00000189223	PAX8-AS1	2.5e-60	+	114030713	114031343	0	1	630,	0	-59.6	-58.4	16.3	-1.41	-2.12	-1.17
2	114356356	114356536	ENSG00000146556	WASH2P	0.00023	+	114356356	114356536	0	1	180,	0	-3.64	-2.88	2.1	-1.37	-2.08	1.58
2	118588306	118588607	ENSG00000088205	DDX18	1e-260	+	118588306	118588607	0	1	301,	0	-260	-258	8.2	-1.91	-2.74	0.553
2	120438699	120443280	ENSG00000144120	TMEM177	0	+	120438699	120443280	0	2	995,47,	0,4534	-3190	#NAME?	79.2	-2.46	-3.39	0.467
2	131104006	131104366	ENSG00000136718	IMP4	0	+	131104006	131104366	0	1	360,	0	-829	#NAME?	20.1	-7.68	-9.18	1.04
2	131671683	131672762	ENSG00000136002	ARHGEF4	1e-244	+	131671683	131672762	0	1	1079,	0	-244	-242	158	-2.89	-3.88	-2.48
2	132278008	132278996	ENSG00000152117	AC093838.4	0	+	132278008	132278996	0	1	988,	0	-402	#NAME?	25.5	-5.82	-7.16	0.73
2	135011876	135012117	ENSG00000152127	MGAT5	6.8e-05	+	135011876	135012117	0	1	241,	0	-4.17	-3.39	3.56	-1.71	-2.49	-3.22
2	135199460	135207544	ENSG00000152127	MGAT5	0	+	135199460	135207544	0	2	26,1325,	0,6759	-825	#NAME?	1510	-3.84	-4.98	-1.2
2	135710858	135712627	ENSG00000082258	CCNT2	0	+	135710858	135712627	0	1	1769,	0	-3930	#NAME?	320	-5.88	-7.23	-1.11
2	135893317	135893497	ENSG00000115839	RAB3GAP1	1.4e-07	+	135893317	135893497	0	1	180,	0	-6.84	-5.98	1.62	-4.72	-5.96	-1.44
2	136528178	136530013	ENSG00000144224	UBXN4	9.5e-05	+	136528178	136530013	0	2	127,24,	0,1811	-4.02	-3.24	1.72	-8.15	-9.68	-2.91
2	136537810	136540533	ENSG00000144224	UBXN4	1.3e-30	+	136537810	136540533	0	2	145,215,	0,2508	-29.9	-28.8	2.64	-8.64	-10.2	-1.31
2	139322559	139327015	ENSG00000144228	SPOPL	1e-123	+	139322559	139327015	0	2	30,510,	0,3946	-123	-122	45	-2.41	-3.33	-2.04
2	148683701	148685309	ENSG00000121989	ACVR2A	0	+	148683701	148685309	0	2	29,661,	0,947	-1040	#NAME?	75.7	-1.64	-2.41	0.668
2	149225959	149228026	ENSG00000204406	MBD5	1e-126	+	149225959	149228026	0	1	2067,	0	-126	-125	87.8	-4.12	-5.29	-1.26
2	149247363	149267683	ENSG00000204406	MBD5	1e-107	+	149247363	149267683	0	3	800,74,55,	0,12641,20265	-107	-106	125	-1.43	-2.15	-2.3
2	149528625	149528956	ENSG00000135999	EPC2	2e-43	+	149528625	149528956	0	1	331,	0	-42.7	-41.5	17.7	-1.95	-2.78	-1.68
2	152318954	152320062	ENSG00000080345	RIF1	1e-259	+	152318954	152320062	0	2	26,665,	0,443	-259	-257	127	-2.48	-3.4	-2.33
2	152320361	152320781	ENSG00000080345	RIF1	1e-147	+	152320361	152320781	0	1	420,	0	-147	-146	44.2	-1.82	-2.62	-1.55
2	152320900	152324519	ENSG00000080345	RIF1	1e-182	+	152320900	152324519	0	2	1734,6,	0,3613	-182	-181	32.4	-5.96	-7.31	-1.25
2	153475384	153476093	ENSG00000157827	FMNL2	1.3e-20	+	153475384	153476093	0	2	288,71,	0,638	-19.9	-18.8	7.71	-2.2	-3.09	-2.23
2	153497409	153504674	ENSG00000157827	FMNL2	1e-117	+	153497409	153504674	0	3	19,126,365,	0,2523,6900	-117	-116	13.9	-1.42	-2.14	0.869
2	153589089	153616302	ENSG00000177917	ARL6IP6	1e-07	+	153589089	153616302	0	3	5,133,42,	0,2418,27171	-7	-6.13	1.87	-1.41	-2.12	-0.779
2	159477914	159489126	ENSG00000144283	PKP4	0	+	159477914	159489126	0	4	19,550,189,141,	0,3475,10350,11071	-1910	#NAME?	126	-4.41	-5.61	-0.774
2	159537084	159537265	ENSG00000144283	PKP4	6.3e-20	+	159537084	159537265	0	1	181,	0	-19.2	-18.2	1.88	-1.7	-2.48	0.593
2	162087577	162092102	ENSG00000136560	TANK	0	+	162087577	162092102	0	3	485,165,250,	0,1666,4275	-1810	#NAME?	59.9	-1.76	-2.55	-0.416
2	170806198	170806529	ENSG00000144357	UBR3	5e-12	+	170806198	170806529	0	1	331,	0	-11.3	-10.4	4.6	-1.42	-2.14	-1.63
2	171822618	171822829	ENSG00000115806	GORASP2	5e-43	+	171822618	171822829	0	1	211,	0	-42.3	-41.1	2.62	-1.4	-2.1	-0.455
2	172945211	172946170	ENSG00000172878	METAP1D	1e-204	+	172945211	172946170	0	1	959,	0	-204	-203	42.3	-1.87	-2.68	0.761
2	173292494	173333916	ENSG00000091409	ITGA6	1.3e-27	+	173292494	173333916	0	4	204,125,80,191,	0,37772,39714,41231	-26.9	-25.8	6.41	-25.4	-27.7	-4.02
2	173368846	173369475	ENSG00000091409	ITGA6	0	+	173368846	173369475	0	1	629,	0	-8130	#NAME?	102	-13.8	-15.6	-0.751
2	174086090	174086271	ENSG00000091436	pk	5.4e-06	+	174086090	174086271	0	1	181,	0	-5.27	-4.45	3.77	-2.72	-3.68	-3.77
2	182756769	182757769	ENSG00000138434	SSFA2	2e-22	+	182756769	182757769	0	3	235,26,428,	0,310,572	-21.7	-20.6	15.7	-2.97	-3.98	-1.64
2	182766548	182775232	ENSG00000138434	SSFA2	0	+	182766548	182775232	0	3	645,73,1,	0,8077,8683	-1100	#NAME?	78.5	-6.59	-8	-1.29
2	182780088	182781226	ENSG00000138434	SSFA2	0	+	182780088	182781226	0	1	1138,	0	-781	#NAME?	30.7	-15.4	-17.3	-1.3
2	182786697	182787118	ENSG00000138434	SSFA2	1.6e-35	+	182786697	182787118	0	1	421,	0	-34.8	-33.6	4.98	-1.31	-2	-0.54
2	183581770	183584745	ENSG00000077232	DNAJC10	1e-265	+	183581770	183584745	0	3	29,350,12,	0,897,2963	-265	-263	36.3	-2.5	-3.43	-1.35
2	187626276	187628196	ENSG00000144369	FAM171B	0	+	187626276	187628196	0	1	1920,	0	-2690	#NAME?	491	-6.62	-8.04	-1.55
2	191235822	191236331	ENSG00000151689	INPP1	0	+	191235822	191236331	0	1	509,	0	-544	#NAME?	9.58	-11.3	-13	0.935
2	191300881	191301748	ENSG00000151690	MFSD6	0	+	191300881	191301748	0	1	867,	0	-650	#NAME?	63.6	-7.6	-9.1	-2.07
2	191301956	191302255	ENSG00000151690	MFSD6	7.9e-21	+	191301956	191302255	0	1	299,	0	-20.1	-19.1	7.63	-4.3	-5.49	-2.7
2	191523956	191535063	ENSG00000138386	NAB1	4e-55	+	191523956	191535063	0	2	765,12,	0,11095	-54.4	-53.2	9.67	-8.06	-9.58	-1.58
2	191555045	191555314	ENSG00000138386	NAB1	3.2e-63	+	191555045	191555314	0	1	269,	0	-62.5	-61.2	4.41	-5.36	-6.66	-1.44
2	196544791	196548518	ENSG00000196950	SLC39A10	0	+	196544791	196548518	0	2	983,96,	0,3631	-1190	#NAME?	99.7	-7.08	-8.54	-1.58
2	196581456	196581636	ENSG00000196950	SLC39A10	7.1e-06	+	196581456	196581636	0	1	180,	0	-5.15	-4.33	2.18	-2.61	-3.56	-1.98
2	197127946	197128333	ENSG00000229056	AC020571.3	6.3e-13	+	197127946	197128333	0	1	387,	0	-12.2	-11.2	9.36	-1.77	-2.56	-2.85
2	200789805	200790701	ENSG00000178074	C2orf69	0	+	200789805	200790701	0	1	896,	0	-396	#NAME?	51.5	-2.16	-3.04	-0.946
2	201435979	201436848	ENSG00000163535	SGOL2	0	+	201435979	201436848	0	1	869,	0	-373	#NAME?	91.6	-2.66	-3.62	-1.12
2	201754079	201757048	ENSG00000196290	NIF3L1	0	+	201754079	201757048	0	3	296,63,590,	0,1166,2379	-966	#NAME?	30.6	-8.22	-9.76	-1.03
2	201994676	201997600	ENSG00000003402	CFLAR	1e-24	+	201994676	201997600	0	3	193,72,6,	0,2825,2918	-24	-22.9	3.94	-2.85	-3.83	-1.37
2	202002205	202002566	ENSG00000003402	CFLAR	1.3e-44	+	202002205	202002566	0	1	361,	0	-43.9	-42.7	28.3	-1.32	-2.01	-2.51
2	202033010	202035081	ENSG00000003402	CFLAR	1e-124	+	202033010	202035081	0	1	2071,	0	-124	-123	232	-6.18	-7.56	-1.64
2	202131232	202131473	ENSG00000064012	CASP8	1.4e-10	+	202131232	202131473	0	1	241,	0	-9.85	-8.93	3.66	-1.64	-2.41	-1.54
2	203630223	203631213	ENSG00000138439	FAM117B	1e-106	+	203630223	203631213	0	1	990,	0	-106	-104	48.4	-2.39	-3.31	-1.34
2	204304015	204305156	ENSG00000138443	ABI2	0	+	204304015	204305156	0	1	1141,	0	-629	#NAME?	280	-1.9	-2.72	-1.58
2	207630379	207634840	ENSG00000118246	FASTKD2	0	+	207630379	207634840	0	3	107,827,26,	0,988,4435	-915	#NAME?	107	-4.01	-5.17	-0.777
2	208394730	208399377	ENSG00000118260	CREB1	0.00035	+	208394730	208399377	0	2	128,52,	0,4595	-3.46	-2.7	5.22	-1.88	-2.69	-2.98
2	209190318	209191067	ENSG00000115020	PIKFYVE	1e-108	+	209190318	209191067	0	1	749,	0	-108	-107	98.3	-1.77	-2.56	-3.5
2	209212657	209215495	ENSG00000115020	PIKFYVE	0.0031	+	209212657	209215495	0	3	90,60,1,	0,2090,2837	-2.51	-1.8	3.46	-2.97	-3.98	-5.46
2	209218869	209220274	ENSG00000115020	PIKFYVE	1e-221	+	209218869	209220274	0	3	14,75,361,	0,425,1044	-221	-220	50	-3.39	-4.46	-2.48
2	217385462	217394138	ENSG00000197756	RPL37A	5e-46	+	217385462	217394138	0	2	35,146,	0,8530	-45.3	-44.1	3.23	-3.71	-4.84	0.851
2	220046817	220047357	ENSG00000144567	FAM134A	0	+	220046817	220047357	0	1	540,	0	-501	#NAME?	12.7	-1.45	-2.17	-0.336
2	220113383	220113713	ENSG00000115661	STK16	4e-60	+	220113383	220113713	0	1	330,	0	-59.4	-58.2	6.57	-1.74	-2.53	0.713
2	227729345	227731915	ENSG00000144468	RHBDD1	0	+	227729345	227731915	0	2	497,14,	0,2556	-406	#NAME?	64.3	-3.1	-4.14	-1.5
2	233201364	233201544	ENSG00000144535	DIS3L2	5.5e-10	+	233201364	233201544	0	1	180,	0	-9.26	-8.34	3.31	-1.43	-2.14	1.43
2	233208311	233209030	ENSG00000144535	DIS3L2	1e-262	+	233208311	233209030	0	1	719,	0	-262	-261	40.6	-2.57	-3.52	1.11
2	233274770	233275098	ENSG00000163286	ALPPL2	1.6e-61	+	233274770	233275098	0	1	328,	0	-60.8	-59.5	8.17	-1.98	-2.82	1.08
2	233621006	233629285	ENSG00000204120	GIGYF2	1.3e-17	+	233621006	233629285	0	4	38,112,41,140,	0,4183,5099,8139	-16.9	-15.8	4.84	-7.82	-9.33	-3.24
2	233655736	233655857	ENSG00000204120	GIGYF2	7.1e-05	+	233655736	233655857	0	1	121,	0	-4.15	-3.36	2.15	-4.7	-5.94	-3.8
2	233681645	233684650	ENSG00000204120	GIGYF2	6.9e-07	+	233681645	233684650	0	2	97,114,	0,2891	-6.16	-5.31	1.91	-12.2	-14	-3.29
2	233722009	233734366	ENSG00000182600	C2orf82	6.3e-53	+	233722009	233734366	0	3	156,88,25,	0,11714,12332	-52.2	-51	6.5	-1.49	-2.22	0.972
2	234669275	234675726	ENSG00000241635	UGT1A1	1e-294	+	234669275	234675726	0	2	522,47,	0,6404	-294	-293	21	-4.08	-5.24	-1.05
2	234669280	234675728	ENSG00000242366	UGT1A8	1e-293	+	234669280	234675728	0	2	517,49,	0,6399	-293	-291	21.2	-3.89	-5.04	-1.03
2	235949590	235950549	ENSG00000130147	SH3BP4	0	+	235949590	235950549	0	1	959,	0	-385	#NAME?	27.3	-23.3	-25.5	-1.57
2	235950668	235951028	ENSG00000130147	SH3BP4	2.5e-39	+	235950668	235951028	0	1	360,	0	-38.6	-37.4	3.71	-7.59	-9.08	-1.64
2	235951177	235961331	ENSG00000130147	SH3BP4	1e-232	+	235951177	235961331	0	2	714,126,	0,10028	-232	-231	20.9	-4.13	-5.3	-0.67
2	235962261	235962801	ENSG00000130147	SH3BP4	1e-100	+	235962261	235962801	0	1	540,	0	-100	-99.1	7.48	-16.3	-18.3	-1.69
2	235963728	235964238	ENSG00000130147	SH3BP4	9.88131291682493e-323	+	235963728	235964238	0	1	510,	0	-322	-320	3.51	-2.16	-3.03	-0.26
2	238503736	238504122	ENSG00000234949	AC104667.3	2e-41	+	238503736	238504122	0	1	386,	0	-40.7	-39.6	14.6	-1.65	-2.42	-1.62
2	238601157	238628186	ENSG00000124831	LRRFIP1	8.9e-07	+	238601157	238628186	0	5	7,87,18,48,21,	0,16029,21744,25247,27008	-6.05	-5.21	3.08	-4.75	-5.99	-5.3
2	238668719	238672856	ENSG00000124831	LRRFIP1	0	+	238668719	238672856	0	2	129,1611,	0,2526	-619	#NAME?	19.5	-44.6	-47.3	-1.1
2	241405580	241406089	ENSG00000063660	GPC1	0	+	241405580	241406089	0	1	509,	0	-2900	#NAME?	39.6	-3.08	-4.11	0.408
2	241517220	241517581	ENSG00000142327	RNPEPL1	5e-51	+	241517220	241517581	0	1	361,	0	-50.3	-49.1	3.22	-4.6	-5.82	0.812
2	241556613	241556763	ENSG00000142330	CAPN10	6.9e-07	+	241556613	241556763	0	1	150,	0	-6.16	-5.31	2.24	-3.05	-4.07	-2.14
2	241556645	241556765	ENSG00000178623	GPR35	6.8e-05	+	241556645	241556765	0	1	120,	0	-4.17	-3.39	1.94	-2.05	-2.91	-1.94
2	241569478	241569748	ENSG00000178623	GPR35	4.1e-09	+	241569478	241569748	0	1	270,	0	-8.39	-7.5	3.12	-1.33	-2.02	1.26
2	241569837	241570676	ENSG00000178623	GPR35	0	+	241569837	241570676	0	1	839,	0	-617	#NAME?	28.5	-15.3	-17.2	1.33
2	242512206	242513070	ENSG00000176720	BOK	0	+	242512206	242513070	0	1	864,	0	-422	#NAME?	38.3	-15.8	-17.7	1.19
2	242659871	242661009	ENSG00000168395	ING5	1e-185	+	242659871	242661009	0	1	1138,	0	-185	-183	22.2	-2.29	-3.19	0.932
2	242664433	242665183	ENSG00000168395	ING5	0	+	242664433	242665183	0	1	750,	0	-945	#NAME?	76.1	-3.79	-4.92	1.17
2	9630051	9631233	ENSG00000151694	ADAM17	0	-	9630051	9631233	0	2	596,4,	0,1178	-884	#NAME?	58.9	-2.33	-3.24	-0.822
2	10924115	10924295	ENSG00000143870	PDIA6	1e-30	-	10924115	10924295	0	1	180,	0	-30	-28.9	1.47	-4.61	-5.83	0.473
2	19551752	19552141	ENSG00000143867	OSR1	1e-142	-	19551752	19552141	0	1	389,	0	-142	-140	35.4	-1.36	-2.05	-1.4
2	20401396	20401696	ENSG00000115884	SDC1	1e-122	-	20401396	20401696	0	1	300,	0	-122	-120	3.38	-2.69	-3.65	0.482
2	24261109	24272445	ENSG00000163026	C2orf44	0	-	24261109	24272445	0	3	1273,48,22,	0,9074,11314	-462	#NAME?	200	-4.28	-5.47	-2
2	24521670	24531581	ENSG00000198399	ITSN2	2.5e-11	-	24521670	24531581	0	6	13,263,86,138,64,96,	0,1107,2352,3163,4997,9815	-10.6	-9.67	12.1	-1.72	-2.51	-1.61
2	25042487	25043668	ENSG00000138031	ADCY3	1e-160	-	25042487	25043668	0	2	496,554,	0,627	-160	-158	5.56	-2.08	-2.95	0.372
2	25964943	25972797	ENSG00000143970	ASXL2	0	-	25964943	25972797	0	2	2402,233,	0,7621	-942	#NAME?	248	-3.32	-4.39	-1.09
2	25991691	26029128	ENSG00000143970	ASXL2	3.1e-06	-	25991691	26029128	0	5	46,101,61,151,31,	0,2617,11426,30562,37406	-5.51	-4.68	9.97	-3.52	-4.62	-5.13
2	26151084	26151473	ENSG00000084731	KIF3C	3.2e-63	-	26151084	26151473	0	1	389,	0	-62.5	-61.2	5.85	-1.74	-2.53	-0.801
2	27549133	27549612	ENSG00000115207	GTF3C2	0	-	27549133	27549612	0	1	479,	0	-639	#NAME?	17.1	-2.68	-3.65	0.46
2	27600935	27601205	ENSG00000163795	ZNF513	1.6e-35	-	27600935	27601205	0	1	270,	0	-34.8	-33.6	9.59	-3.11	-4.14	2.15
2	27604329	27604569	ENSG00000115241	PPM1G	1e-105	-	27604329	27604569	0	1	240,	0	-105	-103	1.9	-58.8	-61.7	1.49
2	37450486	37456068	ENSG00000115816	CEBPZ	0	-	37450486	37456068	0	2	58,1382,	0,4200	-1640	#NAME?	175	-1.69	-2.47	-0.431
2	37872476	37873316	ENSG00000163171	CDC42EP3	1.6e-65	-	37872476	37873316	0	1	840,	0	-64.8	-63.5	9.42	-1.88	-2.69	-0.833
2	37873435	37873855	ENSG00000163171	CDC42EP3	1e-180	-	37873435	37873855	0	1	420,	0	-180	-178	20	-1.83	-2.64	-1
2	38525234	38525624	ENSG00000119787	ATL2	1e-168	-	38525234	38525624	0	1	390,	0	-168	-167	12.4	-1.78	-2.57	-0.749
2	39212252	39214638	ENSG00000115904	SOS1	0	-	39212252	39214638	0	2	1204,25,	0,2361	-369	#NAME?	41.9	-2.8	-3.78	-0.817
2	46739321	46739590	ENSG00000250565	ATP6V1E2	1.3e-32	-	46739321	46739590	0	1	269,	0	-31.9	-30.8	6.3	-1.31	-2	1.18
2	46808105	46808436	ENSG00000151665	PIGF	0	-	46808105	46808436	0	1	331,	0	-867	#NAME?	103	-1.47	-2.2	-0.642
2	47132094	47133067	ENSG00000180398	MCFD2	0	-	47132094	47133067	0	2	639,112,	0,861	-449	#NAME?	13.4	-15	-16.9	-1.26
2	55529185	55541034	ENSG00000115355	CCDC88A	5e-11	-	55529185	55541034	0	6	23,84,215,93,146,70,	0,1019,6759,7112,10384,11779	-10.3	-9.38	5.7	-3.39	-4.46	-2.11
2	55559774	55562224	ENSG00000115355	CCDC88A	1e-233	-	55559774	55562224	0	2	55,995,	0,1455	-233	-231	68	-2.63	-3.58	-1.51
2	58386526	58386826	ENSG00000115392	FANCL	1e-32	-	58386526	58386826	0	1	300,	0	-32	-30.9	2.22	-1.46	-2.19	0.463
2	64862607	64880786	ENSG00000179833	SERTAD2	0	-	64862607	64880786	0	2	1402,33,	0,18146	-977	#NAME?	459	-3.21	-4.26	-1.12
2	70408446	70409076	ENSG00000115998	C2orf42	1.3e-21	-	70408446	70409076	0	1	630,	0	-20.9	-19.8	11	-2.17	-3.05	-1.56
2	70677161	70678861	ENSG00000163235	TGFA	1e-270	-	70677161	70678861	0	2	837,1,	0,1699	-270	-268	64.2	-2.56	-3.51	-1.25
2	73302156	73302457	ENSG00000135631	RAB11FIP5	3.2e-13	-	73302156	73302457	0	1	301,	0	-12.5	-11.5	2.77	-1.99	-2.83	1.36
2	74642590	74643010	ENSG00000159239	C2orf81	7.9e-47	-	74642590	74643010	0	1	420,	0	-46.1	-44.9	21.7	-1.62	-2.38	1.38
2	74652962	74653353	ENSG00000114993	RTKN	1e-190	-	74652962	74653353	0	1	391,	0	-190	-189	5.5	-19	-21	1.66
2	74688183	74688543	ENSG00000115275	MOGS	1e-243	-	74688183	74688543	0	1	360,	0	-243	-241	9.38	-4.98	-6.25	0.874
2	74688721	74689201	ENSG00000115275	MOGS	2.5e-33	-	74688721	74689201	0	1	480,	0	-32.6	-31.5	2.67	-2.43	-3.36	0.556
2	74730235	74730443	ENSG00000179528	LBX2	1.3e-37	-	74730235	74730443	0	1	208,	0	-36.9	-35.8	18.9	-2.03	-2.88	2.32
2	75060758	75061055	ENSG00000272711	RP11-259N19.1	5e-36	-	75060758	75061055	0	1	297,	0	-35.3	-34.2	9.97	-2.9	-3.89	1.83
2	76672342	76672536	ENSG00000200488	RN7SKP203	7.9e-12	-	76672342	76672536	0	1	194,	0	-11.1	-10.2	11.4	-1.61	-2.37	-3.94
2	85048803	85049043	ENSG00000186854	TRABD2A	7.9e-31	-	85048803	85049043	0	1	240,	0	-30.1	-29	4.91	-1.4	-2.11	0.758
2	85064998	85065328	ENSG00000186854	TRABD2A	6.3e-11	-	85064998	85065328	0	1	330,	0	-10.2	-9.27	5.6	-1.38	-2.09	-1.74
2	85076634	85097871	ENSG00000186854	TRABD2A	1e-267	-	85076634	85097871	0	2	46,523,	0,20714	-267	-266	10.7	-3.06	-4.09	-0.683
2	85549224	85549854	ENSG00000152291	TGOLN2	2e-74	-	85549224	85549854	0	1	630,	0	-73.7	-72.4	10.8	-1.4	-2.11	-0.843
2	85552098	85553968	ENSG00000152291	TGOLN2	7.9e-21	-	85552098	85553968	0	2	23,338,	0,1532	-20.1	-19.1	3.83	-6.68	-8.1	-2.01
2	85554057	85554777	ENSG00000152291	TGOLN2	1e-192	-	85554057	85554777	0	1	720,	0	-192	-191	13.1	-8.17	-9.7	-1.37
2	86831143	86832281	ENSG00000239305	RNF103	0	-	86831143	86832281	0	1	1138,	0	-437	#NAME?	31.8	-5.99	-7.35	-0.997
2	88327287	88333668	ENSG00000172086	KRCC1	0	-	88327287	88333668	0	2	817,16,	0,6365	-700	#NAME?	30.7	-4.27	-5.45	-0.603
2	88870403	88874864	ENSG00000172071	EIF2AK3	1e-174	-	88870403	88874864	0	2	156,681,	0,3780	-174	-172	22.1	-3.64	-4.75	-1.01
2	96688708	96689008	ENSG00000186281	GPAT2	2e-56	-	96688708	96689008	0	1	300,	0	-55.7	-54.5	7.29	-3.11	-4.14	1.48
2	96852206	96852595	ENSG00000084090	STARD7	0	-	96852206	96852595	0	1	389,	0	-474	#NAME?	10	-10.5	-12.2	-0.905
2	96965077	96970563	ENSG00000144028	SNRNP200	4e-21	-	96965077	96970563	0	5	88,56,193,172,121,	0,1658,2184,3819,5365	-20.4	-19.4	3.02	-38.5	-41.1	-2.92
2	97526050	97526828	ENSG00000168758	SEMA4C	1e-294	-	97526050	97526828	0	1	778,	0	-294	-292	10.6	-6.69	-8.12	0.854
2	99216312	99216493	ENSG00000183513	COA5	7.2e-08	-	99216312	99216493	0	1	181,	0	-7.14	-6.27	2.65	-2.19	-3.07	-1.75
2	99741500	99742340	ENSG00000135951	TSGA10	1.3e-45	-	99741500	99742340	0	1	840,	0	-44.9	-43.7	172	-1.41	-2.12	-3.35
2	100052330	100055717	ENSG00000135945	REV1	0	-	100052330	100055717	0	3	73,145,682,	0,778,2705	-994	#NAME?	130	-1.55	-2.3	-0.851
2	105924140	105924680	ENSG00000135966	TGFBRAP1	3.5e-10	-	105924140	105924680	0	1	540,	0	-9.45	-8.53	7.3	-2.86	-3.85	-2.59
2	111133400	111133729	ENSG00000175772	LINC01106	1e-122	-	111133400	111133729	0	1	329,	0	-122	-120	6.56	-5.68	-7	1.15
2	111292172	111293102	ENSG00000183054	RGPD6	9.99999983659714e-317	-	111292172	111293102	0	1	930,	0	-316	-314	103	-2.11	-2.98	-1.37
2	113494796	113495335	ENSG00000169607	CKAP2L	1e-178	-	113494796	113495335	0	1	539,	0	-178	-177	27.9	-1.7	-2.47	-0.893
2	113509931	113514630	ENSG00000169607	CKAP2L	0	-	113509931	113514630	0	2	120,1077,	0,3622	-764	#NAME?	82.7	-6.03	-7.4	-1.02
2	128065055	128066226	ENSG00000169967	MAP3K2	4e-35	-	128065055	128066226	0	2	325,66,	0,1105	-34.4	-33.2	19.2	-2.43	-3.36	-3.83
2	128262268	128263079	ENSG00000163166	IWS1	1e-140	-	128262268	128263079	0	1	811,	0	-140	-139	6.47	-3.53	-4.63	-0.636
2	128463605	128464086	ENSG00000136709	WDR33	0	-	128463605	128464086	0	1	481,	0	-344	#NAME?	17.5	-7.21	-8.67	1.13
2	128628865	128631783	ENSG00000144233	AMMECR1L	1e-145	-	128628865	128631783	0	2	68,382,	0,2536	-145	-144	35.4	-1.32	-2.01	-1.17
2	129004079	129023481	ENSG00000136720	HS6ST1	0	-	129004079	129023481	0	2	20,428,	0,18974	-398	#NAME?	15.8	-3.32	-4.39	0.77
2	129025150	129026404	ENSG00000136720	HS6ST1	0	-	129025150	129026404	0	1	1254,	0	-638	#NAME?	61.8	-11.9	-13.6	1.41
2	130909159	130909818	ENSG00000136699	SMPD4	0	-	130909159	130909818	0	1	659,	0	-690	#NAME?	8.71	-35.9	-38.5	1.42
2	132481235	132481735	ENSG00000213222	AC093724.2	6.3e-67	-	132481235	132481735	0	1	500,	0	-66.2	-64.9	67.3	-1.79	-2.58	-1.61
2	133403139	133426066	ENSG00000150551	LYPD1	0	-	133403139	133426066	0	3	714,86,94,	0,17459,22833	-1040	#NAME?	82.4	-1.64	-2.41	-0.545
2	151326265	151328193	ENSG00000115963	RND3	0	-	151326265	151328193	0	2	487,53,	0,1875	-3120	#NAME?	39.3	-112	-115	-3.39
2	153512634	153515497	ENSG00000196504	PRPF40A	1e-226	-	153512634	153515497	0	3	278,136,36,	0,1764,2827	-226	-224	6.22	-3.2	-4.24	0.621
2	162362301	162362571	ENSG00000226121	AC009487.6	1.2e-08	-	162362301	162362571	0	1	270,	0	-7.92	-7.04	5.38	-1.73	-2.51	-3.58
2	171849908	171850388	ENSG00000198586	TLK1	1e-197	-	171849908	171850388	0	1	480,	0	-197	-196	23.9	-3.12	-4.15	-1.08
2	173330308	173330660	ENSG00000232788	AC078883.3	1e-15	-	173330308	173330660	0	2	131,109,	0,243	-15	-14.1	4.7	-8.57	-10.1	-4.26
2	173368856	173373952	ENSG00000225205	AC093818.1	2.5e-30	-	173368856	173373952	0	2	14,196,	0,4900	-29.6	-28.5	4.68	-3.87	-5.02	-1.54
2	174774634	174777866	ENSG00000172845	SP3	1.3e-77	-	174774634	174777866	0	2	351,69,	0,3163	-76.9	-75.6	6.26	-2.28	-3.18	-0.766
2	174783343	174820690	ENSG00000172845	SP3	0	-	174783343	174820690	0	2	170,1090,	0,36257	-2390	#NAME?	135	-12	-13.7	-1.12
2	178095662	178096653	ENSG00000116044	NFE2L2	0	-	178095662	178096653	0	1	991,	0	-621	#NAME?	7.7	-6.91	-8.35	-0.405
2	190647712	190648192	ENSG00000128699	ORMDL1	0	-	190647712	190648192	0	1	480,	0	-371	#NAME?	64.8	-1.39	-2.09	-1.14
2	198273225	198273406	ENSG00000115524	SF3B1	9.8e-06	-	198273225	198273406	0	1	181,	0	-5.01	-4.2	1.98	-12	-13.7	-3.97
2	198274599	198281396	ENSG00000115524	SF3B1	0.0003	-	198274599	198281396	0	2	132,79,	0,6718	-3.52	-2.76	1.81	-13	-14.8	-3.05
2	200136258	200137187	ENSG00000119042	SATB2	0	-	200136258	200137187	0	1	929,	0	-1170	#NAME?	217	-1.99	-2.84	-0.729
2	200213531	200213891	ENSG00000119042	SATB2	3.2e-49	-	200213531	200213891	0	1	360,	0	-48.5	-47.3	7.12	-6.32	-7.71	-2.02
2	202622208	202624298	ENSG00000003393	ALS2	1.6e-32	-	202622208	202624298	0	2	274,116,	0,1974	-31.8	-30.6	17.1	-1.9	-2.72	-2.87
2	202625584	202630136	ENSG00000003393	ALS2	1e-102	-	202625584	202630136	0	2	957,31,	0,4521	-102	-101	22.5	-2.69	-3.65	-1.17
2	203071317	203071733	ENSG00000116030	SUMO1	0	-	203071317	203071733	0	1	416,	0	-2970	#NAME?	13.7	-9.96	-11.6	0.461
2	204304016	204305157	ENSG00000173166	RAPH1	0	-	204304016	204305157	0	1	1141,	0	-627	#NAME?	282	-1.9	-2.72	-1.59
2	207041172	207041710	ENSG00000183671	GPR1	7.2e-10	-	207041172	207041710	0	1	538,	0	-9.14	-8.23	19.9	-2.3	-3.2	-4.38
2	215645296	215646133	ENSG00000138376	BARD1	1.3e-49	-	215645296	215646133	0	1	837,	0	-48.9	-47.6	27.9	-2.71	-3.68	-1.93
2	216232541	216235078	ENSG00000115414	FN1	4e-21	-	216232541	216235078	0	2	209,62,	0,2475	-20.4	-19.3	6.96	-5.43	-6.73	-2.38
2	219498036	219498387	ENSG00000273466	RP11-548H3.1	1.6e-79	-	219498036	219498387	0	1	351,	0	-78.8	-77.5	17.2	-2.42	-3.34	1.41
2	219506919	219507849	ENSG00000115568	ZNF142	1e-142	-	219506919	219507849	0	1	930,	0	-142	-141	33.3	-1.6	-2.36	0.792
2	220115751	220115842	ENSG00000127824	TUBA4A	7.9e-19	-	220115751	220115842	0	1	91,	0	-18.1	-17.1	1.45	-1.95	-2.78	-0.483
2	220238746	220238957	ENSG00000123992	DNPEP	1.3e-33	-	220238746	220238957	0	1	211,	0	-32.9	-31.8	8.47	-2.79	-3.77	2.15
2	220404357	220404747	ENSG00000123989	CHPF	1e-188	-	220404357	220404747	0	1	390,	0	-188	-186	4.46	-2.08	-2.94	0.438
2	220404865	220405166	ENSG00000123989	CHPF	5e-80	-	220404865	220405166	0	1	301,	0	-79.3	-78	5.77	-1.36	-2.06	0.64
2	227600528	227656866	ENSG00000169047	IRS1	1.3e-51	-	227600528	227656866	0	2	438,13,	0,56325	-50.9	-49.7	13.2	-2.37	-3.28	-1.78
2	230701673	230744835	ENSG00000153827	TRIP12	0	-	230701673	230744835	0	5	27,106,803,126,138,	0,3864,21814,23448,43024	-867	#NAME?	86.4	-10.2	-11.8	-2.15
2	232319681	232319952	ENSG00000115053	NCL	1e-134	-	232319681	232319952	0	1	271,	0	-134	-132	1.81	-25.7	-28	0.703
2	233414330	233414749	ENSG00000221944	TIGD1	2.5e-45	-	233414330	233414749	0	1	419,	0	-44.6	-43.5	19.7	-1.3	-1.98	-1.16
2	233625207	233632395	ENSG00000241409	AC064852.4	8.1e-08	-	233625207	233632395	0	3	157,71,7,	0,995,7181	-7.09	-6.22	4.75	-1.97	-2.81	-2.51
2	234749299	234749450	ENSG00000123485	HJURP	1.6e-16	-	234749299	234749450	0	1	151,	0	-15.8	-14.8	1.71	-1.54	-2.28	-0.497
2	234749866	234750702	ENSG00000123485	HJURP	0	-	234749866	234750702	0	1	836,	0	-2140	#NAME?	36	-2	-2.85	-0.273
2	238482964	238483354	ENSG00000124839	RAB17	1e-178	-	238482964	238483354	0	1	390,	0	-178	-176	7.85	-9.22	-10.8	1.43
2	239161817	239164310	ENSG00000132326	PER2	3.2e-13	-	239161817	239164310	0	2	526,13,	0,2480	-12.5	-11.5	9.97	-3.25	-4.31	-2.47
2	239184417	239186523	ENSG00000132326	PER2	5e-11	-	239184417	239186523	0	3	121,63,176,	0,1354,1930	-10.3	-9.33	19.9	-2.35	-3.25	-4.12
2	242065761	242066660	ENSG00000115687	PASK	2e-97	-	242065761	242066660	0	1	899,	0	-96.7	-95.3	30.9	-1.67	-2.44	0.961
2	242169611	242170251	ENSG00000115677	HDLBP	4e-20	-	242169611	242170251	0	2	73,78,	0,562	-19.4	-18.4	1.4	-29.3	-31.6	1.46
2	242195685	242202269	ENSG00000115677	HDLBP	1e-257	-	242195685	242202269	0	3	129,207,144,	0,329,6440	-257	-256	5.49	-9.08	-10.7	-0.705
2	242572774	242573344	ENSG00000176946	THAP4	0	-	242572774	242573344	0	1	570,	0	-964	#NAME?	24.2	-6.36	-7.75	0.653
3	3189657	3190048	ENSG00000072756	TRNT1	0	+	3189657	3190048	0	1	391,	0	-482	#NAME?	29.6	-2.34	-3.25	0.846
3	4358261	4358742	ENSG00000170364	SETMAR	1e-11	+	4358261	4358742	0	1	481,	0	-11	-10	3.58	-1.36	-2.05	0.662
3	5024610	5025510	ENSG00000134107	BHLHE40	0	+	5024610	5025510	0	1	900,	0	-1060	#NAME?	96.1	-5.89	-7.24	-1.15
3	5252998	5257546	ENSG00000134109	EDEM1	7.9e-16	+	5252998	5257546	0	3	93,204,33,	0,2005,4515	-15.1	-14.1	10.8	-1.74	-2.52	-1.63
3	9412827	9416227	ENSG00000134077	THUMPD3	0	+	9412827	9416227	0	2	393,28,	0,3372	-469	#NAME?	24.1	-2.77	-3.74	-0.907
3	9426286	9426587	ENSG00000134077	THUMPD3	1e-123	+	9426286	9426587	0	1	301,	0	-123	-121	9.28	-1.83	-2.63	-0.76
3	9476525	9477461	ENSG00000168137	SETD5	0.0002	+	9476525	9477461	0	2	41,50,	0,886	-3.7	-2.94	2.85	-2.13	-3	-4.23
3	9477520	9477581	ENSG00000168137	SETD5	0.00049	+	9477520	9477581	0	1	61,	0	-3.31	-2.56	2.18	-2.2	-3.08	-4.27
3	9482150	9482240	ENSG00000168137	SETD5	0.00066	+	9482150	9482240	0	1	90,	0	-3.18	-2.44	2.4	-1.34	-2.03	-3.16
3	9506357	9506448	ENSG00000168137	SETD5	0.00049	+	9506357	9506448	0	1	91,	0	-3.31	-2.56	2.02	-1.41	-2.12	-2.18
3	9512163	9514979	ENSG00000168137	SETD5	0	+	9512163	9514979	0	2	450,60,	0,2756	-900	#NAME?	80.9	-2.6	-3.55	-0.892
3	9986167	9986527	ENSG00000163703	CRELD1	5e-35	+	9986167	9986527	0	1	360,	0	-34.3	-33.1	4.76	-3.85	-4.99	1.37
3	10044925	10045256	ENSG00000180385	EMC3-AS1	1.6e-11	+	10044925	10045256	0	1	331,	0	-10.8	-9.82	9.97	-1.4	-2.11	-3.34
3	10183557	10184335	ENSG00000134086	VHL	2.9e-07	+	10183557	10184335	0	2	314,106,	0,672	-6.54	-5.69	3.28	-1.36	-2.06	-1.18
3	10312181	10312631	ENSG00000157014	TATDN2	1.3e-90	+	10312181	10312631	0	1	450,	0	-89.9	-88.5	9.81	-2.05	-2.91	-0.949
3	10312168	10312615	ENSG00000272410	RP11-438J1.1	6.3e-90	+	10312168	10312615	0	1	447,	0	-89.2	-87.9	9.81	-1.82	-2.62	-0.893
3	15080651	15084827	ENSG00000177463	NR2C2	1e-114	+	15080651	15084827	0	2	83,487,	0,3689	-114	-112	9.33	-2.28	-3.18	-0.852
3	15297392	15297691	ENSG00000224660	SH3BP5-AS1	1e-22	+	15297392	15297691	0	1	299,	0	-22	-20.9	4.56	-1.76	-2.55	-1.23
3	15298138	15298766	ENSG00000224660	SH3BP5-AS1	7.9e-16	+	15298138	15298766	0	1	628,	0	-15.1	-14.1	14.7	-1.4	-2.1	-1.19
3	15298974	15300436	ENSG00000224660	SH3BP5-AS1	1.6e-79	+	15298974	15300436	0	3	139,75,384,	0,641,1078	-78.8	-77.5	38	-1.67	-2.44	-1.56
3	15301361	15301690	ENSG00000224660	SH3BP5-AS1	1.6e-17	+	15301361	15301690	0	1	329,	0	-16.8	-15.7	6.37	-1.4	-2.11	-1.61
3	15780050	15780315	ENSG00000263740	RN7SL4P	0	+	15780050	15780315	0	1	265,	0	-468	#NAME?	49	-3.74	-4.87	-1.86
3	19992346	19992586	ENSG00000144566	RAB5A	1.3e-18	+	19992346	19992586	0	1	240,	0	-17.9	-16.9	3.7	-1.75	-2.54	-1.14
3	24003499	24006301	ENSG00000174738	NR1D2	0	+	24003499	24006301	0	3	597,107,47,	0,1215,2755	-770	#NAME?	126	-8.39	-9.94	-2.2
3	24009490	24019349	ENSG00000174738	NR1D2	0	+	24009490	24019349	0	2	24,636,	0,9223	-377	#NAME?	84.9	-5.63	-6.95	-1.62
3	25835605	25836025	ENSG00000151093	OXSM	0	+	25835605	25836025	0	1	420,	0	-788	#NAME?	19.4	-8.52	-10.1	-1.17
3	27675031	27675211	ENSG00000213846	AC098614.2	5e-82	+	27675031	27675211	0	1	180,	0	-81.3	-80	3.79	-2.48	-3.41	-0.804
3	28365285	28365885	ENSG00000187118	CMC1	0	+	28365285	28365885	0	1	600,	0	-520	#NAME?	18.9	-1.98	-2.82	-0.577
3	30713356	30715653	ENSG00000163513	TGFBR2	1e-306	+	30713356	30715653	0	2	573,57,	0,2240	-306	-304	12.3	-21.3	-23.4	-1.51
3	30732997	30733357	ENSG00000163513	TGFBR2	5e-23	+	30732997	30733357	0	1	360,	0	-22.3	-21.2	2.63	-10.7	-12.4	-1.74
3	31617990	31638296	ENSG00000163527	STT3B	1.6e-34	+	31617990	31638296	0	3	6,288,7,	0,3310,20299	-33.8	-32.7	4.6	-4.19	-5.37	-1.65
3	32032281	32032851	ENSG00000197385	ZNF860	1e-123	+	32032281	32032851	0	1	570,	0	-123	-121	56.3	-1.98	-2.83	1.49
3	37323458	37330736	ENSG00000144674	GOLGA4	1e-128	+	37323458	37330736	0	4	305,48,86,11,	0,4046,5559,7267	-128	-127	51.6	-2.88	-3.87	-4
3	37337641	37360866	ENSG00000144674	GOLGA4	2e-36	+	37337641	37360866	0	7	69,188,84,148,98,179,313,	0,2682,3137,6034,17271,19269,22912	-35.7	-34.5	21.2	-6.09	-7.46	-2.41
3	37363329	37367187	ENSG00000144674	GOLGA4	0	+	37363329	37367187	0	2	48,2109,	0,1749	-961	#NAME?	141	-19	-21.1	-1.94
3	37369103	37369254	ENSG00000144674	GOLGA4	6.8e-06	+	37369103	37369254	0	1	151,	0	-5.17	-4.35	1.52	-2.62	-3.57	-1.13
3	38294584	38295483	ENSG00000172939	OXSR1	0	+	38294584	38295483	0	1	899,	0	-3080	#NAME?	175	-9.64	-11.3	-1.05
3	39136179	39136689	ENSG00000114742	WDR48	0	+	39136179	39136689	0	1	510,	0	-436	#NAME?	24.5	-2.04	-2.9	-0.62
3	40571770	40574262	ENSG00000172888	ZNF621	1e-210	+	40571770	40574262	0	2	37,742,	0,1750	-210	-208	238	-1.9	-2.72	-1.6
3	41281214	41281484	ENSG00000168036	CTNNB1	1e-180	+	41281214	41281484	0	1	270,	0	-180	-178	2.94	-4.01	-5.17	0.481
3	42578338	42578999	ENSG00000114812	VIPR1	1e-144	+	42578338	42578999	0	1	661,	0	-144	-142	10.9	-10.2	-11.9	1.25
3	42636132	42636311	ENSG00000008324	SS18L2	1.6e-26	+	42636132	42636311	0	1	179,	0	-25.8	-24.7	2.57	-1.71	-2.5	0.722
3	42674243	42674393	ENSG00000114857	NKTR	0.00055	+	42674243	42674393	0	1	150,	0	-3.26	-2.52	3.24	-1.86	-2.67	-3.25
3	42678392	42679261	ENSG00000114857	NKTR	1e-166	+	42678392	42679261	0	1	869,	0	-166	-165	55.6	-5.58	-6.9	-1.7
3	42679620	42680879	ENSG00000114857	NKTR	0	+	42679620	42680879	0	1	1259,	0	-347	#NAME?	77.6	-12.9	-14.7	-1.58
3	43344643	43345273	ENSG00000163788	SNRK	1e-213	+	43344643	43345273	0	1	630,	0	-213	-211	128	-1.5	-2.23	-2.18
3	43388872	43390221	ENSG00000163788	SNRK	1e-168	+	43388872	43390221	0	1	1349,	0	-168	-167	46	-2.63	-3.58	-1.32
3	45589025	45589745	ENSG00000011376	LARS2	0	+	45589025	45589745	0	1	720,	0	-878	#NAME?	42.3	-6.48	-7.88	0.665
3	47887720	47888411	ENSG00000132153	DHX30	7.9e-94	+	47887720	47888411	0	1	691,	0	-93.1	-91.7	6.16	-1.54	-2.28	0.406
3	48964894	48965284	ENSG00000177479	ARIH2	0	+	48964894	48965284	0	1	390,	0	-830	#NAME?	12	-2.57	-3.52	0.496
3	49044854	49045691	ENSG00000178252	WDR6	1.6e-33	+	49044854	49045691	0	3	110,52,198,	0,186,639	-32.8	-31.7	6.22	-3.94	-5.09	1.86
3	49050873	49051443	ENSG00000178252	WDR6	0	+	49050873	49051443	0	1	570,	0	-1810	#NAME?	26.2	-1.33	-2.01	0.251
3	49052606	49052937	ENSG00000178252	WDR6	5e-87	+	49052606	49052937	0	1	331,	0	-86.3	-84.9	3.35	-13.6	-15.4	1.08
3	49547987	49569040	ENSG00000173402	DAG1	0	+	49547987	49569040	0	2	267,811,	0,20242	-487	#NAME?	42	-4.99	-6.26	-0.91
3	49569398	49571164	ENSG00000173402	DAG1	0	+	49569398	49571164	0	1	1766,	0	-1490	#NAME?	55.9	-10.6	-12.3	-0.605
3	49758403	49758663	ENSG00000164068	RNF123	2e-38	+	49758403	49758663	0	2	135,46,	0,214	-37.7	-36.5	3.99	-3.99	-5.15	1.46
3	50127880	50131193	ENSG00000004534	RBM6	3.5e-10	+	50127880	50131193	0	3	4,166,41,	0,1595,3272	-9.45	-8.54	2.75	-16.8	-18.8	-4.15
3	50127857	50130459	ENSG00000003756	RBM5	4.7e-10	+	50127857	50130459	0	3	27,166,48,	0,1618,2554	-9.33	-8.42	2.91	-16.2	-18.1	-4.1
3	50225548	50226148	ENSG00000001617	SEMA3F	0	+	50225548	50226148	0	1	600,	0	-671	#NAME?	28.9	-3.63	-4.74	0.826
3	50313811	50314350	ENSG00000012171	SEMA3B	1.3e-86	+	50313811	50314350	0	1	539,	0	-85.9	-84.5	5.65	-17.9	-19.9	1.45
3	50325425	50325545	ENSG00000179564	LSMEM2	3.2e-13	+	50325425	50325545	0	1	120,	0	-12.5	-11.6	3.43	-1.42	-2.13	1.38
3	50391131	50395565	ENSG00000114395	CYB561D2	1e-227	+	50391131	50395565	0	2	369,17,	0,4417	-227	-226	10.6	-4.45	-5.66	1.07
3	51429720	51431101	ENSG00000179837	NA	0	+	51429720	51431101	0	1	1381,	0	-2100	#NAME?	38.7	-7.19	-8.65	0.479
3	51696541	51697021	ENSG00000164080	RAD54L2	2.5e-78	+	51696541	51697021	0	1	480,	0	-77.6	-76.3	63.5	-1.7	-2.47	-2.37
3	52326695	52327205	ENSG00000168237	GLYCTK	2e-47	+	52326695	52327205	0	1	510,	0	-46.7	-45.5	7.66	-4.92	-6.18	1.4
3	53899052	53899499	ENSG00000056736	IL17RB	0	+	53899052	53899499	0	1	447,	0	-347	#NAME?	7.24	-17.9	-19.9	1.21
3	57742754	57817158	ENSG00000163681	SLMAP	0	+	57742754	57817158	0	2	822,49,	0,74355	-849	#NAME?	632	-3.42	-4.5	-2.31
3	57994186	57994367	ENSG00000136068	FLNB	1.3e-06	+	57994186	57994367	0	1	181,	0	-5.87	-5.04	4.27	-2.12	-2.99	-2.58
3	58062914	58064129	ENSG00000136068	FLNB	0.00014	+	58062914	58064129	0	2	107,74,	0,1141	-3.84	-3.07	1.95	-11.3	-13	-4.93
3	58067468	58081924	ENSG00000136068	FLNB	7.9e-23	+	58067468	58081924	0	3	35,119,57,	0,13094,14399	-22.1	-21	3.39	-33.8	-36.3	-5.62
3	58087965	58090937	ENSG00000136068	FLNB	1e-10	+	58087965	58090937	0	3	102,127,131,	0,1720,2841	-10	-9.1	3.16	-13.5	-15.3	-3.64
3	58106982	58107103	ENSG00000136068	FLNB	2.5e-07	+	58106982	58107103	0	1	121,	0	-6.61	-5.75	2.01	-8.79	-10.4	-3.36
3	58109050	58109411	ENSG00000136068	FLNB	1e-122	+	58109050	58109411	0	1	361,	0	-122	-120	8.57	-21.1	-23.2	-2.21
3	62177186	62188847	ENSG00000144724	PTPRG	2.5e-11	+	62177186	62188847	0	4	141,109,50,1,	0,3549,9992,11660	-10.6	-9.62	6.29	-3.35	-4.41	-4.44
3	63981296	63983330	ENSG00000163635	ATXN7	0	+	63981296	63983330	0	2	1016,34,	0,2000	-558	#NAME?	166	-3.66	-4.77	-1.69
3	69134183	69134273	ENSG00000144746	ARL6IP5	5.5e-05	+	69134183	69134273	0	1	90,	0	-4.26	-3.48	1.63	-3.59	-4.69	-2.23
3	69153644	69154031	ENSG00000144746	ARL6IP5	0	+	69153644	69154031	0	1	387,	0	-1060	#NAME?	18.5	-17.4	-19.4	-1.21
3	73114048	73115144	ENSG00000163605	PPP4R2	0	+	73114048	73115144	0	2	393,597,	0,499	-1280	#NAME?	58.4	-9.17	-10.8	-1
3	88189031	88190078	ENSG00000175105	ZNF654	1e-141	+	88189031	88190078	0	1	1047,	0	-141	-140	93.8	-2.33	-3.23	-2.11
3	93769734	93772597	ENSG00000169379	ARL13B	0	+	93769734	93772597	0	2	2,567,	0,2296	-1170	#NAME?	112	-1.42	-2.13	-0.838
3	101476532	101477311	ENSG00000182504	CEP97	1e-77	+	101476532	101477311	0	1	779,	0	-77	-75.7	29	-2.86	-3.85	-2.03
3	101481390	101484347	ENSG00000182504	CEP97	0	+	101481390	101484347	0	3	14,78,657,	0,562,2300	-613	#NAME?	314	-1.48	-2.21	-1.81
3	105085872	105086202	ENSG00000170017	ALCAM	2e-05	+	105085872	105086202	0	1	330,	0	-4.69	-3.89	6.41	-1.8	-2.6	-3.84
3	107492057	107495117	ENSG00000114439	BBX	1e-242	+	107492057	107495117	0	3	426,139,66,	0,1508,2994	-242	-240	71.5	-1.81	-2.61	-1.66
3	108363041	108363491	ENSG00000198919	DZIP3	1e-210	+	108363041	108363491	0	1	450,	0	-210	-209	58.9	-2.79	-3.77	-2.59
3	113667663	113673209	ENSG00000184307	ZDHHC23	1.3e-39	+	113667663	113673209	0	2	147,663,	0,4883	-38.9	-37.7	31	-1.76	-2.55	-1.47
3	113679593	113680524	ENSG00000184307	ZDHHC23	0	+	113679593	113680524	0	1	931,	0	-945	#NAME?	62.4	-3.66	-4.78	-0.942
3	113805562	113805772	ENSG00000151576	QTRTD1	1e-06	+	113805562	113805772	0	1	210,	0	-6	-5.16	2.76	-2.16	-3.04	-1.97
3	120469392	120489630	ENSG00000153767	GTF2E1	0	+	120469392	120489630	0	2	511,56,	0,20182	-568	#NAME?	57.9	-1.91	-2.73	-1.04
3	122287855	122289513	ENSG00000163840	DTX3L	1e-220	+	122287855	122289513	0	2	1016,212,	0,1446	-220	-218	78.9	-4.3	-5.5	-1.44
3	122418493	122422609	ENSG00000173193	PARP14	0	+	122418493	122422609	0	2	1989,21,	0,4095	-429	#NAME?	184	-8.52	-10.1	-1.9
3	122437298	122439105	ENSG00000173193	PARP14	0	+	122437298	122439105	0	2	507,4,	0,1803	-381	#NAME?	35.1	-2.58	-3.53	-0.966
3	126261686	126261985	ENSG00000180767	CHST13	5e-48	+	126261686	126261985	0	1	299,	0	-47.3	-46.1	8.35	-1.75	-2.54	1.07
3	126708186	126708576	ENSG00000114554	PLXNA1	2e-26	+	126708186	126708576	0	1	390,	0	-25.7	-24.6	8.97	-1.52	-2.26	-1.74
3	126752846	126753297	ENSG00000114554	PLXNA1	1e-42	+	126752846	126753297	0	1	451,	0	-42	-40.8	9.76	-5.55	-6.86	1.97
3	126753895	126754376	ENSG00000114554	PLXNA1	0	+	126753895	126754376	0	1	481,	0	-368	#NAME?	13	-2.15	-3.03	0.659
3	127340618	127340918	ENSG00000073111	MCM2	0	+	127340618	127340918	0	1	300,	0	-952	#NAME?	17.4	-13.6	-15.4	1.15
3	127391172	127391652	ENSG00000114631	PODXL2	0	+	127391172	127391652	0	1	480,	0	-1030	#NAME?	23.1	-14.3	-16.1	1.32
3	127788551	127789599	ENSG00000058262	SEC61A1	0	+	127788551	127789599	0	1	1048,	0	-5150	#NAME?	22.5	-12.2	-13.9	-0.408
3	127790017	127790077	ENSG00000058262	SEC61A1	1.4e-09	+	127790017	127790077	0	1	60,	0	-8.85	-7.94	1.2	-4.6	-5.83	0.717
3	128631576	128631815	ENSG00000177646	ACAD9	6.3e-44	+	128631576	128631815	0	1	239,	0	-43.2	-42	2.27	-3.26	-4.32	0.674
3	129036807	129037138	ENSG00000206417	H1FX-AS1	9.1e-09	+	129036807	129037138	0	1	331,	0	-8.04	-7.15	6.77	-1.61	-2.37	2.66
3	131082928	131083314	ENSG00000246082	NUDT16P1	2.5e-35	+	131082928	131083314	0	1	386,	0	-34.6	-33.4	11.5	-2.79	-3.77	2.24
3	131102043	131102494	ENSG00000198585	NUDT16	0	+	131102043	131102494	0	1	451,	0	-1390	#NAME?	74.6	-1.64	-2.41	0.762
3	133293022	133293112	ENSG00000091527	CDV3	0.00049	+	133293022	133293112	0	1	90,	0	-3.31	-2.57	1.78	-2.46	-3.39	-2.48
3	133306054	133306354	ENSG00000091527	CDV3	4e-97	+	133306054	133306354	0	1	300,	0	-96.4	-95.1	12.5	-3.26	-4.32	-1.06
3	133306771	133307670	ENSG00000091527	CDV3	0	+	133306771	133307670	0	1	899,	0	-2860	#NAME?	51.8	-7.61	-9.1	-0.562
3	136664465	136667502	ENSG00000158092	NCK1	0	+	136664465	136667502	0	3	672,119,402,	0,1305,2635	-639	#NAME?	42.4	-3.31	-4.37	-0.643
3	140689773	140695629	ENSG00000114120	SLC25A36	0	+	140689773	140695629	0	3	62,340,528,	0,2734,5328	-8520	#NAME?	553	-13.8	-15.7	-2.02
3	141161346	141162186	ENSG00000177311	ZBTB38	6.3e-15	+	141161346	141162186	0	1	840,	0	-14.2	-13.3	14.5	-5.58	-6.89	-3.73
3	141162305	141163506	ENSG00000177311	ZBTB38	1e-293	+	141162305	141163506	0	1	1201,	0	-293	-291	271	-6.51	-7.92	-2.07
3	141163985	141165545	ENSG00000177311	ZBTB38	1e-153	+	141163985	141165545	0	1	1560,	0	-153	-152	94.9	-4.65	-5.88	-1.21
3	141166354	141166715	ENSG00000177311	ZBTB38	4e-50	+	141166354	141166715	0	1	361,	0	-49.4	-48.2	5.49	-3.79	-4.92	-1.28
3	142733169	142735727	ENSG00000163714	U2SURP	6.3e-15	+	142733169	142735727	0	3	82,115,44,	0,1929,2514	-14.2	-13.2	2.91	-1.89	-2.71	-1.35
3	142753760	142755781	ENSG00000163714	U2SURP	3.2e-12	+	142753760	142755781	0	3	57,123,61,	0,1063,1960	-11.5	-10.6	2.58	-2.1	-2.97	1.34
3	142762054	142772553	ENSG00000163714	U2SURP	6.3e-18	+	142762054	142772553	0	3	64,111,36,	0,7726,10463	-17.2	-16.2	1.98	-2.57	-3.52	0.741
3	143708393	143708964	ENSG00000181744	C3orf58	1e-103	+	143708393	143708964	0	1	571,	0	-103	-101	97.6	-1.81	-2.62	-3.44
3	148804118	148817318	ENSG00000239718	HLTF-AS1	0.0017	+	148804118	148817318	0	2	147,31,	0,13169	-2.76	-2.04	4.75	-1.42	-2.13	-4.19
3	148847520	148858238	ENSG00000163755	HPS3	1e-193	+	148847520	148858238	0	2	720,448,	0,10270	-193	-191	50.3	-4.72	-5.96	-2.13
3	149677922	149678854	ENSG00000082996	RNF13	1e-106	+	149677922	149678854	0	2	1,328,	0,604	-106	-105	5.22	-2.92	-3.91	-0.808
3	150289764	150290094	ENSG00000144895	EIF2A	0	+	150289764	150290094	0	1	330,	0	-989	#NAME?	12.4	-4.44	-5.64	-0.572
3	151985945	151986276	ENSG00000152601	MBNL1	7.9e-15	+	151985945	151986276	0	1	331,	0	-14.1	-13.1	11.2	-1.42	-2.14	-2.65
3	152017269	152018139	ENSG00000152601	MBNL1	1.3e-79	+	152017269	152018139	0	1	870,	0	-78.9	-77.5	12.3	-6.02	-7.39	-1.76
3	156395479	156411906	ENSG00000163659	TIPARP	0	+	156395479	156411906	0	3	924,24,98,	0,3475,16329	-595	#NAME?	89.3	-11.5	-13.2	-2.13
3	156421367	156422887	ENSG00000163659	TIPARP	1e-275	+	156421367	156422887	0	2	124,415,	0,1105	-275	-273	32.4	-5.06	-6.33	-1.67
3	159818836	159818986	ENSG00000184100	BRD7P2	0.00015	+	159818836	159818986	0	1	150,	0	-3.81	-3.04	1.46	-7.58	-9.07	-2.12
3	159819703	159819913	ENSG00000184100	BRD7P2	4e-10	+	159819703	159819913	0	1	210,	0	-9.4	-8.49	1.54	-9.99	-11.6	1.31
3	160117811	160118651	ENSG00000113810	SMC4	6.3e-32	+	160117811	160118651	0	1	840,	0	-31.2	-30.1	21.2	-1.49	-2.22	-1.99
3	169496699	169497270	ENSG00000085274	MYNN	0	+	169496699	169497270	0	1	571,	0	-1060	#NAME?	108	-2.74	-3.71	-0.999
3	169706063	169711046	ENSG00000008952	SEC62	0	+	169706063	169711046	0	2	84,665,	0,4318	-4490	#NAME?	84.1	-1.65	-2.42	-0.27
3	170077663	170078950	ENSG00000136603	SKIL	2e-98	+	170077663	170078950	0	1	1287,	0	-97.7	-96.3	245	-4.06	-5.23	-4.55
3	171969227	171969318	ENSG00000075420	FNDC3B	0.0011	+	171969227	171969318	0	1	91,	0	-2.97	-2.24	2.16	-2.35	-3.25	-3.98
3	178916580	178917480	ENSG00000121879	PIK3CA	0	+	178916580	178917480	0	2	387,3,	0,897	-357	#NAME?	180	-2.3	-3.2	-3.77
3	182328491	182328669	ENSG00000228766	RPL7L1P8	1.5e-05	+	182328491	182328669	0	1	178,	0	-4.83	-4.03	2.23	-1.6	-2.36	-1.56
3	183368092	183368483	ENSG00000114796	KLHL24	1.5e-06	+	183368092	183368483	0	1	391,	0	-5.82	-4.99	14.2	-1.37	-2.08	-2.59
3	183528825	183529185	ENSG00000163872	YEATS2	1e-103	+	183528825	183529185	0	1	360,	0	-103	-101	7.27	-1.83	-2.63	0.709
3	183911470	183911800	ENSG00000161204	ABCF3	6.3e-89	+	183911470	183911800	0	1	330,	0	-88.2	-86.9	7.89	-2.51	-3.44	0.775
3	184039252	184039851	ENSG00000114867	EIF4G1	0	+	184039252	184039851	0	1	599,	0	-1200	#NAME?	10.9	-11.3	-13	-0.623
3	184042777	184043112	ENSG00000114867	EIF4G1	4e-71	+	184042777	184043112	0	2	125,56,	0,279	-70.4	-69.1	1.88	-2.91	-3.9	0.437
3	184052666	184052937	ENSG00000114867	EIF4G1	0	+	184052666	184052937	0	1	271,	0	-358	#NAME?	3.32	-60.7	-63.7	1.49
3	184299361	184299720	ENSG00000182580	EPHB3	0	+	184299361	184299720	0	1	359,	0	-801	#NAME?	37.8	-5.04	-6.31	0.942
3	188327036	188426119	ENSG00000145012	LPP	1e-194	+	188327036	188426119	0	2	596,65,	0,99018	-194	-193	131	-1.53	-2.27	-2.6
3	194408086	194408745	ENSG00000185112	FAM43A	1e-101	+	194408086	194408745	0	1	659,	0	-101	-99.2	20.9	-2.71	-3.67	1.34
3	196304468	196311479	ENSG00000174013	FBXO45	0	+	196304468	196311479	0	2	212,476,	0,6535	-1400	#NAME?	144	-1.78	-2.57	-0.89
3	196594876	196626601	ENSG00000119231	SENP5	0	+	196594876	196626601	0	3	68,1544,65,	0,17145,31660	-462	#NAME?	326	-4.25	-5.44	-1.83
3	197765585	197766395	ENSG00000185621	LMLN	5e-34	+	197765585	197766395	0	1	810,	0	-33.3	-32.2	25.4	-3.13	-4.17	-3.22
3	197766664	197768074	ENSG00000185621	LMLN	0	+	197766664	197768074	0	1	1410,	0	-888	#NAME?	180	-3.13	-4.17	-1.68
3	9883155	9883514	ENSG00000156990	RPUSD3	1.3e-23	-	9883155	9883514	0	1	359,	0	-22.9	-21.9	4.62	-2.43	-3.35	1.32
3	12625309	12626058	ENSG00000132155	RAF1	0	-	12625309	12626058	0	1	749,	0	-1370	#NAME?	20.2	-1.32	-2	0.239
3	12938718	12938899	ENSG00000144711	IQSEC1	4.6e-05	-	12938718	12938899	0	1	181,	0	-4.34	-3.56	3.66	-1.95	-2.78	2.03
3	13358245	13358696	ENSG00000132182	NUP210	0	-	13358245	13358696	0	1	451,	0	-737	#NAME?	11.8	-6.37	-7.77	0.505
3	14154118	14154659	ENSG00000163528	CHCHD4	1e-145	-	14154118	14154659	0	1	541,	0	-145	-144	3.61	-2.08	-2.94	0.392
3	14211997	14214370	ENSG00000154767	XPC	0.0013	-	14211997	14214370	0	2	117,4,	0,2369	-2.9	-2.17	1.8	-2.57	-3.52	-2.27
3	14986620	14988627	ENSG00000225733	FGD5-AS1	0	-	14986620	14988627	0	2	1041,34,	0,1973	-5680	#NAME?	129	-10.4	-12.1	-1
3	15093681	15094011	ENSG00000131368	MRPS25	1e-109	-	15093681	15094011	0	1	330,	0	-109	-108	6.4	-2.14	-3.01	0.546
3	15297406	15297676	ENSG00000131370	SH3BP5	6.3e-22	-	15297406	15297676	0	1	270,	0	-21.2	-20.1	4.46	-1.62	-2.38	-1.22
3	17202279	17202550	ENSG00000131374	TBC1D5	1.6e-15	-	17202279	17202550	0	1	271,	0	-14.8	-13.8	11.6	-1.43	-2.14	-2.12
3	28365280	28365910	ENSG00000163512	AZI2	0	-	28365280	28365910	0	1	630,	0	-510	#NAME?	19.1	-2.22	-3.11	-0.595
3	31712440	31725391	ENSG00000144645	OSBPL10	2.5e-57	-	31712440	31725391	0	2	35,266,	0,12685	-56.6	-55.4	5.06	-8.08	-9.6	-1.81
3	33038428	33038728	ENSG00000170266	GLB1	1.3e-87	-	33038428	33038728	0	1	300,	0	-86.9	-85.6	2.69	-2.14	-3.01	0.433
3	37032515	37034345	ENSG00000178567	EPM2AIP1	0	-	37032515	37034345	0	1	1830,	0	-491	#NAME?	235	-1.78	-2.57	-0.981
3	43120783	43122162	ENSG00000144647	POMGNT2	0	-	43120783	43122162	0	1	1379,	0	-655	#NAME?	24.8	-12.1	-13.8	0.906
3	44540761	44542200	ENSG00000178917	ZNF852	1e-151	-	44540761	44542200	0	1	1439,	0	-151	-150	160	-1.46	-2.19	-1.15
3	44622047	44622165	ENSG00000214820	MPRIPP1	0.0022	-	44622047	44622165	0	1	118,	0	-2.66	-1.94	1.48	-12.4	-14.2	-3.75
3	44967486	44968266	ENSG00000163812	ZDHHC3	0	-	44967486	44968266	0	1	780,	0	-813	#NAME?	17.1	-1.76	-2.55	0.261
3	45126347	45130594	ENSG00000163814	CDCP1	0	-	45126347	45130594	0	2	1212,49,	0,4198	-1640	#NAME?	95.7	-3.36	-4.43	-0.639
3	45796971	45797601	ENSG00000163817	SLC6A20	1e-101	-	45796971	45797601	0	1	630,	0	-101	-99.8	10.3	-6.37	-7.76	0.803
3	45799188	45799578	ENSG00000163817	SLC6A20	0	-	45799188	45799578	0	1	390,	0	-385	#NAME?	18.1	-5.66	-6.98	1.03
3	47058368	47058669	ENSG00000181555	SETD2	1e-107	-	47058368	47058669	0	1	301,	0	-107	-105	7.07	-1.86	-2.67	0.649
3	47098367	47098968	ENSG00000181555	SETD2	5e-12	-	47098367	47098968	0	1	601,	0	-11.3	-10.4	3.22	-3.02	-4.04	-1.06
3	47161787	47162778	ENSG00000181555	SETD2	1e-199	-	47161787	47162778	0	1	991,	0	-199	-197	64.1	-1.95	-2.79	-1.09
3	47163677	47164127	ENSG00000181555	SETD2	2e-60	-	47163677	47164127	0	1	450,	0	-59.7	-58.4	41.9	-1.63	-2.4	-3.36
3	47164276	47165027	ENSG00000181555	SETD2	0	-	47164276	47165027	0	1	751,	0	-668	#NAME?	281	-4.31	-5.51	-4.37
3	47165266	47165957	ENSG00000181555	SETD2	1.3e-11	-	47165266	47165957	0	1	691,	0	-10.9	-9.93	29.9	-4.78	-6.02	-4.81
3	47455202	47455382	ENSG00000114650	SCAP	7.9e-16	-	47455202	47455382	0	1	180,	0	-15.1	-14.1	3.56	-2.81	-3.79	1.37
3	47957830	47958611	ENSG00000047849	MAP4	1e-151	-	47957830	47958611	0	1	781,	0	-151	-149	8.6	-11.2	-12.9	-1.13
3	48445350	48445710	ENSG00000164050	PLXNB1	1.3e-59	-	48445350	48445710	0	1	360,	0	-58.9	-57.6	6.62	-8.94	-10.5	1.96
3	48473900	48474407	ENSG00000164051	CCDC51	1e-263	-	48473900	48474407	0	1	507,	0	-263	-262	13.6	-24.4	-26.6	1.69
3	48711817	48711907	ENSG00000213672	NCKIPSD	1.5e-05	-	48711817	48711907	0	1	90,	0	-4.82	-4.01	1.7	-2.83	-3.81	1.89
3	48732842	48732932	ENSG00000068745	IP6K2	4e-06	-	48732842	48732932	0	1	90,	0	-5.4	-4.58	1.7	-3.02	-4.04	-1.57
3	49095294	49114410	ENSG00000198218	QRICH1	1.6e-73	-	49095294	49114410	0	2	29,271,	0,18845	-72.8	-71.5	5.83	-3.22	-4.26	-1.05
3	49200026	49201540	ENSG00000177352	CCDC71	0	-	49200026	49201540	0	1	1514,	0	-1620	#NAME?	57.7	-21.5	-23.6	1.08
3	49722526	49723094	ENSG00000173531	MST1	4e-56	-	49722526	49723094	0	2	413,66,	0,502	-55.4	-54.1	39.7	-2.79	-3.76	2.45
3	49756561	49757098	ENSG00000176020	AMIGO3	2.5e-17	-	49756561	49757098	0	1	537,	0	-16.6	-15.6	7.53	-1.74	-2.52	1.67
3	49758410	49758621	ENSG00000173540	GMPPB	6.3e-47	-	49758410	49758621	0	1	211,	0	-46.2	-45	5.1	-3.66	-4.78	1.45
3	50644488	50645296	ENSG00000114737	CISH	0	-	50644488	50645296	0	1	808,	0	-400	#NAME?	198	-2.71	-3.68	1.42
3	51991469	51991740	ENSG00000090097	PCBP4	3.2e-65	-	51991469	51991740	0	1	271,	0	-64.5	-63.3	8.99	-6.92	-8.35	2.02
3	52109508	52130601	ENSG00000164087	POC1A	0	-	52109508	52130601	0	2	493,17,	0,21076	-1110	#NAME?	26.8	-12.5	-14.3	1.2
3	52290984	52292660	ENSG00000164091	WDR82	0	-	52290984	52292660	0	2	551,109,	0,1567	-3070	#NAME?	137	-2.05	-2.91	-0.475
3	52326782	52332874	ENSG00000242797	GLYCTK-AS1	1.6e-42	-	52326782	52332874	0	3	395,51,2,	0,3890,6090	-41.8	-40.6	6.14	-2.79	-3.77	1.16
3	52582065	52597351	ENSG00000163939	PBRM1	7.9e-90	-	52582065	52597351	0	7	186,217,71,156,165,202,53,	0,2371,2697,6674,10199,13717,15233	-89.1	-87.8	13.2	-2.47	-3.4	0.898
3	53321359	53322152	ENSG00000162290	NA	1.3e-88	-	53321359	53322152	0	2	319,70,	0,723	-87.9	-86.6	57	-1.67	-2.44	-1.58
3	53326211	53326451	ENSG00000162290	NA	1.3e-12	-	53326211	53326451	0	1	240,	0	-11.9	-11	3.77	-4.1	-5.27	-2.56
3	53851423	53851993	ENSG00000016391	CHDH	1e-146	-	53851423	53851993	0	1	570,	0	-146	-145	24.4	-3.6	-4.7	1.19
3	53902467	53904065	ENSG00000113812	ACTR8	4e-36	-	53902467	53904065	0	2	422,57,	0,1541	-35.4	-34.3	10.7	-1.57	-2.32	0.762
3	56667090	56667989	ENSG00000163946	FAM208A	3.2e-77	-	56667090	56667989	0	1	899,	0	-76.5	-75.1	7.29	-5.22	-6.51	-1.12
3	65341893	65342763	ENSG00000151276	MAGI1	1e-118	-	65341893	65342763	0	1	870,	0	-118	-116	30.4	-3.57	-4.67	1.58
3	69072271	69073466	ENSG00000144747	TMF1	7.9e-12	-	69072271	69073466	0	3	200,126,34,	0,934,1161	-11.1	-10.2	3.5	-2.09	-2.95	1.38
3	69084190	69087818	ENSG00000144747	TMF1	3.3e-05	-	69084190	69087818	0	2	76,104,	0,3524	-4.48	-3.69	2.17	-1.68	-2.45	-1.74
3	69093644	69097623	ENSG00000144747	TMF1	1e-206	-	69093644	69097623	0	2	135,1124,	0,2855	-206	-204	60.7	-5.52	-6.84	-1.68
3	71007886	71008516	ENSG00000114861	FOXP1	1e-107	-	71007886	71008516	0	1	630,	0	-107	-105	46	-2.13	-3	-2.08
3	72427229	72428432	ENSG00000163602	RYBP	0	-	72427229	72428432	0	3	559,99,31,	0,961,1172	-346	#NAME?	42.6	-4.37	-5.56	-1.52
3	88104651	88105101	ENSG00000163320	CGGBP1	0	-	88104651	88105101	0	1	450,	0	-332	#NAME?	23.7	-4.39	-5.59	-1.11
3	98518172	98518563	ENSG00000057019	DCBLD2	1e-163	-	98518172	98518563	0	1	391,	0	-163	-162	9.05	-24.9	-27.2	-3.82
3	101383854	101384573	ENSG00000066422	ZBTB11	4e-33	-	101383854	101384573	0	1	719,	0	-32.4	-31.3	7.27	-2.91	-3.91	-1.3
3	112724218	112724848	ENSG00000163608	C3orf17	0	-	112724218	112724848	0	1	630,	0	-420	#NAME?	26.5	-1.32	-2.01	-0.451
3	113374129	113376050	ENSG00000176542	KIAA2018	0	-	113374129	113376050	0	1	1921,	0	-368	#NAME?	423	-3.07	-4.09	-2.05
3	113440450	113440720	ENSG00000121579	NAA50	1e-63	-	113440450	113440720	0	1	270,	0	-63	-61.7	3.34	-1.53	-2.27	-0.6
3	118945872	118948977	ENSG00000121578	B4GALT4	1e-23	-	118945872	118948977	0	2	16,284,	0,2821	-23	-21.9	5.49	-1.37	-2.07	-1.09
3	119156609	119156909	ENSG00000176142	TMEM39A	4e-77	-	119156609	119156909	0	1	300,	0	-76.4	-75.1	6.75	-2.12	-2.99	-0.983
3	120049461	120053903	ENSG00000163428	LRRC58	3.2e-53	-	120049461	120053903	0	2	794,195,	0,4247	-52.5	-51.3	201	-1.78	-2.58	-1.86
3	121410875	121412693	ENSG00000173230	GOLGB1	0	-	121410875	121412693	0	2	553,106,	0,1712	-482	#NAME?	77.9	-1.47	-2.2	-0.781
3	121414308	121414549	ENSG00000173230	GOLGB1	5e-11	-	121414308	121414549	0	1	241,	0	-10.3	-9.35	4.16	-3.34	-4.41	-2.73
3	121414817	121415357	ENSG00000173230	GOLGB1	1e-38	-	121414817	121415357	0	1	540,	0	-38	-36.9	33.3	-1.79	-2.58	-2.34
3	121415505	121417153	ENSG00000173230	GOLGB1	1.3e-67	-	121415505	121417153	0	1	1648,	0	-66.9	-65.7	68	-5.22	-6.5	-2.2
3	121417391	121417631	ENSG00000173230	GOLGB1	1.5e-06	-	121417391	121417631	0	1	240,	0	-5.82	-4.98	5.9	-1.62	-2.38	-3.96
3	121438602	121445869	ENSG00000173230	GOLGB1	8.1e-05	-	121438602	121445869	0	3	13,117,110,	0,2506,7157	-4.09	-3.31	6.06	-2.25	-3.14	-5.39
3	123633486	123649707	ENSG00000175455	CCDC14	0	-	123633486	123649707	0	2	1079,89,	0,16132	-1420	#NAME?	33.2	-1.64	-2.4	-0.333
3	124687971	124688662	ENSG00000173706	HEG1	2.5e-13	-	124687971	124688662	0	1	691,	0	-12.6	-11.7	11.9	-3.27	-4.33	-2.63
3	124950844	124953063	ENSG00000163848	ZNF148	0	-	124950844	124953063	0	2	1939,9,	0,2210	-758	#NAME?	84.9	-3.39	-4.47	-0.89
3	125032155	125032456	ENSG00000163848	ZNF148	3.2e-32	-	125032155	125032456	0	1	301,	0	-31.5	-30.4	14.7	-2.87	-3.86	-4.22
3	125313514	125313904	ENSG00000144909	OSBPL11	1.6e-57	-	125313514	125313904	0	1	390,	0	-56.8	-55.5	22.4	-2.82	-3.8	-2.57
3	126062646	126071071	ENSG00000163884	KLF15	0	-	126062646	126071071	0	2	92,388,	0,8037	-1000	#NAME?	76	-1.51	-2.25	0.707
3	128199167	128199945	ENSG00000179348	GATA2	1e-280	-	128199167	128199945	0	1	778,	0	-280	-279	34.4	-1.37	-2.07	0.623
3	129274616	129275216	ENSG00000004399	PLXND1	0	-	129274616	129275216	0	1	600,	0	-409	#NAME?	10.3	-24	-26.2	1.3
3	134075134	134077407	ENSG00000114019	AMOTL2	0	-	134075134	134077407	0	2	1471,26,	0,2247	-738	#NAME?	35.4	-15.8	-17.8	-0.817
3	135870010	135913345	ENSG00000174579	MSL2	0	-	135870010	135913345	0	2	1570,109,	0,43226	-1010	#NAME?	195	-2.96	-3.96	-0.712
3	139076588	139076739	ENSG00000184432	COPB2	6.3e-19	-	139076588	139076739	0	1	151,	0	-18.2	-17.2	1.8	-4.98	-6.25	0.973
3	149095383	149095503	ENSG00000169908	TM4SF1	4.9e-10	-	149095383	149095503	0	1	120,	0	-9.31	-8.4	2.52	-7.33	-8.8	-2.9
3	150459775	150460371	ENSG00000181788	SIAH2	0	-	150459775	150460371	0	1	596,	0	-2430	#NAME?	56	-1.45	-2.17	0.349
3	151985791	151986271	ENSG00000229619	MBNL1-AS1	4e-15	-	151985791	151986271	0	1	480,	0	-14.4	-13.5	12.8	-1.32	-2.01	-2.29
3	155562842	155571978	ENSG00000169359	SLC33A1	0	-	155562842	155571978	0	2	23,967,	0,8169	-713	#NAME?	126	-2.91	-3.91	-1.21
3	160083907	160166516	ENSG00000248710	RP11-432B6.3	0	-	160083907	160166516	0	3	33,955,3,	0,72112,82606	-2570	#NAME?	677	-4.51	-5.72	-1.51
3	160155883	160165536	ENSG00000213186	TRIM59	0	-	160155883	160165536	0	2	1091,17,	0,9636	-2540	#NAME?	707	-3.83	-4.96	-1.39
3	167727813	167747746	ENSG00000173905	GOLIM4	5e-56	-	167727813	167747746	0	7	393,81,69,168,110,80,179,	0,717,14500,14902,17702,19197,19754	-55.3	-54.1	5.84	-1.81	-2.61	-0.509
3	167750438	167750559	ENSG00000173905	GOLIM4	0.00048	-	167750438	167750559	0	1	121,	0	-3.32	-2.57	1.59	-15.1	-17	-4.46
3	169496715	169497254	ENSG00000269984	RP11-362K14.5	0	-	169496715	169497254	0	1	539,	0	-1070	#NAME?	103	-2.56	-3.5	-0.968
3	169846923	169854157	ENSG00000173889	PHC3	3.2e-08	-	169846923	169854157	0	2	417,4,	0,7230	-7.5	-6.62	8.83	-1.65	-2.42	-2.27
3	172350725	172353743	ENSG00000144959	NCEH1	0	-	172350725	172353743	0	2	1157,38,	0,2980	-2340	#NAME?	180	-7.25	-8.71	-1.44
3	178748750	178785474	ENSG00000172667	ZMAT3	3.7e-08	-	178748750	178785474	0	2	37,204,	0,36520	-7.43	-6.55	6.41	-1.73	-2.51	-3.99
3	182870226	182872090	ENSG00000078081	LAMP3	1e-24	-	182870226	182872090	0	2	65,621,	0,1243	-24	-22.9	11	-1.74	-2.53	-1.34
3	183534138	183535150	ENSG00000180834	MAP6D1	0	-	183534138	183535150	0	1	1012,	0	-515	#NAME?	62.3	-4.59	-5.81	1.15
3	184428597	184428893	ENSG00000177383	MAGEF1	1.3e-43	-	184428597	184428893	0	1	296,	0	-42.9	-41.8	2.54	-1.37	-2.07	0.398
3	185361556	185361767	ENSG00000073792	IGF2BP2	1e-24	-	185361556	185361767	0	1	211,	0	-24	-23	2.91	-2.36	-3.27	0.968
3	185655624	185655804	ENSG00000136527	TRA2B	1.4e-07	-	185655624	185655804	0	1	180,	0	-6.86	-5.99	8.26	-3.15	-4.2	-2.09
3	194308401	194309266	ENSG00000145014	TMEM44	1e-293	-	194308401	194309266	0	1	865,	0	-293	-291	26.3	-4.82	-6.07	0.843
3	194789395	194790711	ENSG00000173950	XXYLT1	0	-	194789395	194790711	0	1	1316,	0	-1750	#NAME?	93.8	-3.5	-4.59	0.554
3	195590294	195590774	ENSG00000061938	TNK2	1e-187	-	195590294	195590774	0	1	480,	0	-187	-185	11.1	-20.4	-22.5	2.07
3	195778655	195779045	ENSG00000072274	TFRC	1e-116	-	195778655	195779045	0	1	390,	0	-116	-115	5.54	-5.98	-7.33	-1.1
3	196083366	196089423	ENSG00000163960	UBXN7	2e-82	-	196083366	196089423	0	3	351,80,259,	0,5348,5798	-81.7	-80.3	33.2	-2.24	-3.14	-1.55
3	196214316	196230520	ENSG00000163961	RNF168	1e-223	-	196214316	196230520	0	3	133,77,777,	0,1161,15427	-223	-221	71.7	-1.47	-2.19	-0.915
3	196281055	196294149	ENSG00000185798	WDR53	0	-	196281055	196294149	0	3	623,496,402,	0,6811,12692	-371	#NAME?	55.5	-1.54	-2.29	-0.441
3	196433236	196433564	ENSG00000174007	CEP19	1.6e-46	-	196433236	196433564	0	1	328,	0	-45.8	-44.6	7.85	-1.72	-2.5	1.27
3	196663618	196663918	ENSG00000114503	NCBP2	3.2e-26	-	196663618	196663918	0	1	300,	0	-25.5	-24.4	2.85	-1.58	-2.33	-0.641
3	196728742	196728953	ENSG00000163975	MFI2	7.9e-14	-	196728742	196728953	0	1	211,	0	-13.1	-12.2	2.45	-1.96	-2.8	1.02
3	197238152	197239112	ENSG00000161267	BDH1	1e-127	-	197238152	197239112	0	1	960,	0	-127	-126	6.6	-16.5	-18.5	1.31
4	1343579	1346844	ENSG00000163945	UVSSA	1.3e-08	+	1343579	1346844	0	3	63,121,27,	0,1923,3238	-7.9	-7.02	18.5	-2.21	-3.1	-5.17
4	1729935	1730384	ENSG00000013810	TACC3	0	+	1729935	1730384	0	1	449,	0	-2040	#NAME?	22.6	-7.53	-9.02	0.644
4	1902579	1906023	ENSG00000109685	WHSC1	1e-261	+	1902579	1906023	0	2	399,81,	0,3363	-261	-259	14.4	-3.5	-4.59	-0.896
4	1920112	1920353	ENSG00000109685	WHSC1	1.6e-11	+	1920112	1920353	0	1	241,	0	-10.8	-9.88	2.15	-15	-16.9	-2.79
4	1932389	1941059	ENSG00000109685	WHSC1	3.2e-28	+	1932389	1941059	0	4	108,119,82,52,	0,4481,7788,8618	-27.5	-26.4	2.75	-12.1	-13.8	-1.55
4	1952809	1954664	ENSG00000109685	WHSC1	6.3e-63	+	1952809	1954664	0	3	121,233,186,	0,916,1669	-62.2	-61	10.8	-1.33	-2.02	0.905
4	1961317	1977165	ENSG00000109685	WHSC1	1e-127	+	1961317	1977165	0	4	150,117,218,145,	0,1444,15196,15703	-127	-126	4.17	-1.52	-2.26	0.348
4	1980457	1981118	ENSG00000109685	WHSC1	0	+	1980457	1981118	0	1	661,	0	-970	#NAME?	26.2	-3.67	-4.79	0.537
4	2831290	2833313	ENSG00000087266	SH3BP2	0	+	2831290	2833313	0	2	584,16,	0,2007	-454	#NAME?	30	-1.42	-2.13	-0.547
4	3494706	3495245	ENSG00000175920	DOK7	0	+	3494706	3495245	0	1	539,	0	-384	#NAME?	67.1	-1.47	-2.19	1.16
4	3770010	3770218	ENSG00000184160	ADRA2C	1e-176	+	3770010	3770218	0	1	208,	0	-176	-174	7.61	-11.8	-13.5	1.57
4	4322472	4322889	ENSG00000168826	ZBTB49	5e-70	+	4322472	4322889	0	1	417,	0	-69.3	-68	16.8	-1.67	-2.44	1.37
4	6304244	6304574	ENSG00000109501	WFS1	1e-261	+	6304244	6304574	0	1	330,	0	-261	-259	9.9	-3.28	-4.34	0.661
4	6676766	6677774	ENSG00000170846	AC093323.3	0	+	6676766	6677774	0	1	1008,	0	-720	#NAME?	19.8	-3.05	-4.07	0.467
4	6718079	6718436	ENSG00000186222	BLOC1S4	4e-36	+	6718079	6718436	0	1	357,	0	-35.4	-34.3	10.4	-2.08	-2.93	1.29
4	6862648	6862888	ENSG00000170871	KIAA0232	1.7e-05	+	6862648	6862888	0	1	240,	0	-4.78	-3.98	5.46	-3.2	-4.24	-4.13
4	6862947	6864923	ENSG00000170871	KIAA0232	1e-157	+	6862947	6864923	0	1	1976,	0	-157	-155	56.2	-10.4	-12	-1.99
4	7026942	7032575	ENSG00000132405	TBC1D14	0	+	7026942	7032575	0	2	47,522,	0,5111	-2980	#NAME?	68	-2.56	-3.5	-0.448
4	7775865	7776255	ENSG00000272620	AFAP1-AS1	5e-64	+	7775865	7776255	0	1	390,	0	-63.3	-62.1	2.94	-4.37	-5.57	0.704
4	7777422	7778320	ENSG00000272620	AFAP1-AS1	4e-99	+	7777422	7778320	0	1	898,	0	-98.4	-97	7.08	-15	-16.9	-1.5
4	7778529	7778799	ENSG00000272620	AFAP1-AS1	2.5e-70	+	7778529	7778799	0	1	270,	0	-69.6	-68.3	3.72	-6.95	-8.39	-1.28
4	7779517	7779727	ENSG00000272620	AFAP1-AS1	1e-27	+	7779517	7779727	0	1	210,	0	-27	-25.9	2.03	-1.51	-2.24	-0.474
4	8228888	8230295	ENSG00000125089	SH3TC1	1e-249	+	8228888	8230295	0	1	1407,	0	-249	-247	42.6	-1.77	-2.56	0.706
4	8469747	8472803	ENSG00000155275	TRMT44	1.6e-58	+	8469747	8472803	0	2	539,151,	0,2905	-57.8	-56.6	25.2	-1.4	-2.1	0.954
4	8477574	8478203	ENSG00000155275	TRMT44	1.6e-82	+	8477574	8478203	0	1	629,	0	-81.8	-80.5	9.25	-2.37	-3.28	0.906
4	25930814	25931405	ENSG00000250317	SMIM20	0	+	25930814	25931405	0	1	591,	0	-705	#NAME?	10.4	-1.73	-2.52	0.287
4	26432409	26432889	ENSG00000168214	RBPJ	0	+	26432409	26432889	0	1	480,	0	-3740	#NAME?	272	-3.35	-4.42	-0.959
4	30724760	30725989	ENSG00000169851	PCDH7	4e-21	+	30724760	30725989	0	1	1229,	0	-20.4	-19.4	38.5	-4.21	-5.4	-3.24
4	38696380	38699065	ENSG00000109787	KLF3	1e-280	+	38696380	38699065	0	2	147,363,	0,2322	-280	-279	18.1	-2.35	-3.26	-0.826
4	39699783	39699994	ENSG00000078140	UBE2K	3.2e-31	+	39699783	39699994	0	1	211,	0	-30.5	-29.4	17.1	-6.53	-7.93	-2.01
4	40121712	40123572	ENSG00000078177	N4BP2	1e-226	+	40121712	40123572	0	1	1860,	0	-226	-224	246	-1.53	-2.27	-1.75
4	42088157	42088457	ENSG00000014824	SLC30A9	0	+	42088157	42088457	0	1	300,	0	-430	#NAME?	10.5	-3.18	-4.22	-0.717
4	48422428	48424459	ENSG00000109171	SLAIN2	0	+	48422428	48424459	0	2	78,432,	0,1599	-490	#NAME?	36.4	-1.95	-2.78	-0.717
4	57776863	57798387	ENSG00000084093	REST	0	+	57776863	57798387	0	4	839,84,50,2381,	0,9089,16917,19143	-1320	#NAME?	533	-9.93	-11.6	-1.49
4	71554580	71554936	ENSG00000132467	UTP3	1.3e-47	+	71554580	71554936	0	1	356,	0	-46.9	-45.7	5.19	-2.01	-2.86	0.702
4	75937688	75937988	ENSG00000169116	PARM1	5e-29	+	75937688	75937988	0	1	300,	0	-28.3	-27.2	3.73	-1.52	-2.25	-0.83
4	75938167	75938348	ENSG00000169116	PARM1	4.1e-05	+	75938167	75938348	0	1	181,	0	-4.39	-3.6	1.57	-1.81	-2.61	-1.06
4	76447045	76447256	ENSG00000174796	THAP6	8.3e-08	+	76447045	76447256	0	1	211,	0	-7.08	-6.21	9.26	-1.63	-2.39	-3.75
4	76452171	76452621	ENSG00000174796	THAP6	0	+	76452171	76452621	0	1	450,	0	-1380	#NAME?	235	-1.68	-2.46	-1.42
4	76877225	76878526	ENSG00000268788	NA	9.8e-09	+	76877225	76878526	0	2	65,48,	0,1253	-8.01	-7.12	2.3	-2	-2.84	1.49
4	77660065	77660695	ENSG00000138771	SHROOM3	1e-135	+	77660065	77660695	0	1	630,	0	-135	-134	48.3	-1.66	-2.43	-1.41
4	77700179	77700929	ENSG00000138771	SHROOM3	1e-114	+	77700179	77700929	0	1	750,	0	-114	-113	9.32	-2.54	-3.48	0.7
4	77941683	77941983	ENSG00000138758	2021-09-11	6.3e-16	+	77941683	77941983	0	1	300,	0	-15.2	-14.2	2.57	-1.75	-2.54	-0.971
4	79831838	79833425	ENSG00000138756	BMP2K	0	+	79831838	79833425	0	1	1587,	0	-878	#NAME?	255	-3.42	-4.5	-1.36
4	88035813	88046301	ENSG00000172493	AFF1	0	+	88035813	88046301	0	2	638,113,	0,10375	-2200	#NAME?	814	-2.24	-3.13	-1.54
4	88047301	88047482	ENSG00000172493	AFF1	0.0011	+	88047301	88047482	0	1	181,	0	-2.95	-2.23	2.99	-2.61	-3.56	-4.96
4	88056779	88057769	ENSG00000172493	AFF1	0	+	88056779	88057769	0	1	990,	0	-1170	#NAME?	273	-3.88	-5.02	-1.69
4	88959622	88967806	ENSG00000118762	PKD2	4.6e-09	+	88959622	88967806	0	3	31,225,13,	0,4762,8171	-8.34	-7.45	8.07	-2.13	-3	-4.12
4	89442670	89442965	ENSG00000138641	HERC3	0	+	89442670	89442965	0	1	295,	0	-627	#NAME?	15.4	-2.31	-3.21	0.537
4	106156345	106158562	ENSG00000168769	TET2	1e-275	+	106156345	106158562	0	1	2217,	0	-275	-273	616	-2.45	-3.37	-2.02
4	106193931	106198188	ENSG00000168769	TET2	1e-141	+	106193931	106198188	0	2	144,1984,	0,2273	-141	-139	71.6	-10	-11.7	-2.87
4	108816502	108817162	ENSG00000164023	SGMS2	0	+	108816502	108817162	0	1	660,	0	-1800	#NAME?	236	-4.55	-5.77	-1.91
4	110355047	110384783	ENSG00000138802	SEC24B	0	+	110355047	110384783	0	3	111,93,727,	0,15525,29009	-1350	#NAME?	464	-3.74	-4.87	-1.82
4	120192627	120193107	ENSG00000145390	USP53	6.3e-30	+	120192627	120193107	0	1	480,	0	-29.2	-28.1	9.37	-2.16	-3.03	-1.72
4	120212331	120214426	ENSG00000145390	USP53	0	+	120212331	120214426	0	2	85,934,	0,1161	-355	#NAME?	81.1	-2.87	-3.86	-0.917
4	123160943	123164158	ENSG00000138688	KIAA1109	1e-116	+	123160943	123164158	0	2	565,6,	0,3209	-116	-115	436	-1.49	-2.22	-3.3
4	123185517	123197247	ENSG00000138688	KIAA1109	0	+	123185517	123197247	0	6	65,176,707,246,94,121,	0,2420,6655,7797,9980,11609	-487	#NAME?	363	-1.77	-2.56	-1.46
4	123813755	123814146	ENSG00000138685	FGF2	0	+	123813755	123814146	0	1	391,	0	-328	#NAME?	32.7	-3.48	-4.57	1.19
4	128804654	128812186	ENSG00000142731	PLK4	0	+	128804654	128812186	0	5	54,1021,163,371,35,	0,2208,3834,6366,7497	-870	#NAME?	139	-3.48	-4.57	-0.673
4	129035808	129043430	ENSG00000138709	LARP1B	0	+	129035808	129043430	0	2	89,450,	0,7172	-705	#NAME?	141	-1.64	-2.41	-0.973
4	129792603	129793592	ENSG00000077684	JADE1	0	+	129792603	129793592	0	1	989,	0	-702	#NAME?	130	-1.46	-2.18	-0.686
4	140222728	140223151	ENSG00000164134	NAA15	1.4e-05	+	140222728	140223151	0	2	257,14,	0,409	-4.86	-4.05	2.48	-2.4	-3.32	-2.13
4	140309983	140310223	ENSG00000164134	NAA15	1e-51	+	140309983	140310223	0	1	240,	0	-51	-49.8	2.27	-7.38	-8.86	1
4	144106638	144107208	ENSG00000170185	USP38	0	+	144106638	144107208	0	1	570,	0	-453	#NAME?	119	-1.36	-2.06	-1.16
4	144133569	144136283	ENSG00000170185	USP38	0	+	144133569	144136283	0	2	8,1550,	0,1164	-786	#NAME?	49.5	-1.69	-2.46	-0.392
4	144459761	144459986	ENSG00000153147	SMARCA5	1e-10	+	144459761	144459986	0	2	103,48,	0,177	-10	-9.12	1.95	-1.61	-2.36	1.07
4	154216536	154230903	ENSG00000109654	TRIM2	0	+	154216536	154230903	0	2	652,97,	0,14270	-480	#NAME?	102	-3.8	-4.93	-1.83
4	154249782	154256524	ENSG00000109654	TRIM2	1e-277	+	154249782	154256524	0	2	40,559,	0,6183	-277	-275	173	-4.14	-5.31	-2.61
4	159789431	159791513	ENSG00000052795	FNIP2	6.3e-23	+	159789431	159791513	0	2	1149,49,	0,2033	-22.2	-21.1	27.5	-2.9	-3.89	-2.02
4	159816978	159826507	ENSG00000052795	FNIP2	1e-184	+	159816978	159826507	0	2	39,890,	0,8639	-184	-182	47.8	-2.7	-3.66	-2.19
4	160274715	160275105	ENSG00000109756	RAPGEF2	2.5e-61	+	160274715	160275105	0	1	390,	0	-60.6	-59.3	14.7	-1.87	-2.69	-1.54
4	160279314	160279854	ENSG00000109756	RAPGEF2	1.6e-36	+	160279314	160279854	0	1	540,	0	-35.8	-34.7	11.1	-1.33	-2.02	-1.07
4	170618536	170625159	ENSG00000109572	CLCN3	1e-35	+	170618536	170625159	0	2	349,11,	0,6612	-35	-33.9	5.79	-3.59	-4.7	-1.51
4	170641115	170641714	ENSG00000109572	CLCN3	1e-266	+	170641115	170641714	0	1	599,	0	-266	-264	12.9	-3.4	-4.47	-0.784
4	174090083	174203605	ENSG00000109586	GALNT7	1e-239	+	174090083	174203605	0	3	29,461,20,	0,79047,113502	-239	-237	64.9	-1.96	-2.8	-1.4
4	178274529	178274829	ENSG00000109674	NEIL3	6.3e-95	+	178274529	178274829	0	1	300,	0	-94.2	-92.8	11.7	-1.47	-2.2	-0.841
4	183675736	183694634	ENSG00000218336	TENM3	1e-182	+	183675736	183694634	0	2	770,10,	0,18888	-182	-180	62.3	-4.92	-6.18	-3.03
4	183714433	183717814	ENSG00000218336	TENM3	0	+	183714433	183717814	0	2	605,25,	0,3356	-1180	#NAME?	127	-2.29	-3.19	-1.09
4	435126	436746	ENSG00000182903	ZNF721	1e-301	-	435126	436746	0	1	1620,	0	-301	-299	33.1	-3.33	-4.4	-0.78
4	436895	438216	ENSG00000182903	ZNF721	1e-174	-	436895	438216	0	1	1321,	0	-174	-173	34.1	-4.53	-5.74	-1.25
4	953542	953693	ENSG00000145214	DGKQ	5.5e-07	-	953542	953693	0	1	151,	0	-6.26	-5.41	2.4	-2.33	-3.24	2.05
4	1717678	1717918	ENSG00000168936	TMEM129	2e-12	-	1717678	1717918	0	1	240,	0	-11.7	-10.8	2.83	-3.37	-4.45	1.56
4	2252208	2252890	ENSG00000123933	MXD4	1.3e-24	-	2252208	2252890	0	2	220,80,	0,602	-23.9	-22.8	3.4	-1.76	-2.55	0.955
4	2306171	2306831	ENSG00000159733	ZFYVE28	1e-112	-	2306171	2306831	0	1	660,	0	-112	-111	43.7	-1.65	-2.42	1.47
4	3514247	3514758	ENSG00000163956	LRPAP1	0	-	3514247	3514758	0	1	511,	0	-1500	#NAME?	21.4	-19	-21	1.04
4	6709487	6709846	ENSG00000178988	MRFAP1L1	0	-	6709487	6709846	0	1	359,	0	-849	#NAME?	9.05	-6.28	-7.67	0.617
4	6710919	6711458	ENSG00000178988	MRFAP1L1	1e-25	-	6710919	6711458	0	1	539,	0	-25	-23.9	2.35	-2.37	-3.29	-0.594
4	7032310	7032580	ENSG00000245748	RP11-367J11.2	1e-246	-	7032310	7032580	0	1	270,	0	-246	-244	31.9	-1.6	-2.35	-0.635
4	7042727	7043504	ENSG00000173013	CCDC96	1e-148	-	7042727	7043504	0	1	777,	0	-148	-146	32.4	-2.84	-3.82	1.56
4	11400486	11401055	ENSG00000002587	HS3ST1	0	-	11400486	11401055	0	1	569,	0	-342	#NAME?	81.7	-1.41	-2.12	1.2
4	13602623	13606701	ENSG00000038219	BOD1L1	1e-127	-	13602623	13606701	0	1	4078,	0	-127	-126	95.1	-8.98	-10.6	-1.68
4	15937900	15939912	ENSG00000137440	FGFBP1	5e-72	-	15937900	15939912	0	2	375,39,	0,1973	-71.3	-70	14	-2.34	-3.25	1.42
4	16164346	16165157	ENSG00000169762	TAPT1	1e-289	-	16164346	16165157	0	1	811,	0	-289	-287	81	-3.49	-4.58	-1.06
4	17805716	17806375	ENSG00000163257	DCAF16	0	-	17805716	17806375	0	1	659,	0	-655	#NAME?	80.3	-3	-4.01	-1.12
4	17885269	17887723	ENSG00000178177	LCORL	0	-	17885269	17887723	0	2	1106,33,	0,2421	-499	#NAME?	412	-2.53	-3.47	-2.12
4	22348439	22390525	ENSG00000152990	GPR125	0	-	22348439	22390525	0	2	7,1519,	0,40567	-3710	#NAME?	64.1	-14.1	-16	0.779
4	24577953	24582414	ENSG00000109606	DHX15	3.2e-60	-	24577953	24582414	0	2	348,72,	0,4389	-59.5	-58.2	2.76	-20	-22.1	-1.54
4	25848949	25849399	ENSG00000091490	SEL1L3	0	-	25848949	25849399	0	1	450,	0	-446	#NAME?	24.6	-4.77	-6.01	-1.18
4	37614942	37636558	ENSG00000181826	RELL1	1.8e-05	-	37614942	37636558	0	3	22,139,50,	0,18064,21566	-4.74	-3.94	2.92	-1.67	-2.44	-1.91
4	39291554	39297360	ENSG00000035928	RFC1	9.99999998481684e-316	-	39291554	39297360	0	5	105,214,95,59,127,	0,1704,2045,2142,5679	-315	-314	10.9	-4.26	-5.44	0.722
4	39310257	39314531	ENSG00000035928	RFC1	0	-	39310257	39314531	0	3	395,105,160,	0,2807,4114	-680	#NAME?	23.6	-5.08	-6.35	-0.891
4	39839453	39839604	ENSG00000121892	PDS5A	0.0003	-	39839453	39839604	0	1	151,	0	-3.53	-2.77	1.82	-3.71	-4.83	-1.64
4	39978076	39978197	ENSG00000121892	PDS5A	0.0042	-	39978076	39978197	0	1	121,	0	-2.38	-1.68	2.85	-1.77	-2.57	-3.81
4	40427575	40428025	ENSG00000163694	RBM47	9.98012604599318e-322	-	40427575	40428025	0	1	450,	0	-321	-319	45.4	-3.06	-4.09	-0.885
4	40438527	40438768	ENSG00000163694	RBM47	7.9e-13	-	40438527	40438768	0	1	241,	0	-12.1	-11.1	4.4	-1.64	-2.4	-1.44
4	40439831	40440700	ENSG00000163694	RBM47	1.6e-27	-	40439831	40440700	0	1	869,	0	-26.8	-25.7	6.39	-7.4	-8.88	-1.64
4	48542006	48542951	ENSG00000075539	FRYL	1e-159	-	48542006	48542951	0	2	79,582,	0,363	-159	-157	36.9	-1.52	-2.26	-1.16
4	48559043	48559708	ENSG00000075539	FRYL	1.3e-16	-	48559043	48559708	0	2	92,239,	0,426	-15.9	-14.9	15.7	-1.31	-2	-3.26
4	54439892	54440073	ENSG00000072201	LNX1	9.3e-05	-	54439892	54440073	0	1	181,	0	-4.03	-3.25	2.34	-1.78	-2.58	-2.27
4	68483935	68488591	ENSG00000033178	UBA6	0	-	68483935	68488591	0	2	915,43,	0,4613	-1970	#NAME?	216	-8.22	-9.75	-1.05
4	69202825	69203036	ENSG00000083896	YTHDC1	2.5e-18	-	69202825	69203036	0	1	211,	0	-17.6	-16.6	7.39	-1.33	-2.02	-1.14
4	73956600	73957260	ENSG00000132466	ANKRD17	1e-271	-	73956600	73957260	0	1	660,	0	-271	-269	15.3	-6.34	-7.73	-1.02
4	73957409	73957979	ENSG00000132466	ANKRD17	1e-158	-	73957409	73957979	0	1	570,	0	-158	-156	14.6	-2.04	-2.89	-0.854
4	76569759	76570807	ENSG00000138757	G3BP2	0	-	76569759	76570807	0	1	1048,	0	-2610	#NAME?	75.7	-14.9	-16.8	-0.874
4	76877216	76878752	ENSG00000198301	SDAD1	1e-22	-	76877216	76878752	0	3	73,85,82,	0,1261,1454	-22	-20.9	2.64	-2.91	-3.91	1.06
4	76892559	76902563	ENSG00000198301	SDAD1	7.9e-57	-	76892559	76902563	0	7	52,75,58,101,72,111,39,	0,1910,2669,4337,4517,6239,9965	-56.1	-54.8	9.67	-2.51	-3.44	1.02
4	77816826	77817363	ENSG00000186212	SOWAHB	1e-228	-	77816826	77817363	0	1	537,	0	-228	-226	142	-1.42	-2.13	-1.8
4	79831996	79833404	ENSG00000163291	PAQR3	0	-	79831996	79833404	0	1	1408,	0	-887	#NAME?	244	-3.99	-5.15	-1.62
4	80826828	80827548	ENSG00000163297	ANTXR2	1e-291	-	80826828	80827548	0	1	720,	0	-291	-289	24.4	-6.65	-8.07	-1.42
4	80828086	80828477	ENSG00000163297	ANTXR2	1e-163	-	80828086	80828477	0	1	391,	0	-163	-162	19.9	-2.2	-3.08	-1.28
4	89442667	89442964	ENSG00000145337	PYURF	0	-	89442667	89442964	0	1	297,	0	-628	#NAME?	15.4	-2.42	-3.34	0.551
4	89442723	89442940	ENSG00000255072	PIGY	0	-	89442723	89442940	0	1	217,	0	-595	#NAME?	20.3	-1.94	-2.76	0.626
4	99988436	99988647	ENSG00000272777	RP11-571L19.8	2e-16	-	99988436	99988647	0	1	211,	0	-15.7	-14.7	7.9	-1.34	-2.04	1.99
4	103553019	103553409	ENSG00000109323	MANBA	1e-124	-	103553019	103553409	0	1	390,	0	-124	-122	8.42	-1.35	-2.04	-0.59
4	104062926	104066460	ENSG00000138778	CENPE	1.3e-47	-	104062926	104066460	0	4	139,159,288,254,	0,1478,2561,3280	-46.9	-45.7	10.7	-3.95	-5.1	-1.63
4	104067174	104080252	ENSG00000138778	CENPE	1e-29	-	104067174	104080252	0	9	90,291,156,291,159,204,159,273,86,	0,1338,2826,3100,5201,7029,12282,12596,12992	-29	-27.9	19.5	-8.03	-9.55	-2.39
4	104082307	104102674	ENSG00000138778	CENPE	2.5e-63	-	104082307	104102674	0	9	101,123,120,75,168,89,148,165,181,	0,184,1986,2328,13585,14809,15748,19154,20186	-62.6	-61.3	84.1	-1.98	-2.82	-2.45
4	114682304	114682664	ENSG00000145349	CAMK2D	7.9e-17	-	114682304	114682664	0	1	360,	0	-16.1	-15.1	9.5	-1.6	-2.35	-2.49
4	125590174	125590624	ENSG00000151458	ANKRD50	8.7e-09	-	125590174	125590624	0	1	450,	0	-8.06	-7.17	5.56	-1.99	-2.84	-1.95
4	125591460	125599845	ENSG00000151458	ANKRD50	0	-	125591460	125599845	0	2	2229,15,	0,8370	-422	#NAME?	1140	-2.52	-3.46	-1.69
4	125599934	125632315	ENSG00000151458	ANKRD50	7.9e-95	-	125599934	125632315	0	2	126,1161,	0,31220	-94.1	-92.7	349	-1.37	-2.07	-2.18
4	129192184	129193580	ENSG00000164040	PGRMC2	0	-	129192184	129193580	0	2	384,64,	0,1332	-675	#NAME?	26.8	-3.36	-4.43	-0.77
4	139092857	139100447	ENSG00000151012	SLC7A11	4e-87	-	139092857	139100447	0	2	314,77,	0,7513	-86.4	-85.1	52	-2.8	-3.77	-2.21
4	139163113	139163473	ENSG00000151012	SLC7A11	1e-17	-	139163113	139163473	0	1	360,	0	-17	-16	22.1	-8.08	-9.61	-3.95
4	140432456	140432967	ENSG00000145391	SETD7	0	-	140432456	140432967	0	1	511,	0	-1030	#NAME?	247	-3.25	-4.31	-2.31
4	140450303	140453841	ENSG00000145391	SETD7	0.0003	-	140450303	140453841	0	2	71,109,	0,3429	-3.53	-2.77	3.99	-3.46	-4.54	-4.96
4	140454380	140469263	ENSG00000145391	SETD7	4e-11	-	140454380	140469263	0	3	140,130,91,	0,13693,14792	-10.4	-9.44	7.84	-3.14	-4.18	-2.19
4	146058257	146061117	ENSG00000164164	OTUD4	0	-	146058257	146061117	0	2	1545,15,	0,2845	-865	#NAME?	169	-3.04	-4.06	-0.927
4	151773164	151773854	ENSG00000198589	LRBA	4e-51	-	151773164	151773854	0	1	690,	0	-50.4	-49.2	21.5	-3.87	-5.01	-2.54
4	153268103	153273736	ENSG00000109670	FBXW7	1.6e-06	-	153268103	153273736	0	4	120,133,83,115,	0,1722,3090,5518	-5.79	-4.95	19.9	-1.51	-2.25	-2.91
4	186091467	186103398	ENSG00000164323	CFAP97	2e-93	-	186091467	186103398	0	3	27,266,67,	0,5472,11864	-92.7	-91.3	12.9	-3.89	-5.03	-1.51
4	186111319	186111680	ENSG00000164323	CFAP97	1.3e-53	-	186111319	186111680	0	1	361,	0	-52.9	-51.7	8.17	-8.4	-9.95	-2.62
4	186111858	186124970	ENSG00000164323	CFAP97	0	-	186111858	186124970	0	2	508,32,	0,13080	-562	#NAME?	60.6	-4.09	-5.26	-1.55
4	186299377	186299827	ENSG00000109771	LRP2BP	2.5e-25	-	186299377	186299827	0	1	450,	0	-24.6	-23.5	6.29	-1.38	-2.08	1.26
4	187516857	187518261	ENSG00000083857	FAT1	0	-	187516857	187518261	0	2	123,568,	0,836	-36500	#NAME?	106	-2.81	-3.79	-0.163
4	187521073	187522582	ENSG00000083857	FAT1	0	-	187521073	187522582	0	2	441,160,	0,1349	-734	#NAME?	6.53	-4.92	-6.18	-0.371
4	187522821	187525095	ENSG00000083857	FAT1	0	-	187522821	187525095	0	3	33,132,766,	0,1235,1508	-3570	#NAME?	24.9	-13.3	-15.1	-0.52
4	187531127	187534286	ENSG00000083857	FAT1	0	-	187531127	187534286	0	3	97,390,24,	0,1412,3135	-1060	#NAME?	18.6	-24.4	-26.6	-1.43
4	187534495	187647876	ENSG00000083857	FAT1	0	-	187534495	187647876	0	14	1,154,197,4068,211,276,140,211,330,62,315,3283,192,369,	0,849,3663,4366,14812,15146,20342,22683,23243,26380,49957,93221,110322,113012	-25500	#NAME?	1020	-297	-301	-2.12
5	477492	478132	ENSG00000225138	CTD-2228K2.7	5e-16	+	477492	478132	0	2	88,212,	0,428	-15.3	-14.3	2.99	-2.03	-2.88	1.1
5	479595	480780	ENSG00000225138	CTD-2228K2.7	0	+	479595	480780	0	3	9,435,304,	0,301,881	-1240	#NAME?	67.6	-17.5	-19.5	1.4
5	667788	668453	ENSG00000268885	NA	1e-56	+	667788	668453	0	3	188,96,44,	0,429,621	-56	-54.7	104	-1.98	-2.83	2.21
5	1038491	1038909	ENSG00000145506	NKD2	0	+	1038491	1038909	0	1	418,	0	-675	#NAME?	29.8	-6.53	-7.93	0.957
5	5460658	5461677	ENSG00000164151	ICE1	0	+	5460658	5461677	0	1	1019,	0	-810	#NAME?	157	-6.26	-7.65	-3.11
5	5461825	5463173	ENSG00000164151	ICE1	1e-169	+	5461825	5463173	0	1	1348,	0	-169	-168	37.5	-3.85	-5	-1.38
5	5466493	5469028	ENSG00000164151	ICE1	1e-15	+	5466493	5469028	0	2	122,88,	0,2447	-15	-14	3.37	-3.87	-5.01	2.37
5	6754882	6755542	ENSG00000112941	PAPD7	1e-265	+	6754882	6755542	0	1	660,	0	-265	-263	38.3	-1.39	-2.09	-0.493
5	6756740	6757011	ENSG00000112941	PAPD7	1.6e-50	+	6756740	6757011	0	1	271,	0	-49.8	-48.6	5.21	-5.78	-7.12	1.41
5	10390609	10394240	ENSG00000145495	2021-03-06	8.3e-10	+	10390609	10394240	0	3	3,190,47,	0,1044,3584	-9.08	-8.17	2.78	-9.88	-11.5	-3.28
5	14287135	14297306	ENSG00000038382	TRIO	1e-201	+	14287135	14297306	0	4	78,513,123,126,	0,3689,5985,10045	-201	-200	187	-1.99	-2.84	-2.75
5	14508118	14509108	ENSG00000038382	TRIO	0	+	14508118	14509108	0	1	990,	0	-427	#NAME?	42	-3.88	-5.03	-0.865
5	31535968	31541073	ENSG00000082213	C5orf22	0	+	31535968	31541073	0	3	32,517,18,	0,2311,5087	-480	#NAME?	65.8	-2.69	-3.65	-1.56
5	34958529	34958949	ENSG00000168724	DNAJC21	1e-116	+	34958529	34958949	0	1	420,	0	-116	-114	11.7	-3.85	-4.99	1.32
5	36972112	36986397	ENSG00000164190	NIPBL	0	+	36972112	36986397	0	3	31,627,1620,	0,3765,12665	-1280	#NAME?	1120	-5.59	-6.91	-2.4
5	40691990	40692765	ENSG00000171522	PTGER4	4e-78	+	40691990	40692765	0	1	775,	0	-77.4	-76.1	84.1	-1.32	-2.01	-3.12
5	41917154	41917635	ENSG00000205765	C5orf51	1e-147	+	41917154	41917635	0	1	481,	0	-147	-145	74.3	-3.84	-4.98	-3.51
5	43044567	43045403	ENSG00000215068	AC025171.1	1e-129	+	43044567	43045403	0	1	836,	0	-129	-127	140	-1.47	-2.19	-2.76
5	43161750	43168079	ENSG00000172262	ZNF131	4e-28	+	43161750	43168079	0	2	283,48,	0,6281	-27.4	-26.3	5.37	-1.69	-2.47	-1.14
5	44815027	44815505	ENSG00000112996	MRPS30	1.6e-96	+	44815027	44815505	0	1	478,	0	-95.8	-94.4	7.94	-2.23	-3.12	0.756
5	52097270	52097961	ENSG00000152684	PELO	0	+	52097270	52097961	0	1	691,	0	-651	#NAME?	26.3	-1.68	-2.46	-0.5
5	53839029	53839539	ENSG00000178996	SNX18	0	+	53839029	53839539	0	1	510,	0	-509	#NAME?	108	-2.02	-2.87	-1.45
5	54461879	54462240	ENSG00000164294	GPX8	5e-27	+	54461879	54462240	0	1	361,	0	-26.3	-25.2	6.58	-3.7	-4.82	-1.96
5	54462448	54462539	ENSG00000164294	GPX8	6.8e-05	+	54462448	54462539	0	1	91,	0	-4.17	-3.39	2.26	-1.49	-2.22	-2.26
5	54603826	54618215	ENSG00000039123	SKIV2L2	5e-11	+	54603826	54618215	0	2	149,61,	0,14328	-10.3	-9.38	2.3	-13.1	-14.9	-3.39
5	55232117	55237555	ENSG00000262211	CTD-2031P19.5	0	+	55232117	55237555	0	3	47,73,530,	0,4757,4908	-501	#NAME?	230	-2.55	-3.5	-1.64
5	56177539	56178407	ENSG00000095015	MAP3K1	0	+	56177539	56178407	0	1	868,	0	-1070	#NAME?	425	-2.92	-3.91	-1.52
5	56469954	56526948	ENSG00000062194	GPBP1	0	+	56469954	56526948	0	7	84,953,123,21,18,124,24,	0,1320,39946,47248,56576,56718,56970	-4090	#NAME?	157	-10.3	-11.9	-0.979
5	56558530	56558920	ENSG00000062194	GPBP1	0	+	56558530	56558920	0	1	390,	0	-453	#NAME?	7.4	-6.53	-7.93	0.631
5	60839306	60840383	ENSG00000130449	ZSWIM6	0	+	60839306	60840383	0	1	1077,	0	-2530	#NAME?	334	-5.5	-6.81	-1.58
5	64859182	64859716	ENSG00000113593	PPWD1	1.2e-08	+	64859182	64859716	0	3	151,37,23,	0,447,511	-7.93	-7.05	2.69	-3.12	-4.15	-2.19
5	64867701	64872744	ENSG00000113593	PPWD1	0	+	64867701	64872744	0	2	412,39,	0,5004	-600	#NAME?	67	-1.95	-2.78	-0.846
5	65222512	65280610	ENSG00000112851	ERBB2IP	0.00032	+	65222512	65280610	0	2	122,28,	0,58070	-3.5	-2.75	3.37	-1.63	-2.39	-4.17
5	65349307	65364726	ENSG00000112851	ERBB2IP	0	+	65349307	65364726	0	3	1472,65,22,	0,1582,15397	-367	#NAME?	91.5	-4.59	-5.81	-0.992
5	65466421	65470518	ENSG00000153914	SREK1	1e-263	+	65466421	65470518	0	2	354,67,	0,4030	-263	-261	7.76	-5.6	-6.92	-0.941
5	65473372	65475363	ENSG00000153914	SREK1	0	+	65473372	65475363	0	2	114,817,	0,1174	-852	#NAME?	56.3	-1.64	-2.41	-0.453
5	68711382	68716340	ENSG00000152939	MARVELD2	0	+	68711382	68716340	0	2	169,1146,	0,3812	-510	#NAME?	72.9	-4.38	-5.58	-1.28
5	68804968	68805448	ENSG00000197822	OCLN	1e-119	+	68804968	68805448	0	1	480,	0	-119	-118	42.5	-2.35	-3.26	-1.56
5	70793186	70800456	ENSG00000145734	BDP1	6.3e-11	+	70793186	70800456	0	4	67,92,193,9,	0,4202,5239,7261	-10.2	-9.25	15.7	-1.34	-2.03	-3.54
5	70805317	70807087	ENSG00000145734	BDP1	1e-142	+	70805317	70807087	0	1	1770,	0	-142	-140	222	-5.35	-6.64	-2.65
5	70808155	70813275	ENSG00000145734	BDP1	9.99988867182683e-321	+	70808155	70813275	0	5	100,223,179,211,127,	0,856,2615,3732,4993	-320	-318	147	-2.76	-3.73	-3.74
5	70849043	70861192	ENSG00000145734	BDP1	1e-120	+	70849043	70861192	0	6	104,40,256,247,121,612,	0,3669,6765,9057,9558,11537	-120	-118	35.2	-1.53	-2.27	-1.06
5	72875756	72876237	ENSG00000164338	UTP15	0	+	72875756	72876237	0	1	481,	0	-2680	#NAME?	160	-1.32	-2	0.577
5	76012106	76012524	ENSG00000181104	F2R	6.3e-13	+	76012106	76012524	0	2	114,156,	0,262	-12.2	-11.2	6.13	-1.33	-2.02	-2.35
5	76028168	76028468	ENSG00000181104	F2R	1e-151	+	76028168	76028468	0	1	300,	0	-151	-149	31.4	-2.48	-3.41	-1.77
5	76128600	76130214	ENSG00000164251	F2RL1	0	+	76128600	76130214	0	1	1614,	0	-1150	#NAME?	51.1	-16.2	-18.2	-0.819
5	78610158	78618039	ENSG00000152409	JMY	1e-204	+	78610158	78618039	0	3	516,311,611,	0,1664,7270	-204	-202	165	-5.81	-7.15	-2.04
5	79732657	79734543	ENSG00000039319	ZFYVE16	0	+	79732657	79734543	0	1	1886,	0	-709	#NAME?	703	-3.84	-4.98	-1.71
5	80600615	80604241	ENSG00000131732	ZCCHC9	3.2e-60	+	80600615	80604241	0	2	345,16,	0,3610	-59.5	-58.2	3.45	-1.96	-2.79	-0.623
5	81614144	81614504	ENSG00000205464	ATP6AP1L	6.3e-39	+	81614144	81614504	0	1	360,	0	-38.2	-37	5.06	-1.82	-2.63	0.992
5	94030550	94031299	ENSG00000133302	ANKRD32	0	+	94030550	94031299	0	1	749,	0	-559	#NAME?	55.1	-2.55	-3.5	0.894
5	96098073	96104703	ENSG00000153113	CAST	3.2e-95	+	96098073	96104703	0	6	3,105,93,45,93,52,	0,2851,3683,5068,5537,6578	-94.5	-93.1	2.95	-1.64	-2.4	0.352
5	96108380	96108620	ENSG00000153113	CAST	1e-14	+	96108380	96108620	0	1	240,	0	-14	-13	4.68	-3.64	-4.75	1.93
5	96215276	96216787	ENSG00000164308	ERAP2	1e-227	+	96215276	96216787	0	2	688,151,	0,1360	-227	-225	46	-6.09	-7.46	-2.15
5	98109904	98115846	ENSG00000174136	RGMB	1e-211	+	98109904	98115846	0	2	6,563,	0,5379	-211	-209	39.7	-2.49	-3.42	-1.73
5	110097137	110097408	ENSG00000164209	SLC25A46	5e-55	+	110097137	110097408	0	1	271,	0	-54.3	-53.1	7.9	-2.41	-3.33	-1.58
5	112170732	112173930	ENSG00000134982	APC	1e-143	+	112170732	112173930	0	2	130,681,	0,2517	-143	-141	536	-1.49	-2.22	-3.23
5	112174259	112174650	ENSG00000134982	APC	1.6e-25	+	112174259	112174650	0	1	391,	0	-24.8	-23.7	35.6	-1.85	-2.67	-3.63
5	112175818	112176449	ENSG00000134982	APC	1e-114	+	112175818	112176449	0	1	631,	0	-114	-112	71.5	-2.04	-2.89	-2.79
5	112176628	112177558	ENSG00000134982	APC	2e-24	+	112176628	112177558	0	1	930,	0	-23.7	-22.7	12.8	-4.01	-5.17	-2.05
5	112178966	112179987	ENSG00000134982	APC	1e-251	+	112178966	112179987	0	1	1021,	0	-251	-250	25.7	-1.96	-2.8	-0.576
5	122848181	122881625	ENSG00000151292	CSNK1G3	1e-285	+	122848181	122881625	0	2	83,517,	0,32927	-285	-283	54.1	-3.48	-4.56	-1.94
5	125939451	125944164	ENSG00000164902	PHAX	0	+	125939451	125944164	0	2	424,116,	0,4597	-855	#NAME?	25.6	-4.08	-5.24	-0.715
5	126887430	126887730	ENSG00000164244	PRRC1	0	+	126887430	126887730	0	1	300,	0	-309	-307	20.4	-2.81	-3.79	-1.13
5	127419487	127448579	ENSG00000064651	SLC12A2	1.6e-65	+	127419487	127448579	0	2	915,74,	0,29018	-64.8	-63.5	34.9	-3.96	-5.12	-2.26
5	130694989	130721304	ENSG00000158985	CDC42SE2	1e-120	+	130694989	130721304	0	2	262,69,	0,26246	-120	-119	20.1	-1.32	-2	-1.04
5	133984837	133997261	ENSG00000113615	SEC24A	1e-186	+	133984837	133997261	0	2	26,453,	0,11971	-186	-185	27	-4.34	-5.53	-2.11
5	134074460	134077150	ENSG00000164615	CAMLG	1e-248	+	134074460	134077150	0	2	22,398,	0,2292	-248	-246	5.7	-2.2	-3.08	0.394
5	134099655	134109407	ENSG00000145833	DDX46	6.3e-11	+	134099655	134109407	0	4	127,144,97,22,	0,2951,6937,9730	-10.2	-9.27	1.82	-59.6	-62.5	-3.43
5	134190613	134190823	ENSG00000145833	DDX46	0	+	134190613	134190823	0	1	210,	0	-503	#NAME?	74.7	-1.73	-2.51	-1.92
5	134182519	134191212	ENSG00000181904	C5orf24	0	+	134182519	134191212	0	2	34,625,	0,8068	-2680	#NAME?	218	-3.59	-4.7	-1.51
5	134193004	134193274	ENSG00000181904	C5orf24	7.9e-72	+	134193004	134193274	0	1	270,	0	-71.1	-69.8	13	-2.29	-3.19	-1.7
5	134223526	134223826	ENSG00000113621	TXNDC15	6.3e-17	+	134223526	134223826	0	1	300,	0	-16.2	-15.2	2.63	-5.1	-6.37	-1.55
5	135483542	135496585	ENSG00000113658	SMAD5	0	+	135483542	135496585	0	4	53,84,572,41,	0,4821,5738,13002	-360	#NAME?	86.6	-2.93	-3.93	-1.36
5	137517366	137517577	ENSG00000112984	KIF20A	9.1e-10	+	137517366	137517577	0	1	211,	0	-9.04	-8.13	2.58	-1.32	-2.01	-1.02
5	137680664	137681025	ENSG00000120709	FAM53C	4e-52	+	137680664	137681025	0	1	361,	0	-51.4	-50.2	11	-1.87	-2.68	-1.2
5	137721739	137727238	ENSG00000120733	KDM3B	1e-115	+	137721739	137727238	0	2	571,537,	0,4962	-115	-114	22.1	-4.1	-5.27	-1.13
5	137727477	137728925	ENSG00000120733	KDM3B	1.6e-34	+	137727477	137728925	0	2	473,66,	0,1382	-33.8	-32.7	9.7	-1.95	-2.78	-1.32
5	137802583	137803152	ENSG00000120738	EGR1	0	+	137802583	137803152	0	1	569,	0	-786	#NAME?	30.9	-9.16	-10.8	-1.11
5	138643320	138643711	ENSG00000015479	MATR3	0	+	138643320	138643711	0	1	391,	0	-979	#NAME?	11.9	-16	-17.9	-1.08
5	138651785	138654626	ENSG00000015479	MATR3	1e-158	+	138651785	138654626	0	4	92,53,126,30,	0,956,1499,2811	-158	-157	5.15	-2.59	-3.54	0.579
5	138661129	138661870	ENSG00000015479	MATR3	1.3e-10	+	138661129	138661870	0	2	222,19,	0,722	-9.88	-8.96	1.35	-5.97	-7.33	0.667
5	139062660	139062810	ENSG00000171604	CXXC5	1.1e-10	+	139062660	139062810	0	1	150,	0	-9.96	-9.03	1.7	-1.51	-2.25	-0.69
5	139781458	139818091	ENSG00000131503	ANKHD1	2e-12	+	139781458	139818091	0	3	400,154,46,	0,34230,36587	-11.7	-10.8	9.62	-2.57	-3.51	-1.57
5	139866620	139877738	ENSG00000131503	ANKHD1	1.00000000001329e-313	+	139866620	139877738	0	3	25,759,116,	0,9484,11002	-313	-312	41.9	-1.85	-2.66	-0.963
5	139907993	139908593	ENSG00000131503	ANKHD1	0	+	139907993	139908593	0	1	600,	0	-727	#NAME?	37.5	-4.65	-5.88	-0.902
5	139908742	139909043	ENSG00000131503	ANKHD1	5e-30	+	139908742	139909043	0	1	301,	0	-29.3	-28.2	3.32	-2.01	-2.86	-0.798
5	139781582	139818065	ENSG00000254996	ANKHD1-EIF4EBP3	0.00018	+	139781582	139818065	0	3	276,154,20,	0,34106,36463	-3.74	-2.97	3.37	-1.6	-2.35	-1.4
5	139876136	139884518	ENSG00000254996	ANKHD1-EIF4EBP3	9.99999998481684e-316	+	139876136	139884518	0	2	727,113,	0,8269	-315	-313	42.1	-1.93	-2.76	-0.983
5	139907983	139908583	ENSG00000254996	ANKHD1-EIF4EBP3	0	+	139907983	139908583	0	1	600,	0	-740	#NAME?	35.5	-4.69	-5.93	-0.905
5	139908732	139909063	ENSG00000254996	ANKHD1-EIF4EBP3	2.5e-31	+	139908732	139909063	0	1	331,	0	-30.6	-29.5	3.31	-1.65	-2.41	-0.682
5	139946184	139946871	ENSG00000176087	SLC35A4	0	+	139946184	139946871	0	1	687,	0	-546	#NAME?	14	-2.88	-3.87	-0.563
5	140053378	140053589	ENSG00000120314	WDR55	3.1e-10	+	140053378	140053589	0	1	211,	0	-9.51	-8.59	2.47	-4.09	-5.26	1.12
5	140794331	140885013	ENSG00000253846	PCDHGA10	1e-104	+	140794331	140885013	0	3	847,59,54,	0,80042,90628	-104	-103	166	-1.5	-2.23	1.34
5	145583262	145610285	ENSG00000091009	RBM27	3.2e-16	+	145583262	145610285	0	6	125,119,125,92,194,66,	0,15285,19703,25246,26017,26957	-15.5	-14.5	5.57	-4.69	-5.93	-2.15
5	145849227	145850294	ENSG00000113649	TCERG1	9.5e-07	+	145849227	145850294	0	2	145,96,	0,971	-6.02	-5.18	2.33	-1.73	-2.51	-1.47
5	148639266	148639536	ENSG00000173210	ABLIM3	1.3e-21	+	148639266	148639536	0	1	270,	0	-20.9	-19.9	4.85	-1.51	-2.24	-1.45
5	148727918	148730982	ENSG00000164284	GRPEL2	0	+	148727918	148730982	0	3	70,205,502,	0,1298,2562	-1070	#NAME?	93.9	-1.48	-2.2	-0.783
5	149431426	149432056	ENSG00000113716	HMGXB3	0	+	149431426	149432056	0	1	630,	0	-514	#NAME?	10.1	-11.5	-13.2	0.831
5	149563851	149564090	ENSG00000113722	CDX1	1e-132	+	149563851	149564090	0	1	239,	0	-132	-131	4.13	-3.92	-5.07	0.551
5	150175189	150175459	ENSG00000256235	SMIM3	1e-104	+	150175189	150175459	0	1	270,	0	-104	-102	5.42	-3.25	-4.3	-0.859
5	150175190	150175460	ENSG00000269636	NA	1e-104	+	150175190	150175460	0	1	270,	0	-104	-102	5.42	-3.36	-4.44	-0.877
5	153432545	153433743	ENSG00000037749	MFAP3	0	+	153432545	153433743	0	1	1198,	0	-2830	#NAME?	483	-3.74	-4.86	-1.36
5	153799433	153799614	ENSG00000164574	GALNT10	4e-17	+	153799433	153799614	0	1	181,	0	-16.4	-15.4	2.79	-2.12	-2.98	1.18
5	154169944	154173369	ENSG00000155506	LARP1	6.3e-36	+	154169944	154173369	0	6	2,66,68,175,129,10,	0,260,1561,2237,3210,3415	-35.2	-34	3.97	-50.5	-53.2	-3.67
5	154181660	154182879	ENSG00000155506	LARP1	1.6e-31	+	154181660	154182879	0	2	299,30,	0,1189	-30.8	-29.7	3.37	-12.2	-14	-2.1
5	154193578	154193729	ENSG00000155506	LARP1	1.3e-05	+	154193578	154193729	0	1	151,	0	-4.89	-4.08	1.69	-2.06	-2.92	-1.03
5	154194236	154195134	ENSG00000155506	LARP1	1e-142	+	154194236	154195134	0	1	898,	0	-142	-141	9.68	-2.02	-2.87	-0.336
5	154195223	154195523	ENSG00000155506	LARP1	1e-213	+	154195223	154195523	0	1	300,	0	-213	-211	6.41	-1.77	-2.57	0.493
5	157166518	157167472	ENSG00000113272	THG1L	1e-99	+	157166518	157167472	0	1	954,	0	-99	-97.6	16.5	-1.44	-2.15	0.523
5	162896668	162900196	ENSG00000072571	HMMR	1e-138	+	162896668	162900196	0	4	248,87,101,12,	0,1522,1700,3516	-138	-136	11.4	-1.87	-2.68	-0.777
5	172461444	172461917	ENSG00000113732	ATP6V0E1	0	+	172461444	172461917	0	1	473,	0	-388	#NAME?	3.71	-5.95	-7.31	-0.416
5	172513619	172518476	ENSG00000164463	CREBRF	9.88131291682493e-324	+	172513619	172518476	0	2	10,1159,	0,3698	-323	-321	189	-4.55	-5.77	-2.32
5	174156223	174156821	ENSG00000120149	MSX2	0	+	174156223	174156821	0	1	598,	0	-1370	#NAME?	24.1	-1.46	-2.18	0.285
5	175933813	175934592	ENSG00000113194	FAF2	0	+	175933813	175934592	0	1	779,	0	-366	#NAME?	15.9	-6.31	-7.69	-0.942
5	176631195	176637348	ENSG00000165671	NSD1	0	+	176631195	176637348	0	2	98,712,	0,5441	-762	#NAME?	575	-2.53	-3.47	-3.04
5	176637886	176656773	ENSG00000165671	NSD1	0	+	176637886	176656773	0	2	1310,8,	0,18879	-1240	#NAME?	518	-3.94	-5.1	-1.73
5	176722185	176722784	ENSG00000165671	NSD1	1e-219	+	176722185	176722784	0	1	599,	0	-219	-217	18.1	-2.94	-3.94	-0.826
5	177022440	177022649	ENSG00000184840	TMED9	1e-151	+	177022440	177022649	0	1	209,	0	-151	-149	3.71	-3.66	-4.77	0.563
5	177036660	177037258	ENSG00000027847	B4GALT7	0	+	177036660	177037258	0	1	598,	0	-412	#NAME?	17.3	-28.8	-31.1	1.96
5	177548505	177549165	ENSG00000145911	N4BP3	0	+	177548505	177549165	0	1	660,	0	-533	#NAME?	88.4	-5.82	-7.16	1.87
5	177575108	177575319	ENSG00000145916	RMND5B	2e-37	+	177575108	177575319	0	1	211,	0	-36.7	-35.5	3.48	-2.63	-3.58	1.01
5	179125995	179126708	ENSG00000127022	CANX	6.6e-07	+	179125995	179126708	0	2	108,133,	0,580	-6.18	-5.33	2.37	-9.52	-11.1	-2.35
5	179192377	179193246	ENSG00000161021	MAML1	0	+	179192377	179193246	0	1	869,	0	-1010	#NAME?	89	-1.55	-2.3	-0.713
5	179193305	179195953	ENSG00000161021	MAML1	0	+	179193305	179195953	0	2	437,103,	0,2545	-978	#NAME?	90.5	-1.64	-2.4	-0.791
5	179921471	179922518	ENSG00000113300	CNOT6	6e-08	+	179921471	179922518	0	2	292,98,	0,949	-7.22	-6.34	15	-1.97	-2.81	-3.1
5	180650666	180651626	ENSG00000146063	TRIM41	0	+	180650666	180651626	0	1	960,	0	-360	#NAME?	25.2	-13.7	-15.6	1.64
5	205008	206027	ENSG00000164366	CCDC127	0	-	205008	206027	0	1	1019,	0	-604	#NAME?	36.8	-2	-2.84	0.476
5	470845	472325	ENSG00000188242	PP7080	0	-	470845	472325	0	2	1235,104,	0,1376	-502	#NAME?	22	-2.87	-3.85	0.485
5	476467	482682	ENSG00000066230	SLC9A3	0	-	476467	482682	0	7	26,130,113,329,71,90,20,	0,190,979,3284,5212,5715,6195	-944	#NAME?	164	-2.53	-3.47	0.839
5	662408	662857	ENSG00000171368	TPPP	1.6e-41	-	662408	662857	0	1	449,	0	-40.8	-39.6	18.4	-1.61	-2.37	1.56
5	864196	864497	ENSG00000028310	BRD9	1.6e-81	-	864196	864497	0	1	301,	0	-80.8	-79.5	4.53	-4.09	-5.26	1.03
5	1051364	1052529	ENSG00000113504	SLC12A7	0	-	1051364	1052529	0	1	1165,	0	-510	#NAME?	12.6	-1.43	-2.14	0.337
5	1318337	1318398	ENSG00000049656	CLPTM1L	4.3e-07	-	1318337	1318398	0	1	61,	0	-6.37	-5.52	1.31	-1.65	-2.42	0.69
5	1461471	1461826	ENSG00000153395	LPCAT1	1e-31	-	1461471	1461826	0	2	41,289,	0,66	-31	-29.9	4.39	-9.36	-11	1.03
5	1461885	1462305	ENSG00000153395	LPCAT1	0	-	1461885	1462305	0	1	420,	0	-541	#NAME?	4.82	-46.6	-49.3	1.21
5	1463530	1463890	ENSG00000153395	LPCAT1	0	-	1463530	1463890	0	1	360,	0	-415	#NAME?	11.3	-3.93	-5.08	0.75
5	6599710	6600279	ENSG00000037474	NSUN2	0	-	6599710	6600279	0	1	569,	0	-434	#NAME?	12	-3.82	-4.95	0.48
5	16474728	16477783	ENSG00000154153	FAM134B	0	-	16474728	16477783	0	2	615,13,	0,3042	-482	#NAME?	141	-2.2	-3.08	-1.92
5	16668523	16672919	ENSG00000145555	MYO10	3.2e-47	-	16668523	16672919	0	4	54,453,121,122,	0,2111,3007,4274	-46.5	-45.3	7.8	-1.87	-2.68	0.794
5	16701769	16702683	ENSG00000145555	MYO10	0.00018	-	16701769	16702683	0	2	178,32,	0,882	-3.75	-2.98	3.87	-1.93	-2.76	-3.44
5	16762211	16769303	ENSG00000145555	MYO10	2.5e-26	-	16762211	16769303	0	7	11,93,67,101,147,119,121,	0,442,1378,1552,2147,3977,6971	-25.6	-24.5	10.1	-1.33	-2.02	-1.58
5	32126276	32135751	ENSG00000113384	GOLPH3	0	-	32126276	32135751	0	2	466,74,	0,9401	-843	#NAME?	18.8	-8.87	-10.4	-0.952
5	32355951	32364287	ENSG00000056097	ZFR	2e-10	-	32355951	32364287	0	3	94,98,18,	0,8102,8318	-9.7	-8.78	1.97	-2.45	-3.38	1.1
5	38949964	38950685	ENSG00000164327	RICTOR	1e-183	-	38949964	38950685	0	1	721,	0	-183	-181	96.1	-1.76	-2.55	-2.09
5	40777609	40798266	ENSG00000132356	PRKAA1	4.8e-07	-	40777609	40798266	0	2	79,102,	0,20555	-6.32	-5.47	3.51	-2.18	-3.06	-2.49
5	40827804	40831494	ENSG00000145592	RPL37	1e-282	-	40827804	40831494	0	2	249,70,	0,3620	-282	-280	20.5	-4.69	-5.93	1.31
5	43067400	43067521	ENSG00000177738	CTD-2201E18.3	1e-06	-	43067400	43067521	0	1	121,	0	-6	-5.16	6.65	-1.71	-2.49	-4.49
5	43298627	43299017	ENSG00000112972	HMGCS1	0	-	43298627	43299017	0	1	390,	0	-473	#NAME?	48.9	-1.41	-2.12	-1.07
5	55236437	55237636	ENSG00000134352	IL6ST	0	-	55236437	55237636	0	1	1199,	0	-991	#NAME?	455	-4.61	-5.84	-1.69
5	56218145	56219624	ENSG00000155545	MIER3	0	-	56218145	56219624	0	2	1267,107,	0,1372	-2120	#NAME?	401	-4.35	-5.55	-1.16
5	71516393	71516600	ENSG00000113048	MRPS27	0	-	71516393	71516600	0	1	207,	0	-466	#NAME?	34	-2.75	-3.72	0.762
5	73925174	73932156	ENSG00000171617	ENC1	0	-	73925174	73932156	0	3	643,130,1648,	0,2783,5334	-1860	#NAME?	77.8	-14.8	-16.7	-0.8
5	77783436	77786951	ENSG00000145685	LHFPL2	0	-	77783436	77786951	0	2	1540,50,	0,3465	-548	#NAME?	95.9	-2.97	-3.98	-0.895
5	77805727	77844865	ENSG00000145685	LHFPL2	3.2e-100	-	77805727	77844865	0	2	494,17,	0,39121	-99.5	-98.1	125	-1.33	-2.02	-2.51
5	82352763	82352944	ENSG00000174695	TMEM167A	2.2e-08	-	82352763	82352944	0	1	181,	0	-7.65	-6.77	1.83	-2.56	-3.51	-1.25
5	88100520	88119724	ENSG00000081189	MEF2C	0.00018	-	88100520	88119724	0	2	98,173,	0,19031	-3.74	-2.97	4.84	-1.52	-2.26	-2.64
5	89814598	89815258	ENSG00000176018	LYSMD3	0	-	89814598	89815258	0	1	660,	0	-1210	#NAME?	271	-2.57	-3.51	-1.35
5	90666364	90667172	ENSG00000113369	ARRDC3	1e-283	-	90666364	90667172	0	1	808,	0	-283	-281	157	-4.11	-5.28	-2.18
5	96503144	96503624	ENSG00000058729	RIOK2	1e-112	-	96503144	96503624	0	1	480,	0	-112	-110	9.52	-2.49	-3.43	-0.859
5	110835499	110835769	ENSG00000164211	STARD4	2e-22	-	110835499	110835769	0	1	270,	0	-21.7	-20.6	15.7	-1.6	-2.35	-2.93
5	114859843	114880261	ENSG00000145780	FEM1C	0	-	114859843	114880261	0	3	1471,734,42,	0,18803,20376	-878	#NAME?	265	-6.96	-8.4	-1.5
5	114915739	114916694	ENSG00000251201	TMED7-TICAM2	1e-186	-	114915739	114916694	0	1	955,	0	-186	-184	55.1	-1.5	-2.24	-1.16
5	114915739	114916694	ENSG00000243414	TICAM2	1e-186	-	114915739	114916694	0	1	955,	0	-186	-184	55.1	-1.5	-2.24	-1.16
5	114952101	114956240	ENSG00000243414	TICAM2	7.1e-05	-	114952101	114956240	0	2	41,109,	0,4030	-4.15	-3.37	1.8	-3.24	-4.3	-2.12
5	114951510	114951960	ENSG00000134970	TMED7	0	-	114951510	114951960	0	1	450,	0	-433	#NAME?	31	-2.36	-3.27	-0.915
5	114956158	114956249	ENSG00000134970	TMED7	2.7e-05	-	114956158	114956249	0	1	91,	0	-4.57	-3.77	1.87	-2.14	-3.01	-1.9
5	123983206	123984764	ENSG00000168916	ZNF608	5e-59	-	123983206	123984764	0	1	1558,	0	-58.3	-57.1	26.6	-2.84	-3.82	-1.48
5	130762521	130767004	ENSG00000158987	RAPGEF6	0	-	130762521	130767004	0	3	463,315,453,	0,2073,4030	-389	#NAME?	198	-6.04	-7.41	-2.23
5	130762509	130766987	ENSG00000273217	CTC-432M15.3	0	-	130762509	130766987	0	3	475,315,436,	0,2085,4042	-399	#NAME?	183	-5.97	-7.32	-2.15
5	131006292	131008572	ENSG00000217128	FNIP1	1e-124	-	131006292	131008572	0	2	32,1375,	0,905	-124	-123	46.7	-9.37	-11	-2.32
5	132062124	132072516	ENSG00000131437	KIF3A	1.1e-10	-	132062124	132072516	0	3	66,274,50,	0,7772,10342	-9.96	-9.03	6.41	-1.8	-2.6	-2.87
5	132094217	132094638	ENSG00000164402	2021-09-08	1e-237	-	132094217	132094638	0	1	421,	0	-237	-235	19.1	-2.95	-3.95	1.13
5	132216553	132219157	ENSG00000072364	AFF4	1e-198	-	132216553	132219157	0	2	325,126,	0,2478	-198	-196	45.5	-2.06	-2.92	-1.76
5	132228044	132236657	ENSG00000072364	AFF4	1.6e-94	-	132228044	132236657	0	7	52,89,918,163,38,55,94,	0,677,3970,5877,6751,7234,8519	-93.8	-92.5	32.8	-10	-11.7	-2.59
5	132267895	132273418	ENSG00000072364	AFF4	0	-	132267895	132273418	0	4	19,795,127,78,	0,1943,4863,5445	-1420	#NAME?	512	-4.18	-5.36	-2.71
5	133292660	133304180	ENSG00000113583	C5orf15	0	-	133292660	133304180	0	4	21,527,64,44,	0,2524,10426,11476	-1880	#NAME?	59.8	-10.7	-12.3	-1.08
5	134363870	134364496	ENSG00000069011	PITX1	2.5e-72	-	134363870	134364496	0	1	626,	0	-71.6	-70.3	15.4	-10.9	-12.6	2.15
5	137088421	137088931	ENSG00000177733	HNRNPA0	0	-	137088421	137088931	0	1	510,	0	-339	#NAME?	15.6	-2.5	-3.43	0.368
5	137089409	137089799	ENSG00000177733	HNRNPA0	0	-	137089409	137089799	0	1	390,	0	-460	#NAME?	10.9	-1.52	-2.25	0.367
5	137682744	137685096	ENSG00000249971	RP11-256P1.1	3.2e-28	-	137682744	137685096	0	2	42,106,	0,2246	-27.5	-26.4	17.1	-1.76	-2.55	1.9
5	137843157	137843994	ENSG00000120705	ETF1	0	-	137843157	137843994	0	1	837,	0	-1560	#NAME?	14.8	-2.5	-3.43	-0.246
5	138282558	138283008	ENSG00000120725	SIL1	0	-	138282558	138283008	0	1	450,	0	-747	#NAME?	40.4	-18	-20	1.87
5	139713263	139713802	ENSG00000113070	HBEGF	7.9e-96	-	139713263	139713802	0	1	539,	0	-95.1	-93.7	18.5	-3.59	-4.69	-1.5
5	140011312	140012181	ENSG00000170458	CD14	1e-84	-	140011312	140012181	0	1	869,	0	-84	-82.7	54.1	-1.62	-2.37	1.01
5	140050408	140050617	ENSG00000256453	DND1	6.3e-15	-	140050408	140050617	0	1	209,	0	-14.2	-13.2	3.97	-1.4	-2.11	1.26
5	140053385	140053566	ENSG00000170445	HARS	3.2e-11	-	140053385	140053566	0	1	181,	0	-10.5	-9.56	2.4	-3.62	-4.73	1.15
5	140699660	140700192	ENSG00000255729	NA	0	-	140699660	140700192	0	2	243,169,	0,363	-2140	#NAME?	109	-1.97	-2.81	-0.541
5	140896227	140898522	ENSG00000131504	DIAPH1	2e-56	-	140896227	140898522	0	2	348,12,	0,2283	-55.7	-54.4	3.95	-4.14	-5.32	0.961
5	141033206	141033476	ENSG00000120318	ARAP3	1.6e-33	-	141033206	141033476	0	1	270,	0	-32.8	-31.7	6.79	-2.01	-2.86	1.5
5	141242803	141244266	ENSG00000156453	PCDH1	1e-158	-	141242803	141244266	0	1	1463,	0	-158	-156	10.4	-5.56	-6.88	0.643
5	141244593	141245746	ENSG00000156453	PCDH1	1e-165	-	141244593	141245746	0	2	399,110,	0,1043	-165	-164	11.3	-2.18	-3.06	-0.827
5	143539662	143540080	ENSG00000145817	YIPF5	0	-	143539662	143540080	0	1	418,	0	-655	#NAME?	44.8	-2.25	-3.15	-0.906
5	145493529	145493709	ENSG00000133706	LARS	1.6e-21	-	145493529	145493709	0	1	180,	0	-20.8	-19.7	2.31	-1.61	-2.37	0.694
5	145557163	145560630	ENSG00000133706	LARS	0.0001	-	145557163	145560630	0	2	65,56,	0,3411	-3.98	-3.2	2.18	-3.21	-4.26	-2.57
5	148407298	148408049	ENSG00000169247	SH3TC2	1.6e-36	-	148407298	148408049	0	1	751,	0	-35.8	-34.7	45.6	-1.51	-2.25	-2.28
5	148727935	148737205	ENSG00000253618	GRPEL2-AS1	0.00066	-	148727935	148737205	0	2	26,118,	0,9152	-3.18	-2.44	2.96	-1.57	-2.32	-3.54
5	150090519	150090850	ENSG00000132912	DCTN4	1e-108	-	150090519	150090850	0	1	331,	0	-108	-106	10.9	-2.77	-3.74	-1.05
5	150409985	150410135	ENSG00000145901	TNIP1	4e-25	-	150409985	150410135	0	1	150,	0	-24.4	-23.3	2.67	-3.49	-4.58	1.23
5	157214544	157214993	ENSG00000113282	CLINT1	0	-	157214544	157214993	0	1	449,	0	-1460	#NAME?	38.2	-2.27	-3.17	-0.594
5	158585043	158585969	ENSG00000145860	RNF145	0	-	158585043	158585969	0	1	926,	0	-4770	#NAME?	39.5	-1.85	-2.66	-0.23
5	159520321	159520981	ENSG00000170234	PWWP2A	1.00000000001329e-313	-	159520321	159520981	0	1	660,	0	-313	-311	49.5	-1.43	-2.15	-0.799
5	159842170	159844152	ENSG00000164609	SLU7	4.6e-08	-	159842170	159844152	0	2	147,34,	0,1948	-7.34	-6.47	2.81	-2.11	-2.98	-1.69
5	167991046	168006275	ENSG00000120137	PANK3	1e-151	-	167991046	168006275	0	5	24,254,353,74,15,	0,1971,4604,14592,15214	-151	-149	43.3	-5.84	-7.18	-2.07
5	171638397	171661303	ENSG00000168246	UBTD2	0	-	171638397	171661303	0	2	834,178,	0,22728	-1050	#NAME?	97.4	-1.86	-2.67	-0.63
5	172195478	172195835	ENSG00000120129	DUSP1	5e-92	-	172195478	172195835	0	1	357,	0	-91.3	-89.9	21	-4.35	-5.54	-2.14
5	173034842	173035170	ENSG00000145919	BOD1	1e-291	-	173034842	173035170	0	1	328,	0	-291	-289	4.49	-5.56	-6.88	0.521
5	176024832	176025938	ENSG00000169258	GPRIN1	1e-185	-	176024832	176025938	0	1	1106,	0	-185	-183	29	-4.17	-5.35	1.11
5	176930344	176931271	ENSG00000146094	DOK3	3.2e-26	-	176930344	176931271	0	2	49,521,	0,406	-25.5	-24.4	22.8	-1.35	-2.05	2.02
5	179290233	179291073	ENSG00000197226	TBC1D9B	0	-	179290233	179291073	0	1	840,	0	-2410	#NAME?	58	-8.77	-10.3	0.663
6	1312704	1313180	ENSG00000164379	FOXQ1	1e-139	+	1312704	1313180	0	1	476,	0	-139	-137	7.8	-5.09	-6.37	1.25
6	3105802	3111060	ENSG00000137275	RIPK1	9.88131291682493e-323	+	3105802	3111060	0	2	483,24,	0,5234	-322	-320	41.1	-1.48	-2.2	-0.736
6	4021620	4032543	ENSG00000112739	PRPF4B	0	+	4021620	4032543	0	3	80,157,751,	0,306,10172	-772	#NAME?	56.5	-6.73	-8.15	-1.3
6	4954264	4954503	ENSG00000153046	CDYL	7.9e-29	+	4954264	4954503	0	1	239,	0	-28.1	-27	3.81	-1.39	-2.09	-0.804
6	7182310	7187752	ENSG00000124782	RREB1	0.003	+	7182310	7187752	0	2	5,86,	0,5356	-2.52	-1.81	2.72	-2.97	-3.98	-6.81
6	7542196	7565852	ENSG00000096696	DSP	5e-24	+	7542196	7565852	0	7	122,103,149,175,129,51,261,	0,13754,16152,17262,20688,21772,23395	-23.3	-22.3	17.6	-11.8	-13.5	-3.13
6	7568032	7569518	ENSG00000096696	DSP	3.2e-15	+	7568032	7569518	0	3	107,153,100,	0,637,1386	-14.5	-13.5	4.19	-6.13	-7.51	-2.58
6	7572138	7582967	ENSG00000096696	DSP	0	+	7572138	7582967	0	10	163,167,139,194,163,84,108,99,2295,93,	0,2180,2751,3389,4388,5053,5873,6558,7369,10736	-309	-308	23.5	-17	-18.9	-1.06
6	7583026	7584524	ENSG00000096696	DSP	0	+	7583026	7584524	0	1	1498,	0	-478	#NAME?	16.6	-22.5	-24.7	-1.11
6	7584613	7584674	ENSG00000096696	DSP	0.00055	+	7584613	7584674	0	1	61,	0	-3.26	-2.51	1.32	-2.77	-3.74	-1.37
6	26124551	26124849	ENSG00000180573	HIST1H2AC	4.6e-09	+	26124551	26124849	0	1	298,	0	-8.34	-7.45	6.95	-2.97	-3.97	-3.66
6	26156645	26157343	ENSG00000168298	HIST1H1E	5e-76	+	26156645	26157343	0	1	698,	0	-75.3	-74	151	-2.35	-3.27	-3.43
6	26158378	26158738	ENSG00000158373	HIST1H2BD	6.3e-16	+	26158378	26158738	0	1	360,	0	-15.2	-14.2	5.22	-9.99	-11.6	-3.81
6	26217250	26217596	ENSG00000168274	NA	8.1e-09	+	26217250	26217596	0	1	346,	0	-8.09	-7.2	34.2	-1.31	-2	-3.96
6	26468250	26468876	ENSG00000112763	BTN2A1	1e-189	+	26468250	26468876	0	1	626,	0	-189	-188	20.9	-1.44	-2.16	-0.607
6	26598616	26599062	ENSG00000146109	ABT1	0	+	26598616	26599062	0	1	446,	0	-486	#NAME?	20.1	-4.04	-5.2	-0.801
6	27775986	27776429	ENSG00000196747	HIST1H2AI	4.7e-10	+	27775986	27776429	0	1	443,	0	-9.33	-8.42	22.8	-1.81	-2.62	-2.68
6	28092425	28097536	ENSG00000196812	ZSCAN16	6.3e-50	+	28092425	28097536	0	4	30,418,139,329,	0,765,2135,4782	-49.2	-48	9.05	-1.46	-2.18	-0.671
6	28116185	28117278	ENSG00000198315	ZKSCAN8	1e-18	+	28116185	28117278	0	2	431,18,	0,1075	-18	-16.9	55.6	-1.66	-2.43	-3.74
6	28120150	28121809	ENSG00000198315	ZKSCAN8	1e-147	+	28120150	28121809	0	2	12,976,	0,683	-147	-145	129	-4.48	-5.69	-4.39
6	28240504	28244390	ENSG00000197062	ZSCAN26	1e-152	+	28240504	28244390	0	2	60,419,	0,3467	-152	-151	25	-2.2	-3.09	-1.29
6	30139848	30140057	ENSG00000204610	TRIM15	5e-19	+	30139848	30140057	0	1	209,	0	-18.3	-17.3	3.16	-5.74	-7.07	2.12
6	30558541	30559231	ENSG00000204574	ABCF1	0	+	30558541	30559231	0	1	690,	0	-386	#NAME?	15.4	-6.62	-8.04	0.665
6	31600319	31600679	ENSG00000204469	PRRC2A	0	+	31600319	31600679	0	1	360,	0	-693	#NAME?	8.87	-2.51	-3.44	0.386
6	31784061	31784418	ENSG00000204389	HSPA1A	1e-197	+	31784061	31784418	0	1	357,	0	-197	-196	4.75	-16.9	-18.8	1.85
6	31785307	31785604	ENSG00000204389	HSPA1A	1e-275	+	31785307	31785604	0	1	297,	0	-275	-273	185	-10	-11.7	3.64
6	31796265	31796620	ENSG00000204388	HSPA1B	1e-176	+	31796265	31796620	0	1	355,	0	-176	-175	4.22	-21.3	-23.4	2.09
6	32939534	32942281	ENSG00000204256	BRD2	1.3e-100	+	32939534	32942281	0	3	1170,46,43,	0,1326,2704	-99.9	-98.5	8.09	-27.4	-29.7	-1.72
6	32948622	32948863	ENSG00000204256	BRD2	5e-67	+	32948622	32948863	0	1	241,	0	-66.3	-65	1.96	-13.7	-15.5	0.934
6	33168670	33168881	ENSG00000112473	SLC39A7	2e-38	+	33168670	33168881	0	1	211,	0	-37.7	-36.6	3.28	-3.82	-4.95	-1.03
6	33168969	33169567	ENSG00000112473	SLC39A7	0	+	33168969	33169567	0	2	464,46,	0,552	-731	#NAME?	9.12	-1.61	-2.37	-0.266
6	33171706	33171767	ENSG00000112473	SLC39A7	2.7e-06	+	33171706	33171767	0	1	61,	0	-5.57	-4.74	1.19	-3.97	-5.12	0.821
6	33371560	33371859	ENSG00000237649	KIFC1	1e-108	+	33371560	33371859	0	1	299,	0	-108	-106	3.99	-1.69	-2.47	-0.431
6	33423504	33423982	ENSG00000213588	ZBTB9	2.5e-57	+	33423504	33423982	0	1	478,	0	-56.6	-55.4	6.67	-1.96	-2.79	0.888
6	33623582	33630424	ENSG00000096433	ITPR3	5e-14	+	33623582	33630424	0	6	82,87,159,99,84,120,	0,2126,2864,3215,3660,6722	-13.3	-12.4	3.95	-26.8	-29.1	-3.54
6	33630719	33631520	ENSG00000096433	ITPR3	0.00013	+	33630719	33631520	0	3	64,51,6,	0,557,795	-3.88	-3.1	2.39	-2.8	-3.78	-3.3
6	33644552	33645319	ENSG00000096433	ITPR3	9.5e-10	+	33644552	33645319	0	3	157,75,39,	0,239,728	-9.02	-8.12	2.33	-11.6	-13.4	-2.35
6	34826176	34826775	ENSG00000065060	UHRF1BP1	1e-137	+	34826176	34826775	0	1	599,	0	-137	-135	513	-2.86	-3.84	-3.13
6	34826834	34827344	ENSG00000065060	UHRF1BP1	1e-201	+	34826834	34827344	0	1	510,	0	-201	-199	59.7	-3.09	-4.11	-2.48
6	34839456	34840509	ENSG00000065060	UHRF1BP1	1e-166	+	34839456	34840509	0	3	13,107,420,	0,139,633	-166	-165	130	-2.02	-2.87	-1.41
6	34985424	35026085	ENSG00000064999	ANKS1A	1e-183	+	34985424	35026085	0	3	412,67,61,	0,36451,40600	-183	-181	48.2	-2.21	-3.1	-2.26
6	35263342	35263523	ENSG00000065029	ZNF76	2.3e-06	+	35263342	35263523	0	1	181,	0	-5.63	-4.8	2.03	-1.41	-2.12	1.13
6	36106833	36107396	ENSG00000156711	MAPK13	1e-223	+	36106833	36107396	0	2	151,326,	0,237	-223	-221	11.5	-2.13	-3	0.605
6	36168185	36168725	ENSG00000096070	BRPF3	4.2e-08	+	36168185	36168725	0	1	540,	0	-7.38	-6.5	7.36	-2.33	-3.24	-2.4
6	36454690	36456011	ENSG00000112078	KCTD20	0	+	36454690	36456011	0	1	1321,	0	-324	#NAME?	33.9	-1.52	-2.25	-0.515
6	36892515	36892996	ENSG00000198663	C6orf89	0	+	36892515	36892996	0	1	481,	0	-1380	#NAME?	165	-1.33	-2.02	-0.874
6	37141951	37142190	ENSG00000137193	PIM1	6.3e-36	+	37141951	37142190	0	1	239,	0	-35.2	-34	3.88	-1.49	-2.22	-0.73
6	41754542	41755381	ENSG00000124593	PRICKLE4	1e-174	+	41754542	41755381	0	1	839,	0	-174	-173	16.8	-3.48	-4.57	0.937
6	42657361	42659173	ENSG00000024048	UBR2	0	+	42657361	42659173	0	2	47,404,	0,1408	-793	#NAME?	30.4	-1.74	-2.53	0.542
6	42796787	42819846	ENSG00000112624	GLTSCR1L	0	+	42796787	42819846	0	2	1123,17,	0,23042	-460	#NAME?	178	-3.3	-4.36	-1.76
6	42832459	42833329	ENSG00000112624	GLTSCR1L	1.00000023069254e-317	+	42832459	42833329	0	1	870,	0	-317	-315	115	-2.05	-2.91	-1.36
6	42906695	42907025	ENSG00000137161	CNPY3	0	+	42906695	42907025	0	1	330,	0	-521	#NAME?	11.3	-4.6	-5.83	0.742
6	43489003	43497024	ENSG00000171453	POLR1C	3.2e-31	+	43489003	43497024	0	2	261,38,	0,7983	-30.5	-29.4	3.93	-1.86	-2.67	0.756
6	43555096	43565571	ENSG00000170734	POLH	1.6e-54	+	43555096	43565571	0	2	130,139,	0,10336	-53.8	-52.6	8.62	-1.7	-2.48	-1.2
6	43604408	43604558	ENSG00000124688	MAD2L1BP	3.9e-09	+	43604408	43604558	0	1	150,	0	-8.41	-7.51	2.69	-2.05	-2.9	-1.26
6	43607793	43608659	ENSG00000124688	MAD2L1BP	0	+	43607793	43608659	0	1	866,	0	-1270	#NAME?	21.7	-6.22	-7.6	-0.597
6	43639110	43639410	ENSG00000172426	RSPH9	2e-86	+	43639110	43639410	0	1	300,	0	-85.7	-84.4	3.19	-7.04	-8.49	0.808
6	43738309	43738819	ENSG00000112715	VEGFA	1.6e-42	+	43738309	43738819	0	1	510,	0	-41.8	-40.7	4.29	-11.9	-13.6	-2.02
6	43749792	43750003	ENSG00000112715	VEGFA	7.6e-07	+	43749792	43750003	0	1	211,	0	-6.12	-5.28	2.69	-5.34	-6.63	-2.72
6	43752277	43753326	ENSG00000112715	VEGFA	0	+	43752277	43753326	0	1	1049,	0	-2390	#NAME?	28.7	-131	-134	-2.1
6	44201290	44201500	ENSG00000112759	SLC29A1	1.3e-34	+	44201290	44201500	0	1	210,	0	-33.9	-32.8	3.05	-6.16	-7.54	1.57
6	44376292	44390487	ENSG00000096401	CDC5L	5e-61	+	44376292	44390487	0	3	77,149,104,	0,10893,14091	-60.3	-59	4.4	-3.69	-4.81	0.912
6	44413420	44414429	ENSG00000096401	CDC5L	3.2e-23	+	44413420	44414429	0	2	184,86,	0,923	-22.5	-21.4	1.8	-2.32	-3.22	0.54
6	45515180	45515779	ENSG00000124813	RUNX2	1e-113	+	45515180	45515779	0	1	599,	0	-113	-111	284	-1.81	-2.61	-2.23
6	46097908	46111574	ENSG00000001561	ENPP4	0	+	46097908	46111574	0	4	18,859,171,562,	0,9379,10880,13104	-467	#NAME?	107	-3.62	-4.72	-1.09
6	47471093	47512582	ENSG00000198087	CD2AP	2.2e-10	+	47471093	47512582	0	3	83,154,241,	0,30244,41248	-9.66	-8.74	5.7	-5.87	-7.22	-2.49
6	47522410	47547403	ENSG00000198087	CD2AP	2e-42	+	47522410	47547403	0	5	92,188,90,95,283,	0,19389,21838,22334,24710	-41.7	-40.5	14.7	-3.19	-4.24	-1.75
6	47576896	47577195	ENSG00000198087	CD2AP	6.3e-24	+	47576896	47577195	0	1	299,	0	-23.2	-22.1	4.51	-3.16	-4.21	-1.92
6	47682308	47682696	ENSG00000153294	GPR115	8.9e-10	+	47682308	47682696	0	1	388,	0	-9.05	-8.14	5.22	-3.93	-5.08	-3.6
6	47689072	47689281	ENSG00000153294	GPR115	2.1e-08	+	47689072	47689281	0	1	209,	0	-7.68	-6.8	3.63	-1.88	-2.7	-2.17
6	52860444	52860748	ENSG00000202198	RN7SK	0	+	52860444	52860748	0	1	304,	0	-678	#NAME?	42.5	-14.6	-16.5	-2.51
6	54806311	54806820	ENSG00000168143	FAM83B	6.3e-47	+	54806311	54806820	0	1	509,	0	-46.2	-45	32.1	-1.7	-2.48	-1.78
6	56965433	56968100	ENSG00000112200	ZNF451	0	+	56965433	56968100	0	1	2667,	0	-483	#NAME?	900	-1.95	-2.78	-2.42
6	57011980	57015683	ENSG00000112200	ZNF451	0	+	57011980	57015683	0	2	1511,167,	0,3536	-1000	#NAME?	144	-6.03	-7.39	-1.1
6	64282540	64283328	ENSG00000112245	PTP4A1	1e-137	+	64282540	64283328	0	2	84,186,	0,602	-137	-136	13.9	-4.61	-5.84	-2.14
6	64286358	64286837	ENSG00000112245	PTP4A1	0	+	64286358	64286837	0	1	479,	0	-411	#NAME?	16.8	-8.41	-9.97	-1.33
6	64389967	64396064	ENSG00000118482	PHF3	0	+	64389967	64396064	0	2	95,2035,	0,4062	-3050	#NAME?	610	-13.9	-15.8	-1.74
6	71235924	71236375	ENSG00000082269	FAM135A	1e-140	+	71235924	71236375	0	1	451,	0	-140	-138	25	-1.36	-2.06	-1.07
6	72011160	72011910	ENSG00000119900	OGFRL1	0	+	72011160	72011910	0	1	750,	0	-1130	#NAME?	95.5	-1.34	-2.03	-0.635
6	76312153	76331271	ENSG00000112701	SENP6	1.9e-05	+	76312153	76331271	0	3	139,78,24,	0,18225,19094	-4.71	-3.91	4.99	-2.32	-3.22	-3.34
6	87964382	87965702	ENSG00000188994	ZNF292	0	+	87964382	87965702	0	1	1320,	0	-369	#NAME?	882	-1.86	-2.67	-3.58
6	87966001	87969269	ENSG00000188994	ZNF292	1e-239	+	87966001	87969269	0	1	3268,	0	-239	-238	876	-8.03	-9.55	-2.29
6	87969777	87971756	ENSG00000188994	ZNF292	1e-209	+	87969777	87971756	0	1	1979,	0	-209	-208	34.3	-6.32	-7.71	-1.15
6	89793502	89794012	ENSG00000146278	PNRC1	0	+	89793502	89794012	0	1	510,	0	-402	#NAME?	17	-4.11	-5.28	-0.906
6	90571892	90572611	ENSG00000118412	CASP8AP2	0	+	90571892	90572611	0	1	719,	0	-425	#NAME?	355	-2.08	-2.94	-3.51
6	90572670	90576167	ENSG00000118412	CASP8AP2	1e-156	+	90572670	90576167	0	2	1420,496,	0,3001	-156	-155	157	-5.31	-6.61	-1.96
6	96053825	96054305	ENSG00000172469	MANEA	2.5e-70	+	96053825	96054305	0	1	480,	0	-69.6	-68.3	14.2	-2.77	-3.74	-1.73
6	108279155	108279335	ENSG00000272476	RP1-191J18.66	3e-05	+	108279155	108279335	0	1	180,	0	-4.53	-3.74	8.55	-2.45	-3.37	-4.91
6	108984695	109001818	ENSG00000118689	FOXO3	0	+	108984695	109001818	0	2	1397,789,	0,16334	-1460	#NAME?	691	-7.27	-8.73	-2.26
6	111196032	111196271	ENSG00000123505	AMD1	5e-31	+	111196032	111196271	0	1	239,	0	-30.3	-29.2	3.01	-9.52	-11.1	-2.22
6	114181271	114181451	ENSG00000155130	NA	7.9e-16	+	114181271	114181451	0	1	180,	0	-15.1	-14.1	2.66	-1.34	-2.03	-0.877
6	114181719	114182019	ENSG00000155130	NA	0	+	114181719	114182019	0	1	300,	0	-489	#NAME?	14.4	-5.52	-6.83	-1.01
6	116757363	116758442	ENSG00000111817	DSE	2e-64	+	116757363	116758442	0	1	1079,	0	-63.7	-62.4	28.8	-3.09	-4.12	-1.68
6	118028146	118028477	ENSG00000153989	NUS1	3.2e-34	+	118028146	118028477	0	1	331,	0	-33.5	-32.4	2.63	-5.43	-6.73	-1.25
6	119215383	119215594	ENSG00000111875	ASF1A	1.5e-08	+	119215383	119215594	0	1	211,	0	-7.83	-6.95	21.4	-2.17	-3.05	-1.59
6	126210186	126211835	ENSG00000111912	NCOA7	1.00000023069254e-317	+	126210186	126211835	0	2	941,48,	0,1601	-317	-315	119	-2.36	-3.27	-1.51
6	127608002	127608783	ENSG00000118518	RNF146	0	+	127608002	127608783	0	1	781,	0	-794	#NAME?	80.4	-3.21	-4.26	-0.833
6	134308180	134308421	ENSG00000028839	TBPL1	2.5e-33	+	134308180	134308421	0	1	241,	0	-32.6	-31.5	3.62	-1.54	-2.28	-0.87
6	138199748	138201216	ENSG00000118503	TNFAIP3	1e-24	+	138199748	138201216	0	2	740,9,	0,1459	-24	-22.9	11.1	-1.65	-2.42	-2.02
6	147886895	147887135	ENSG00000203727	SAMD5	1.3e-06	+	147886895	147887135	0	1	240,	0	-5.89	-5.05	2.85	-1.97	-2.81	-2.47
6	148855995	148865918	ENSG00000111961	SASH1	1e-154	+	148855995	148865918	0	3	42,114,1103,	0,5583,8820	-154	-153	60	-3.77	-4.9	-1.78
6	148867173	148870250	ENSG00000111961	SASH1	0	+	148867173	148870250	0	2	109,820,	0,2257	-643	#NAME?	262	-2.06	-2.91	-1.74
6	149699182	149701127	ENSG00000055208	TAB2	0	+	149699182	149701127	0	2	1472,58,	0,1887	-1320	#NAME?	166	-28.8	-31.2	-1.56
6	149720257	149731130	ENSG00000055208	TAB2	1e-180	+	149720257	149731130	0	2	63,418,	0,10455	-180	-178	7.91	-7.76	-9.26	-1.12
6	150289793	150290487	ENSG00000111981	ULBP1	2.5e-19	+	150289793	150290487	0	2	213,267,	0,427	-18.6	-17.5	10.5	-3.83	-4.97	-2.41
6	150292661	150293021	ENSG00000111981	ULBP1	7.9e-16	+	150292661	150293021	0	1	360,	0	-15.1	-14.1	6.93	-2.64	-3.6	-2.35
6	150293230	150294308	ENSG00000111981	ULBP1	0	+	150293230	150294308	0	1	1078,	0	-423	#NAME?	31.8	-14.3	-16.2	-1.61
6	151671611	151671881	ENSG00000131016	AKAP12	8.5e-09	+	151671611	151671881	0	1	270,	0	-8.07	-7.19	4.17	-1.68	-2.46	-2.54
6	155153157	155153906	ENSG00000213079	SCAF8	0	+	155153157	155153906	0	1	749,	0	-1730	#NAME?	72.1	-2.53	-3.47	-0.589
6	158485946	158487758	ENSG00000078269	SYNJ2	2.7e-07	+	158485946	158487758	0	2	77,283,	0,1529	-6.57	-5.71	3.56	-1.49	-2.22	-1.69
6	158516729	158517690	ENSG00000078269	SYNJ2	0	+	158516729	158517690	0	1	961,	0	-1940	#NAME?	202	-2.26	-3.15	-0.781
6	158734590	158834107	ENSG00000130338	TULP4	7.9e-51	+	158734590	158834107	0	2	710,11,	0,99506	-50.1	-48.9	59.8	-1.49	-2.22	-3.27
6	160525798	160526278	ENSG00000197081	IGF2R	4e-65	+	160525798	160526278	0	1	480,	0	-64.4	-63.1	2.82	-5.48	-6.79	0.767
6	161469678	161491677	ENSG00000085511	MAP3K4	0	+	161469678	161491677	0	3	1333,98,38,	0,18552,21961	-1250	#NAME?	339	-3.1	-4.13	-1.33
6	168297617	168311803	ENSG00000130396	MLLT4	1.3e-62	+	168297617	168311803	0	5	35,263,70,119,23,	0,1267,5379,10233,14163	-61.9	-60.7	16.4	-4.44	-5.65	-2.47
6	168351925	168363139	ENSG00000130396	MLLT4	1.6e-96	+	168351925	168363139	0	3	1017,36,27,	0,3212,11187	-95.8	-94.4	8.52	-2.84	-3.82	-0.683
6	170102911	170103380	ENSG00000185127	C6orf120	0	+	170102911	170103380	0	1	469,	0	-453	#NAME?	36.5	-1.89	-2.71	-0.764
6	170615910	170627457	ENSG00000112584	FAM120B	1e-201	+	170615910	170627457	0	2	20,1000,	0,10547	-201	-199	33.1	-3.74	-4.87	-1.02
6	170627786	170627937	ENSG00000112584	FAM120B	7.8e-08	+	170627786	170627937	0	1	151,	0	-7.11	-6.24	2.16	-3.25	-4.3	-1.87
6	16328138	16328679	ENSG00000124788	ATXN1	3.4e-08	-	16328138	16328679	0	1	541,	0	-7.47	-6.59	15.7	-1.39	-2.1	-2.3
6	17633070	17637976	ENSG00000124789	NUP153	0	-	17633070	17637976	0	2	5,593,	0,4313	-1890	#NAME?	166	-1.36	-2.06	-0.733
6	18258634	18264251	ENSG00000124795	DEK	6.6e-10	-	18258634	18264251	0	2	2,178,	0,5439	-9.18	-8.27	2.32	-7.03	-8.47	-2.37
6	24720584	24721064	ENSG00000112308	C6orf62	1e-291	-	24720584	24721064	0	1	480,	0	-291	-289	35.1	-4.84	-6.09	-1.44
6	26056084	26056407	ENSG00000187837	HIST1H1C	1.3e-26	-	26056084	26056407	0	1	323,	0	-25.9	-24.8	3.26	-44.6	-47.3	-5.33
6	26123808	26124108	ENSG00000180596	HIST1H2BC	5.8e-06	-	26123808	26124108	0	1	300,	0	-5.24	-4.42	7.84	-3.06	-4.08	-4.83
6	26638152	26638896	ENSG00000181315	ZNF322	4e-86	-	26638152	26638896	0	1	744,	0	-85.4	-84.1	26	-1.66	-2.43	-1.44
6	27114384	27114619	ENSG00000197903	HIST1H2BK	6.3e-17	-	27114384	27114619	0	1	235,	0	-16.2	-15.2	6.69	-18.6	-20.7	-3.31
6	27420572	27421019	ENSG00000096654	ZNF184	1e-183	-	27420572	27421019	0	1	447,	0	-183	-182	34.6	-1.44	-2.16	-1.17
6	27782111	27782461	ENSG00000182611	NA	1.3e-12	-	27782111	27782461	0	1	350,	0	-11.9	-10.9	41.3	-1.42	-2.14	-3
6	28347806	28348762	ENSG00000158691	ZSCAN12	9.99999983659714e-317	-	28347806	28348762	0	1	956,	0	-316	-314	118	-1.4	-2.1	-1.07
6	29640198	29641086	ENSG00000204644	ZFP57	0	-	29640198	29641086	0	1	888,	0	-336	#NAME?	30.6	-3.32	-4.38	0.838
6	30070913	30071363	ENSG00000204616	TRIM31	4e-61	-	30070913	30071363	0	1	450,	0	-60.4	-59.1	8.37	-1.93	-2.75	0.807
6	30255173	30256132	ENSG00000231074	HCG18	4e-60	-	30255173	30256132	0	1	959,	0	-59.4	-58.2	54.1	-1.88	-2.69	-2.5
6	30584311	30585016	ENSG00000204569	PPP1R10	1e-233	-	30584311	30585016	0	2	464,16,	0,689	-233	-232	14.4	-4.18	-5.36	-1.23
6	30711181	30711919	ENSG00000137331	IER3	0	-	30711181	30711919	0	1	738,	0	-24000	#NAME?	52.8	-11.4	-13.1	0.341
6	31627058	31628340	ENSG00000204439	C6orf47	1e-276	-	31627058	31628340	0	1	1282,	0	-276	-274	31.8	-3.32	-4.38	0.736
6	31631701	31632151	ENSG00000204438	GPANK1	0	-	31631701	31632151	0	1	450,	0	-796	#NAME?	20.7	-15.8	-17.8	1.58
6	32096513	32097499	ENSG00000204315	FKBPL	1e-229	-	32096513	32097499	0	1	986,	0	-229	-227	27.4	-5.46	-6.77	0.996
6	32939985	32940630	ENSG00000263756	XXbac-BPG181M17.6	7.9e-86	-	32939985	32940630	0	2	123,310,	0,335	-85.1	-83.8	6.92	-17.4	-19.4	-1.89
6	33282901	33283801	ENSG00000236104	ZBTB22	1e-185	-	33282901	33283801	0	1	900,	0	-185	-184	17.4	-3.02	-4.04	0.808
6	34557998	34574641	ENSG00000196821	C6orf106	0	-	34557998	34574641	0	2	379,310,	0,16333	-617	#NAME?	24.6	-5.54	-6.85	-0.746
6	35836897	35838716	ENSG00000096063	SRPK1	1e-243	-	35836897	35838716	0	4	18,420,214,6,	0,361,1160,1813	-243	-242	14	-12.1	-13.9	-1.33
6	38141160	38142806	ENSG00000183826	BTBD9	4e-93	-	38141160	38142806	0	1	1646,	0	-92.4	-91	135	-2.17	-3.05	-1.55
6	39874371	39874820	ENSG00000124615	MOCS1	0	-	39874371	39874820	0	1	449,	0	-727	#NAME?	59.5	-6.19	-7.57	1.64
6	42070979	42071459	ENSG00000188112	C6orf132	1.1e-06	-	42070979	42071459	0	1	480,	0	-5.94	-5.11	5.52	-1.3	-1.98	1.7
6	42236867	42237468	ENSG00000124496	TRERF1	1e-216	-	42236867	42237468	0	1	601,	0	-216	-214	78.5	-2.3	-3.2	-2.13
6	42980007	42980155	ENSG00000124733	MEA1	6.3e-13	-	42980007	42980155	0	1	148,	0	-12.2	-11.3	1.42	-9.28	-10.9	1.11
6	43306993	43320121	ENSG00000171467	ZNF318	1e-105	-	43306993	43320121	0	6	1247,119,100,204,302,7,	0,1534,2856,3420,9068,13121	-105	-104	22.3	-5.48	-6.79	-1.36
6	43322516	43333091	ENSG00000171467	ZNF318	1e-108	-	43322516	43333091	0	3	1367,640,62,	0,2347,10513	-108	-106	77.5	-1.85	-2.66	-0.746
6	43593506	43594018	ENSG00000172432	GTPBP2	0.00085	-	43593506	43594018	0	2	95,56,	0,456	-3.07	-2.34	1.66	-6.64	-8.06	-3.56
6	43639129	43639398	ENSG00000096080	MRPS18A	2.5e-86	-	43639129	43639398	0	1	269,	0	-85.6	-84.3	3.24	-7.01	-8.45	0.841
6	44081402	44081880	ENSG00000180992	MRPL14	0	-	44081402	44081880	0	1	478,	0	-397	#NAME?	5.36	-4.56	-5.78	0.379
6	44267390	44267630	ENSG00000124608	AARS2	2.5e-34	-	44267390	44267630	0	1	240,	0	-33.6	-32.5	9.87	-1.52	-2.26	1.39
6	44267867	44268316	ENSG00000124608	AARS2	0	-	44267867	44268316	0	1	449,	0	-466	#NAME?	13.2	-10.6	-12.2	1.46
6	47251692	47252082	ENSG00000146072	TNFRSF21	6.3e-90	-	47251692	47252082	0	1	390,	0	-89.2	-87.9	5.49	-10.2	-11.9	-1.43
6	47253742	47254282	ENSG00000146072	TNFRSF21	0	-	47253742	47254282	0	1	540,	0	-388	#NAME?	27.1	-2.57	-3.52	-0.718
6	52128896	52129345	ENSG00000112118	MCM3	0	-	52128896	52129345	0	1	449,	0	-3760	#NAME?	20	-89.3	-92.5	1.46
6	52366744	52367672	ENSG00000065308	TRAM2	3.2e-91	-	52366744	52367672	0	1	928,	0	-90.5	-89.2	89.1	-2.35	-3.26	-1.94
6	56323744	56324938	ENSG00000151914	DST	1e-171	-	56323744	56324938	0	2	321,10,	0,1184	-171	-170	9.01	-1.4	-2.11	-0.735
6	56365949	56374588	ENSG00000151914	DST	5e-17	-	56365949	56374588	0	7	84,174,102,102,123,227,149,	0,368,2845,5291,5515,7377,8490	-16.3	-15.3	7.96	-3.08	-4.1	-2.09
6	56380289	56394506	ENSG00000151914	DST	3.2e-55	-	56380289	56394506	0	7	177,108,120,207,242,85,261,	0,1706,2009,10869,12001,13349,13956	-54.5	-53.2	208	-1.44	-2.16	-1.65
6	75963568	75963958	ENSG00000112697	TMEM30A	1e-67	-	75963568	75963958	0	1	390,	0	-67	-65.7	5.45	-1.37	-2.07	0.544
6	79650260	79656442	ENSG00000146247	PHIP	0	-	79650260	79656442	0	4	787,198,260,15,	0,4756,5457,6167	-544	#NAME?	237	-3.74	-4.87	-2.13
6	82459347	82461755	ENSG00000112773	FAM46A	0	-	82459347	82461755	0	2	841,449,	0,1959	-843	#NAME?	588	-1.69	-2.46	-1.63
6	82923997	82925843	ENSG00000005700	IBTK	1e-130	-	82923997	82925843	0	2	549,51,	0,1795	-130	-128	50.2	-2.74	-3.71	-1.66
6	83877460	83877850	ENSG00000013375	PGM3	1e-07	-	83877460	83877850	0	1	390,	0	-6.99	-6.12	3.6	-1.74	-2.52	-1.06
6	86322298	86323839	ENSG00000135316	SYNCRIP	0	-	86322298	86323839	0	2	343,16,	0,1525	-411	#NAME?	9.59	-2.48	-3.41	-0.542
6	88411479	88411927	ENSG00000135334	AKIRIN2	1.3e-31	-	88411479	88411927	0	1	448,	0	-30.9	-29.7	4.9	-3.26	-4.31	-1.29
6	99849280	99850459	ENSG00000132424	PNISR	1.6e-45	-	99849280	99850459	0	2	226,44,	0,1135	-44.8	-43.6	3.13	-3.48	-4.56	-0.871
6	99858551	99859685	ENSG00000132424	PNISR	2.5e-89	-	99858551	99859685	0	2	317,74,	0,1060	-88.6	-87.2	18.5	-2.91	-3.91	-1.3
6	108279153	108279333	ENSG00000025796	SEC63	2.1e-05	-	108279153	108279333	0	1	180,	0	-4.67	-3.87	8.55	-2.45	-3.37	-4.91
6	109689811	109690171	ENSG00000135535	CD164	0	-	109689811	109690171	0	1	360,	0	-707	#NAME?	14.7	-10.2	-11.9	-1.14
6	111686511	111694349	ENSG00000009413	REV3L	1.6e-87	-	111686511	111694349	0	3	36,914,551,	0,1806,7287	-86.8	-85.5	62.4	-6.94	-8.37	-2.12
6	111694558	111695369	ENSG00000009413	REV3L	1.3e-94	-	111694558	111695369	0	1	811,	0	-93.9	-92.5	68.4	-1.44	-2.15	-2.57
6	111901588	111913205	ENSG00000056972	TRAF3IP2	0	-	111901588	111913205	0	2	4,745,	0,10872	-367	#NAME?	39	-1.95	-2.79	-0.717
6	111982640	111982909	ENSG00000010810	FYN	4e-18	-	111982640	111982909	0	1	269,	0	-17.4	-16.4	2.57	-2.71	-3.68	-1.1
6	116573026	116573712	ENSG00000187189	TSPYL4	0	-	116573026	116573712	0	1	686,	0	-1540	#NAME?	195	-2.05	-2.91	-1
6	116573830	116575261	ENSG00000187189	TSPYL4	1e-165	-	116573830	116575261	0	1	1431,	0	-165	-164	41.7	-4.58	-5.81	-1.45
6	117923212	117923631	ENSG00000047932	GOPC	2.9e-07	-	117923212	117923631	0	1	419,	0	-6.54	-5.68	7.98	-1.32	-2.01	-1.87
6	119215398	119231820	ENSG00000111877	MCM9	3.8e-08	-	119215398	119231820	0	2	122,59,	0,16363	-7.42	-6.55	2.57	-1.57	-2.32	-1.21
6	119628072	119670836	ENSG00000111885	MAN1A1	6.3e-32	-	119628072	119670836	0	4	85,69,825,130,	0,25028,41555,42634	-31.2	-30.1	41.3	-1.82	-2.63	-1.19
6	131215555	131225659	ENSG00000079819	EPB41L2	4e-37	-	131215555	131225659	0	5	26,153,88,219,55,	0,551,5075,6546,10049	-36.4	-35.2	2.84	-4.4	-5.6	0.964
6	131276373	131277230	ENSG00000079819	EPB41L2	3.2e-11	-	131276373	131277230	0	2	84,97,	0,760	-10.5	-9.58	1.63	-24.5	-26.7	-2.47
6	131277409	131291492	ENSG00000079819	EPB41L2	5e-23	-	131277409	131291492	0	2	230,70,	0,14013	-22.3	-21.2	3.36	-8.67	-10.2	-1.61
6	132270094	132270575	ENSG00000118523	CTGF	0	-	132270094	132270575	0	1	481,	0	-716	#NAME?	45.2	-3.75	-4.87	-0.739
6	136597035	136597606	ENSG00000029363	BCLAF1	9.99999983659714e-317	-	136597035	136597606	0	1	571,	0	-316	-314	17.4	-5.73	-7.07	-1.24
6	136599291	136599621	ENSG00000029363	BCLAF1	5e-18	-	136599291	136599621	0	1	330,	0	-17.3	-16.3	3.59	-3.1	-4.13	-1.49
6	136665070	136667016	ENSG00000135525	MAP7	4e-38	-	136665070	136667016	0	2	306,23,	0,1923	-37.4	-36.2	8.85	-3.27	-4.32	1.65
6	136709573	136732758	ENSG00000135525	MAP7	7.6e-10	-	136709573	136732758	0	3	75,164,1,	0,918,23184	-9.12	-8.21	2.57	-4.68	-5.91	-2.2
6	137322694	137323294	ENSG00000016402	IL20RA	1e-125	-	137322694	137323294	0	1	600,	0	-125	-124	21.1	-1.64	-2.4	0.968
6	138745154	138745754	ENSG00000135540	NHSL1	1.6e-22	-	138745154	138745754	0	1	600,	0	-21.8	-20.8	17.8	-2.01	-2.86	1.92
6	139694077	139694495	ENSG00000164442	CITED2	1e-132	-	139694077	139694495	0	1	418,	0	-132	-130	12.1	-4.35	-5.54	-1.39
6	144416017	144416489	ENSG00000169976	SF3B5	9.99999999963881e-315	-	144416017	144416489	0	1	472,	0	-314	-312	6.08	-1.52	-2.26	-0.197
6	146125612	146127499	ENSG00000118496	FBXO30	1e-254	-	146125612	146127499	0	1	1887,	0	-254	-252	78.9	-5.03	-6.29	-1.61
6	149997380	150004124	ENSG00000131023	LATS1	1e-132	-	149997380	150004124	0	4	122,183,583,70,	0,310,3630,6674	-132	-131	292	-1.5	-2.23	-2.25
6	153295088	153304051	ENSG00000112029	FBXO5	0	-	153295088	153304051	0	3	32,715,60,	0,953,8903	-2300	#NAME?	123	-7.63	-9.13	-1.13
6	159187784	159187964	ENSG00000092820	EZR	1.3e-44	-	159187784	159187964	0	1	180,	0	-43.9	-42.7	1.86	-2.36	-3.28	0.428
6	159192384	159206435	ENSG00000092820	EZR	1e-112	-	159192384	159206435	0	5	55,97,147,84,95,	0,5055,12167,13291,13956	-112	-111	2.79	-10.6	-12.3	0.661
7	299784	300711	ENSG00000177706	FAM20C	1e-165	+	299784	300711	0	1	927,	0	-165	-164	9.6	-7.4	-8.87	0.908
7	1786606	1786994	ENSG00000225968	ELFN1	6.3e-20	+	1786606	1786994	0	1	388,	0	-19.2	-18.2	13.2	-1.63	-2.39	1.4
7	2419869	2420050	ENSG00000106263	EIF3B	1e-23	+	2419869	2420050	0	1	181,	0	-23	-22	2.21	-22.6	-24.8	2.45
7	2703389	2703479	ENSG00000136295	TTYH3	7.9e-08	+	2703389	2703479	0	1	90,	0	-7.1	-6.24	1.79	-3.32	-4.39	1.74
7	4801986	4804086	ENSG00000164916	FOXK1	0	+	4801986	4804086	0	1	2100,	0	-1170	#NAME?	384	-2.05	-2.91	-0.848
7	5103569	5104350	ENSG00000146587	RBAK	4e-69	+	5103569	5104350	0	1	781,	0	-68.4	-67.2	130	-1.49	-2.22	-1.44
7	5106568	5106869	ENSG00000146587	RBAK	1.6e-10	+	5106568	5106869	0	1	301,	0	-9.8	-8.88	4.45	-1.73	-2.51	-1.5
7	5108008	5108729	ENSG00000146587	RBAK	0	+	5108008	5108729	0	1	721,	0	-815	#NAME?	43.3	-2.42	-3.34	-0.574
7	5269338	5270914	ENSG00000157954	WIPI2	0	+	5269338	5270914	0	2	31,449,	0,1127	-1100	#NAME?	30.7	-1.76	-2.55	0.341
7	5272977	5273397	ENSG00000157954	WIPI2	3.2e-30	+	5272977	5273397	0	1	420,	0	-29.5	-28.4	4.8	-2.49	-3.42	1.12
7	5342756	5343267	ENSG00000164638	SLC29A4	1e-236	+	5342756	5343267	0	1	511,	0	-236	-234	14.9	-6.5	-7.91	1.15
7	6193611	6196788	ENSG00000106346	USP42	5e-85	+	6193611	6196788	0	2	1215,404,	0,2773	-84.3	-83	56.1	-3.12	-4.16	1.13
7	6691950	6693528	ENSG00000205903	ZNF316	1e-101	+	6691950	6693528	0	1	1578,	0	-101	-99.5	54.5	-3.13	-4.17	1.08
7	12727309	12728555	ENSG00000122644	ARL4A	0	+	12727309	12728555	0	2	44,765,	0,481	-1020	#NAME?	85	-1.79	-2.59	-0.579
7	17378633	17382969	ENSG00000106546	AHR	1e-262	+	17378633	17382969	0	2	1219,425,	0,3911	-262	-260	53.4	-15.9	-17.8	-1.85
7	21468369	21469866	ENSG00000105866	SP4	1e-161	+	21468369	21469866	0	2	149,960,	0,537	-161	-159	597	-1.74	-2.53	-2.3
7	21521675	21551204	ENSG00000105866	SP4	1e-113	+	21521675	21551204	0	2	66,565,	0,28964	-113	-112	42.5	-2.51	-3.44	-2.66
7	26224291	26225818	ENSG00000050344	NFE2L3	0	+	26224291	26225818	0	1	1527,	0	-5520	#NAME?	98	-4.5	-5.71	0.361
7	27211120	27211534	ENSG00000253187	HOXA10-AS	1e-288	+	27211120	27211534	0	1	414,	0	-288	-286	15.8	-5.92	-7.28	1.18
7	27285807	27286346	ENSG00000106038	EVX1	1e-33	+	27285807	27286346	0	1	539,	0	-33	-31.8	25.4	-3	-4.01	1.47
7	33044899	33045079	ENSG00000122642	FKBP9	1.7e-08	+	33044899	33045079	0	1	180,	0	-7.78	-6.9	1.53	-3.17	-4.21	-0.886
7	35738632	35738873	ENSG00000271122	RP11-379H18.1	7.9e-22	+	35738632	35738873	0	1	241,	0	-21.1	-20	4.75	-2.8	-3.78	1.71
7	36338698	36339417	ENSG00000122547	EEPD1	6.3e-78	+	36338698	36339417	0	1	719,	0	-77.2	-75.9	14.2	-1.85	-2.66	0.751
7	37989872	37990380	ENSG00000086289	EPDR1	1e-251	+	37989872	37990380	0	1	508,	0	-251	-249	10.4	-4.38	-5.57	-0.849
7	40027207	40027836	ENSG00000065883	CDK13	0	+	40027207	40027836	0	1	629,	0	-996	#NAME?	133	-2.91	-3.91	-1.27
7	40133769	40134787	ENSG00000065883	CDK13	0	+	40133769	40134787	0	1	1018,	0	-3320	#NAME?	124	-4.39	-5.59	-0.655
7	42977011	42977221	ENSG00000106591	MRPL32	6.3e-59	+	42977011	42977221	0	1	210,	0	-58.2	-56.9	1.97	-1.43	-2.15	-0.295
7	44646200	44685094	ENSG00000105953	OGDH	0	+	44646200	44685094	0	4	52,70,249,169,	0,16204,17715,38725	-2460	#NAME?	150	-2.29	-3.19	-0.774
7	45115469	45116068	ENSG00000136280	CCM2	0	+	45115469	45116068	0	1	599,	0	-449	#NAME?	17.5	-36.6	-39.2	2.38
7	55214374	55223523	ENSG00000146648	EGFR	6.3e-12	+	55214374	55223523	0	5	59,69,119,142,1,	0,4612,5864,7329,9148	-11.2	-10.2	6.53	-1.89	-2.71	-2.05
7	55227872	55233039	ENSG00000146648	EGFR	5e-13	+	55227872	55233039	0	4	159,133,91,67,	0,1319,3553,5100	-12.3	-11.3	6.31	-1.63	-2.4	-1.58
7	55272983	55274390	ENSG00000146648	EGFR	0	+	55272983	55274390	0	1	1407,	0	-2970	#NAME?	165	-6.28	-7.66	-0.873
7	55275287	55275348	ENSG00000146648	EGFR	0.0035	+	55275287	55275348	0	1	61,	0	-2.46	-1.75	1.66	-1.82	-2.62	-2.55
7	64167632	64168860	ENSG00000196247	ZNF107	1e-132	+	64167632	64168860	0	1	1228,	0	-132	-131	44.1	-5.48	-6.78	-2.26
7	64169308	64170117	ENSG00000196247	ZNF107	0	+	64169308	64170117	0	1	809,	0	-958	#NAME?	96.2	-3.8	-4.94	-1.28
7	64863284	64863824	ENSG00000146757	ZNF92	1e-218	+	64863284	64863824	0	1	540,	0	-218	-216	142	-2.5	-3.43	-1.59
7	64864032	64864362	ENSG00000146757	ZNF92	9.5e-08	+	64864032	64864362	0	1	330,	0	-7.02	-6.15	2.71	-1.49	-2.21	-1.17
7	66103973	66104243	ENSG00000243335	KCTD7	4e-14	+	66103973	66104243	0	1	270,	0	-13.4	-12.4	6.9	-2.85	-3.83	-3.09
7	66273961	66274411	ENSG00000243335	KCTD7	0	+	66273961	66274411	0	1	450,	0	-1930	#NAME?	61.6	-4.65	-5.88	-1.1
7	66273940	66274419	ENSG00000154710	RABGEF1	0	+	66273940	66274419	0	1	479,	0	-1930	#NAME?	60.3	-4.16	-5.34	-1.06
7	72412485	72412696	ENSG00000196313	POM121	2.1e-06	+	72412485	72412696	0	1	211,	0	-5.67	-4.84	1.93	-1.41	-2.12	-1.09
7	73244443	73247014	ENSG00000189143	CLDN4	0	+	73244443	73247014	0	1	2571,	0	-2360	#NAME?	41.5	-11.8	-13.5	0.464
7	73790352	73794514	ENSG00000106665	CLIP2	0	+	73790352	73794514	0	2	800,161,	0,4001	-467	#NAME?	22.6	-3.35	-4.42	0.65
7	73819223	73819284	ENSG00000106665	CLIP2	0.00019	+	73819223	73819284	0	1	61,	0	-3.71	-2.95	1.43	-2.33	-3.24	1.6
7	75915169	75915469	ENSG00000177679	SRRM3	5e-20	+	75915169	75915469	0	1	300,	0	-19.3	-18.2	21.7	-2.14	-3.01	2.27
7	77256074	77261706	ENSG00000127947	PTPN12	0	+	77256074	77261706	0	2	918,42,	0,5590	-2340	#NAME?	50.1	-10.1	-11.8	-0.768
7	86823133	86823434	ENSG00000135164	DMTF1	4e-51	+	86823133	86823434	0	1	301,	0	-50.4	-49.2	4.99	-2.72	-3.68	-1.06
7	90041983	90042583	ENSG00000157224	CLDN12	0	+	90041983	90042583	0	1	600,	0	-1370	#NAME?	182	-8.94	-10.5	-2.52
7	90034858	90142705	ENSG00000273299	CTB-13L3.1	2.2e-07	+	90034858	90142705	0	3	68,47,114,	0,73683,107733	-6.66	-5.8	27.1	-2.24	-3.13	-4.23
7	91630240	91631560	ENSG00000127914	AKAP9	5e-40	+	91630240	91631560	0	1	1320,	0	-39.3	-38.1	71.2	-3.15	-4.19	-3.44
7	91631679	91641833	ENSG00000127914	AKAP9	4e-20	+	91631679	91641833	0	2	870,91,	0,10063	-19.4	-18.3	57	-1.58	-2.33	-3.43
7	91690715	91694611	ENSG00000127914	AKAP9	2.2e-10	+	91690715	91694611	0	3	21,213,67,	0,872,3829	-9.66	-8.75	7.66	-1.84	-2.64	-3.87
7	91708690	91709231	ENSG00000127914	AKAP9	1e-242	+	91708690	91709231	0	1	541,	0	-242	-240	105	-3.96	-5.11	-3.14
7	91711959	91713007	ENSG00000127914	AKAP9	5e-78	+	91711959	91713007	0	2	17,524,	0,524	-77.3	-76	28.8	-2.86	-3.85	-2.57
7	91727467	91729210	ENSG00000127914	AKAP9	2.5e-22	+	91727467	91729210	0	2	61,210,	0,1533	-21.6	-20.6	3.7	-2.16	-3.04	1.29
7	91730231	91732004	ENSG00000127914	AKAP9	5e-34	+	91730231	91732004	0	2	139,102,	0,1671	-33.3	-32.2	6.77	-1.38	-2.08	1.2
7	91957126	91980347	ENSG00000001629	ANKIB1	1.3e-28	+	91957126	91980347	0	5	88,209,89,70,84,	0,15211,17165,20134,23137	-27.9	-26.8	10.7	-1.36	-2.06	-2.39
7	92015912	92020584	ENSG00000001629	ANKIB1	7.1e-08	+	92015912	92020584	0	5	45,87,67,146,105,	0,1199,1376,3372,4567	-7.15	-6.28	3.29	-1.59	-2.35	-1.5
7	92027170	92028481	ENSG00000001629	ANKIB1	0	+	92027170	92028481	0	2	3,956,	0,355	-940	#NAME?	76	-1.63	-2.39	-0.606
7	92085784	92086024	ENSG00000157259	GATAD1	5e-13	+	92085784	92086024	0	1	240,	0	-12.3	-11.4	3.64	-1.39	-2.1	-1.26
7	94539314	94855274	ENSG00000158528	PPP1R9A	1e-131	+	94539314	94855274	0	7	1506,133,121,105,136,66,2,	0,201256,210709,251864,288346,293662,315958	-131	-129	218	-2.48	-3.41	-3.85
7	97821358	97823846	ENSG00000164715	LMTK2	1e-142	+	97821358	97823846	0	1	2488,	0	-142	-141	72.9	-1.52	-2.26	-0.637
7	98609816	98610806	ENSG00000196367	TRRAP	1e-255	+	98609816	98610806	0	1	990,	0	-255	-253	12.7	-2.63	-3.58	0.396
7	99103571	99103962	ENSG00000196652	ZKSCAN5	1e-116	+	99103571	99103962	0	1	391,	0	-116	-114	18.1	-2.96	-3.96	-2.09
7	99169950	99170339	ENSG00000197343	ZNF655	1.3e-44	+	99169950	99170339	0	1	389,	0	-43.9	-42.7	17.2	-3.62	-4.73	-3.73
7	99170697	99170967	ENSG00000197343	ZNF655	7.9e-12	+	99170697	99170967	0	1	270,	0	-11.1	-10.1	6.35	-1.39	-2.1	-2.13
7	99171086	99171475	ENSG00000197343	ZNF655	4e-12	+	99171086	99171475	0	1	389,	0	-11.4	-10.4	6	-2.2	-3.09	-2.55
7	99627880	99631768	ENSG00000106261	ZKSCAN1	1e-137	+	99627880	99631768	0	2	118,841,	0,3047	-137	-135	21	-9.17	-10.8	-2.55
7	99631917	99633924	ENSG00000106261	ZKSCAN1	0	+	99631917	99633924	0	1	2007,	0	-1770	#NAME?	411	-3.75	-4.87	-0.962
7	99704515	99704845	ENSG00000221838	AP4M1	0	+	99704515	99704845	0	1	330,	0	-517	#NAME?	34.1	-3.52	-4.61	0.942
7	100304489	100305118	ENSG00000172336	POP7	9.999987484956e-319	+	100304489	100305118	0	1	629,	0	-318	-316	6.16	-4.5	-5.71	0.432
7	102087430	102088510	ENSG00000160991	ORAI2	0	+	102087430	102088510	0	1	1080,	0	-382	#NAME?	49	-2.34	-3.25	0.785
7	102113405	102113615	ENSG00000161036	LRWD1	3.2e-20	+	102113405	102113615	0	1	210,	0	-19.5	-18.5	3.11	-10.8	-12.4	2.85
7	104741991	104742767	ENSG00000005483	KMT2E	1e-123	+	104741991	104742767	0	2	45,435,	0,341	-123	-122	31.6	-4.19	-5.37	-2.35
7	104747819	104749007	ENSG00000005483	KMT2E	1e-158	+	104747819	104749007	0	2	553,17,	0,1171	-158	-156	46.8	-2.58	-3.53	-1.45
7	104752530	104753969	ENSG00000005483	KMT2E	0	+	104752530	104753969	0	1	1439,	0	-1730	#NAME?	102	-5.62	-6.94	-0.728
7	106836363	106836633	ENSG00000105856	HBP1	5e-38	+	106836363	106836633	0	1	270,	0	-37.3	-36.1	4.84	-4.55	-5.77	-1.55
7	107398607	107399686	ENSG00000105879	CBLL1	1e-150	+	107398607	107399686	0	1	1079,	0	-150	-149	9.64	-1.48	-2.21	-0.425
7	108213442	108213951	ENSG00000128590	DNAJB9	0	+	108213442	108213951	0	1	509,	0	-1220	#NAME?	100	-7.53	-9.02	-2.08
7	115850666	115862885	ENSG00000135269	TES	0.0003	+	115850666	115862885	0	2	122,28,	0,12191	-3.53	-2.78	1.76	-9.81	-11.4	-2.96
7	115890356	115891666	ENSG00000135269	TES	1.4e-10	+	115890356	115891666	0	2	194,106,	0,1204	-9.85	-8.92	2.49	-8.85	-10.4	-1.63
7	116312533	116364248	ENSG00000105976	MET	0	+	116312533	116364248	0	4	98,50,1214,49,	0,23270,26591,51666	-1130	#NAME?	136	-11.6	-13.3	-1.91
7	116436070	116436521	ENSG00000105976	MET	1e-210	+	116436070	116436521	0	1	451,	0	-210	-209	10.4	-7.23	-8.69	-1.15
7	116437719	116438410	ENSG00000105976	MET	0	+	116437719	116438410	0	1	691,	0	-725	#NAME?	7.49	-6.31	-7.7	0.361
7	128119262	128119499	ENSG00000273184	RP11-212P7.3	1e-105	+	128119262	128119499	0	1	237,	0	-105	-103	10	-2.88	-3.87	-1.07
7	128097332	128097812	ENSG00000135245	HILPDA	0	+	128097332	128097812	0	1	480,	0	-1520	#NAME?	56.2	-1.44	-2.16	-0.511
7	128119262	128119503	ENSG00000165055	METTL2B	1e-103	+	128119262	128119503	0	1	241,	0	-103	-102	10.3	-2.81	-3.79	-1.05
7	128291297	128291681	ENSG00000243302	RP11-274B21.2	4.8e-09	+	128291297	128291681	0	1	384,	0	-8.32	-7.43	4.05	-1.37	-2.08	-1.26
7	128387853	128388421	ENSG00000128595	CALU	3.2e-58	+	128387853	128388421	0	1	568,	0	-57.5	-56.2	39.7	-3.14	-4.18	-3.57
7	128407615	128409560	ENSG00000128595	CALU	0	+	128407615	128409560	0	2	94,444,	0,1501	-2420	#NAME?	22.6	-70.1	-73.1	-1.55
7	128450209	128451911	ENSG00000128596	CCDC136	2e-21	+	128450209	128451911	0	3	211,91,58,	0,1106,1644	-20.7	-19.7	14	-1.78	-2.58	-2.96
7	128452119	128452934	ENSG00000128596	CCDC136	6e-08	+	128452119	128452934	0	2	247,173,	0,642	-7.22	-6.34	5.18	-3.11	-4.14	-2.74
7	142983650	142984664	ENSG00000178826	TMEM139	0	+	142983650	142984664	0	1	1014,	0	-3880	#NAME?	34.3	-3.56	-4.66	0.341
7	143295222	143295942	ENSG00000223459	TCAF1P1	5e-91	+	143295222	143295942	0	1	720,	0	-90.3	-88.9	32.8	-2.01	-2.85	-1.75
7	148395005	148451089	ENSG00000055130	CUL1	1e-212	+	148395005	148451089	0	5	365,119,118,301,22,	0,731,998,32048,56062	-212	-210	48.4	-6.49	-7.89	-1.4
7	148879129	148879967	ENSG00000197024	ZNF398	4e-87	+	148879129	148879967	0	1	838,	0	-86.4	-85.1	8.07	-1.54	-2.29	0.628
7	148921603	148921873	ENSG00000170265	ZNF282	7.9e-18	+	148921603	148921873	0	1	270,	0	-17.1	-16.1	6.04	-1.94	-2.76	1.68
7	148950767	148951154	ENSG00000170260	ZNF212	1e-163	+	148950767	148951154	0	1	387,	0	-163	-161	25.3	-1.45	-2.17	1.01
7	149545002	149547421	ENSG00000106479	ZNF862	0	+	149545002	149547421	0	2	519,172,	0,2247	-726	#NAME?	328	-1.35	-2.04	-1.07
7	149557494	149558095	ENSG00000106479	ZNF862	7.9e-24	+	149557494	149558095	0	1	601,	0	-23.1	-22	17.3	-2.34	-3.25	-2.41
7	150033871	150034407	ENSG00000127399	LRRC61	9.99999983659714e-317	+	150033871	150034407	0	1	536,	0	-316	-314	30.3	-2.24	-3.13	0.846
7	150068733	150069514	ENSG00000214022	REPIN1	4e-86	+	150068733	150069514	0	1	781,	0	-85.4	-84	18.2	-1.31	-2	0.402
7	150069992	150070203	ENSG00000214022	REPIN1	1.3e-78	+	150069992	150070203	0	1	211,	0	-77.9	-76.6	2.89	-12.5	-14.3	1.31
7	150095149	150095419	ENSG00000196456	ZNF775	6.3e-19	+	150095149	150095419	0	1	270,	0	-18.2	-17.2	72.7	-1.97	-2.8	2.46
7	150107375	150108153	ENSG00000196456	ZNF775	0	+	150107375	150108153	0	1	778,	0	-1640	#NAME?	137	-1.9	-2.73	0.788
7	150554094	150554513	ENSG00000002726	AOC1	1.6e-85	+	150554094	150554513	0	1	419,	0	-84.8	-83.4	8.46	-5.46	-6.76	1.71
7	150554631	150554931	ENSG00000002726	AOC1	2e-11	+	150554631	150554931	0	1	300,	0	-10.7	-9.74	2.59	-2.19	-3.08	1.31
7	150558173	150558443	ENSG00000002726	AOC1	1.6e-27	+	150558173	150558443	0	1	270,	0	-26.8	-25.8	11.4	-2.16	-3.04	0.957
7	150819851	150820122	ENSG00000133612	AGAP3	2e-54	+	150819851	150820122	0	1	271,	0	-53.7	-52.5	2.6	-2.54	-3.48	0.648
7	150840982	150841463	ENSG00000133612	AGAP3	0	+	150840982	150841463	0	1	481,	0	-489	#NAME?	8.48	-10.7	-12.4	0.868
7	154735902	154736349	ENSG00000214106	PAXIP1-AS2	1.6e-33	+	154735902	154736349	0	1	447,	0	-32.8	-31.7	19.8	-1.54	-2.28	-1.25
7	155250853	155255144	ENSG00000164778	EN2	1e-32	+	155250853	155255144	0	2	904,79,	0,4212	-32	-30.8	23.5	-3.85	-4.99	2.03
7	155473358	155477653	ENSG00000184863	RBM33	1.3e-16	+	155473358	155477653	0	2	244,27,	0,4268	-15.9	-14.9	3.52	-1.78	-2.58	-1.29
7	156453029	156469315	ENSG00000105982	RNF32	2.5e-60	+	156453029	156469315	0	3	15,168,327,	0,15360,15959	-59.6	-58.4	12.4	-2.73	-3.7	1.54
7	157023905	157024116	ENSG00000009335	UBE3C	7.9e-70	+	157023905	157024116	0	1	211,	0	-69.1	-67.8	5.89	-2.2	-3.08	-1.03
7	589701	590031	ENSG00000188191	PRKAR1B	7.9e-90	-	589701	590031	0	1	330,	0	-89.1	-87.8	8.17	-4.95	-6.21	1.3
7	938377	938671	ENSG00000105963	ADAP1	1.3e-21	-	938377	938671	0	2	209,2,	0,292	-20.9	-19.8	2.51	-10.6	-12.3	2.06
7	938414	938565	ENSG00000240230	COX19	2.5e-13	-	938414	938565	0	1	151,	0	-12.6	-11.6	6.41	-5.63	-6.96	2.28
7	1473878	1474268	ENSG00000164877	MICALL2	0	-	1473878	1474268	0	1	390,	0	-880	#NAME?	119	-2.02	-2.87	0.888
7	1584101	1584640	ENSG00000164855	TMEM184A	1e-263	-	1584101	1584640	0	2	16,311,	0,228	-263	-262	28.4	-1.95	-2.79	1.11
7	1607113	1607322	ENSG00000157778	PSMG3	5e-53	-	1607113	1607322	0	1	209,	0	-52.3	-51.1	2.41	-1.75	-2.53	0.435
7	2293946	2294545	ENSG00000106266	SNX8	1e-293	-	2293946	2294545	0	1	599,	0	-293	-291	35.9	-23.8	-26	3.49
7	2577869	2578288	ENSG00000106009	BRAT1	1e-140	-	2577869	2578288	0	1	419,	0	-140	-138	8.55	-3.73	-4.85	0.981
7	5410080	5410739	ENSG00000182095	TNRC18	1e-276	-	5410080	5410739	0	1	659,	0	-276	-274	22.4	-6.31	-7.7	1.36
7	6062359	6062930	ENSG00000086232	EIF2AK1	5e-55	-	6062359	6062930	0	1	571,	0	-54.3	-53.1	12.1	-2.91	-3.91	1.12
7	6485703	6500860	ENSG00000136240	KDELR2	1e-32	-	6485703	6500860	0	2	32,149,	0,15008	-32	-30.9	2.49	-1.37	-2.06	0.436
7	6730935	6732283	ENSG00000164631	ZNF12	1e-41	-	6730935	6732283	0	1	1348,	0	-41	-39.8	21.4	-6.73	-8.16	-2.09
7	26239951	26240132	ENSG00000122566	HNRNPA2B1	2.2e-07	-	26239951	26240132	0	1	181,	0	-6.66	-5.8	5.7	-1.32	-2.01	-3.81
7	27211106	27212034	ENSG00000253293	HOXA10	1e-282	-	27211106	27212034	0	2	686,2,	0,926	-282	-281	14.9	-5.52	-6.83	0.968
7	30601124	30601395	ENSG00000196295	AC005154.6	4e-22	-	30601124	30601395	0	1	271,	0	-21.4	-20.4	29.9	-1.49	-2.23	2.59
7	32908798	32910202	ENSG00000170852	KBTBD2	0	-	32908798	32910202	0	1	1404,	0	-1850	#NAME?	92	-1.9	-2.73	-0.424
7	32919075	32919434	ENSG00000170852	KBTBD2	3.2e-12	-	32919075	32919434	0	1	359,	0	-11.5	-10.5	5.79	-1.58	-2.33	-1.48
7	43916540	43916930	ENSG00000106608	URGCP	1e-158	-	43916540	43916930	0	1	390,	0	-158	-157	25.5	-3.28	-4.34	1.44
7	44605314	44605584	ENSG00000136271	DDX56	1e-112	-	44605314	44605584	0	1	270,	0	-112	-111	9	-2.06	-2.92	0.727
7	45139698	45139938	ENSG00000136270	TBRG4	2e-94	-	45139698	45139938	0	1	240,	0	-93.7	-92.3	8.11	-4.45	-5.65	1.27
7	45953027	45953297	ENSG00000146674	IGFBP3	1.3e-08	-	45953027	45953297	0	1	270,	0	-7.88	-7	3.06	-6.05	-7.42	-4.48
7	50513410	50515721	ENSG00000132436	FIGNL1	0	-	50513410	50515721	0	2	1585,56,	0,2255	-364	#NAME?	56.4	-2.41	-3.33	-0.729
7	50660185	50660635	ENSG00000106070	GRB10	1e-160	-	50660185	50660635	0	1	450,	0	-160	-159	13.5	-2.73	-3.7	-0.8
7	51084688	51085078	ENSG00000106078	COBL	6.3e-95	-	51084688	51085078	0	1	390,	0	-94.2	-92.8	19.3	-1.36	-2.05	0.887
7	51094270	51095647	ENSG00000106078	COBL	3.2e-29	-	51094270	51095647	0	2	92,239,	0,1138	-28.5	-27.4	4.15	-2.11	-2.98	1.13
7	64438410	64439877	ENSG00000152926	ZNF117	6.3e-61	-	64438410	64439877	0	1	1467,	0	-60.2	-59	229	-3.09	-4.12	-2.48
7	72855683	72855834	ENSG00000009954	BAZ1B	1e-12	-	72855683	72855834	0	1	151,	0	-12	-11	1.75	-1.46	-2.18	0.63
7	72884762	72903653	ENSG00000009954	BAZ1B	0	-	72884762	72903653	0	3	51,1702,130,	0,6435,18761	-1470	#NAME?	71.4	-8.21	-9.74	-0.759
7	73096705	73097214	ENSG00000176410	DNAJC30	5e-54	-	73096705	73097214	0	1	509,	0	-53.3	-52	3.56	-4.61	-5.83	0.795
7	73150423	73150691	ENSG00000106077	ABHD11	0	-	73150423	73150691	0	1	268,	0	-897	#NAME?	47.4	-7.68	-9.18	1.1
7	73183327	73183713	ENSG00000165215	CLDN3	0	-	73183327	73183713	0	1	386,	0	-403	#NAME?	36	-4.81	-6.06	1.27
7	73646303	73646512	ENSG00000049541	RFC2	5e-75	-	73646303	73646512	0	1	209,	0	-74.3	-73	3.03	-1.58	-2.33	0.479
7	75958541	75988108	ENSG00000170027	YWHAG	1e-253	-	75958541	75988108	0	2	1009,70,	0,29497	-253	-252	7.43	-31.5	-33.9	-1.3
7	99016481	99017050	ENSG00000106246	PTCD1	1e-183	-	99016481	99017050	0	1	569,	0	-183	-181	8.64	-4.49	-5.7	0.871
7	99017228	99017677	ENSG00000106246	PTCD1	1e-245	-	99017228	99017677	0	1	449,	0	-245	-244	13.7	-3.44	-4.52	0.811
7	100806413	100806562	ENSG00000128564	VGF	2.1e-07	-	100806413	100806562	0	1	149,	0	-6.67	-5.82	1.77	-1.53	-2.27	0.976
7	102097543	102097989	ENSG00000160993	ALKBH4	0	-	102097543	102097989	0	1	446,	0	-383	#NAME?	21.3	-2.97	-3.97	0.945
7	105097745	105097925	ENSG00000091127	PUS7	4.4e-09	-	105097745	105097925	0	1	180,	0	-8.36	-7.46	2.65	-2.09	-2.95	1.72
7	105148579	105148849	ENSG00000091127	PUS7	7.9e-43	-	105148579	105148849	0	1	270,	0	-42.1	-40.9	5.56	-2.02	-2.87	-1.25
7	108155416	108155924	ENSG00000135241	PNPLA8	4e-66	-	108155416	108155924	0	1	508,	0	-65.4	-64.1	21.4	-2.55	-3.49	-2.05
7	108204415	108205491	ENSG00000177683	THAP5	0	-	108204415	108205491	0	1	1076,	0	-404	#NAME?	45.5	-3.44	-4.52	-1.04
7	127014758	127017268	ENSG00000048405	ZNF800	2e-85	-	127014758	127017268	0	2	330,29,	0,2481	-84.7	-83.4	27.1	-4.79	-6.03	-3.86
7	131195618	131196098	ENSG00000128567	PODXL	1e-134	-	131195618	131196098	0	1	480,	0	-134	-132	7.91	-11.9	-13.6	-1.86
7	134870470	134871039	ENSG00000105875	WDR91	0	-	134870470	134871039	0	1	569,	0	-385	#NAME?	55.6	-2.49	-3.42	0.982
7	137564672	137567163	ENSG00000182158	CREB3L2	2.5e-10	-	137564672	137567163	0	2	625,6,	0,2485	-9.6	-8.69	6.97	-1.66	-2.42	-1.66
7	138602988	138604008	ENSG00000122778	KIAA1549	2.2e-10	-	138602988	138604008	0	1	1020,	0	-9.66	-8.74	15.7	-1.67	-2.44	-1.6
7	138764007	138764757	ENSG00000105939	ZC3HAV1	1e-127	-	138764007	138764757	0	1	750,	0	-127	-126	76.9	-1.98	-2.82	-1.58
7	139416377	139416797	ENSG00000064393	HIPK2	3.2e-11	-	139416377	139416797	0	1	420,	0	-10.5	-9.54	22.8	-1.78	-2.58	-3.72
7	139790532	139791866	ENSG00000006459	KDM7A	1e-267	-	139790532	139791866	0	2	456,263,	0,1071	-267	-265	94.2	-2.21	-3.1	-1.35
7	140154156	140154517	ENSG00000133606	MKRN1	0	-	140154156	140154517	0	1	361,	0	-548	#NAME?	15	-2.69	-3.66	-0.599
7	143560025	143560116	ENSG00000198420	TCAF1	0.0011	-	143560025	143560116	0	1	91,	0	-2.95	-2.23	2.85	-1.71	-2.49	-4.43
7	143560175	143573594	ENSG00000198420	TCAF1	0	-	143560175	143573594	0	2	714,513,	0,12906	-679	#NAME?	123	-1.37	-2.07	-0.801
7	148700600	148701107	ENSG00000155660	PDIA4	0	-	148700600	148701107	0	1	507,	0	-1530	#NAME?	9.31	-44.5	-47.2	0.828
7	148702275	148703037	ENSG00000155660	PDIA4	5e-99	-	148702275	148703037	0	2	191,49,	0,713	-98.3	-96.9	2.15	-6.92	-8.36	0.544
7	149152508	149157915	ENSG00000196453	ZNF777	1e-201	-	149152508	149157915	0	2	620,10,	0,5397	-201	-199	27.6	-1.56	-2.31	-0.744
7	149557489	149558088	ENSG00000273419	RP4-751H13.7	7.9e-24	-	149557489	149558088	0	1	599,	0	-23.1	-22	16.9	-2.32	-3.22	-2.59
7	150778405	150778616	ENSG00000164897	TMUB1	1.3e-14	-	150778405	150778616	0	1	211,	0	-13.9	-12.9	3.93	-1.89	-2.71	1.13
7	151852080	151859751	ENSG00000055609	KMT2C	0	-	151852080	151859751	0	6	10,148,142,165,216,550,	0,914,1209,2765,3861,7121	-345	#NAME?	197	-2.41	-3.33	-1.23
7	151859960	151860770	ENSG00000055609	KMT2C	1e-58	-	151859960	151860770	0	1	810,	0	-58	-56.8	23.5	-4.46	-5.66	-2.79
7	151873305	151875076	ENSG00000055609	KMT2C	1e-179	-	151873305	151875076	0	1	1771,	0	-179	-178	670	-1.48	-2.21	-1.45
7	151877048	151880112	ENSG00000055609	KMT2C	1e-131	-	151877048	151880112	0	3	163,1884,54,	0,747,3010	-131	-130	217	-5.3	-6.59	-3.08
7	152343301	152345218	ENSG00000196584	XRCC2	0	-	152343301	152345218	0	1	1917,	0	-868	#NAME?	279	-1.39	-2.09	-0.632
7	156461942	156469323	ENSG00000105983	LMBR1	7.9e-64	-	156461942	156469323	0	2	39,379,	0,7002	-63.1	-61.8	25.3	-2.53	-3.47	1.64
7	156797653	156798131	ENSG00000130675	MNX1	1e-137	-	156797653	156798131	0	1	478,	0	-137	-136	15.2	-1.75	-2.54	0.902
8	194676	195637	ENSG00000172748	ZNF596	1.3e-68	+	194676	195637	0	2	25,484,	0,477	-67.9	-66.6	29.9	-2.35	-3.26	-3.09
8	17780558	17782442	ENSG00000078674	PCM1	3e-10	+	17780558	17782442	0	2	139,221,	0,1663	-9.53	-8.61	10.3	-2.52	-3.45	-3.66
8	17793161	17794828	ENSG00000078674	PCM1	1.3e-06	+	17793161	17794828	0	2	54,186,	0,1481	-5.88	-5.04	5.7	-3.57	-4.67	-4.75
8	17808159	17813077	ENSG00000078674	PCM1	7.9e-71	+	17808159	17813077	0	3	74,217,99,	0,2319,4819	-70.1	-68.8	15.9	-1.88	-2.7	-1.57
8	17815225	17819681	ENSG00000078674	PCM1	7.9e-31	+	17815225	17819681	0	4	59,152,130,139,	0,2297,2598,4317	-30.1	-28.9	5.74	-1.6	-2.35	-1.11
8	19253072	19253401	ENSG00000104611	SH2D4A	1.6e-13	+	19253072	19253401	0	1	329,	0	-12.8	-11.9	2.47	-2.05	-2.91	0.766
8	21960609	21960850	ENSG00000158863	FAM160B2	2.5e-12	+	21960609	21960850	0	1	241,	0	-11.6	-10.7	2.87	-2.08	-2.94	1.31
8	21960585	21960853	ENSG00000256586	NA	1.6e-12	+	21960585	21960853	0	1	268,	0	-11.8	-10.9	3.42	-2.19	-3.08	1.32
8	22069300	22069570	ENSG00000168487	BMP1	1.3e-58	+	22069300	22069570	0	1	270,	0	-57.9	-56.7	6.49	-2.48	-3.4	1.08
8	22275276	22277770	ENSG00000104635	SLC39A14	0	+	22275276	22277770	0	2	72,706,	0,1788	-13100	#NAME?	324	-66.4	-69.4	-2.01
8	22960408	22960707	ENSG00000173535	TNFRSF10C	6.3e-33	+	22960408	22960707	0	1	299,	0	-32.2	-31.1	12.7	-1.99	-2.84	1.82
8	23386616	23389329	ENSG00000147454	SLC25A37	5.5e-06	+	23386616	23389329	0	2	109,132,	0,2581	-5.26	-4.44	1.95	-5.75	-7.09	-2.26
8	23423658	23424587	ENSG00000147454	SLC25A37	0	+	23423658	23424587	0	1	929,	0	-691	#NAME?	48.4	-13.8	-15.7	-1.49
8	23428872	23429772	ENSG00000147454	SLC25A37	0	+	23428872	23429772	0	1	900,	0	-717	#NAME?	24.9	-2.05	-2.9	-0.38
8	25268732	25270293	ENSG00000147459	DOCK5	0	+	25268732	25270293	0	1	1561,	0	-1860	#NAME?	148	-7.78	-9.29	-1.02
8	25270622	25271043	ENSG00000147459	DOCK5	1.6e-19	+	25270622	25271043	0	1	421,	0	-18.8	-17.7	4.86	-1.98	-2.82	1.17
8	26228042	26228462	ENSG00000221914	PPP2R2A	0	+	26228042	26228462	0	1	420,	0	-1860	#NAME?	21.6	-2.3	-3.2	0.326
8	26484790	26492415	ENSG00000092964	DPYSL2	2.1e-10	+	26484790	26492415	0	3	21,69,120,	0,597,7505	-9.67	-8.75	2.04	-30.9	-33.3	-4.6
8	27633965	27634356	ENSG00000171320	ESCO2	5e-27	+	27633965	27634356	0	1	391,	0	-26.3	-25.2	7.92	-1.81	-2.61	-1.47
8	28571055	28573690	ENSG00000012232	EXTL3	2e-40	+	28571055	28573690	0	2	12,589,	0,2046	-39.7	-38.6	21.1	-2.74	-3.71	-2.49
8	28574828	28588774	ENSG00000012232	EXTL3	0	+	28574828	28588774	0	3	896,59,35,	0,12848,13911	-1080	#NAME?	170	-1.86	-2.67	-0.904
8	33355996	33356326	ENSG00000198042	MAK16	1e-154	+	33355996	33356326	0	1	330,	0	-154	-152	15.1	-3.13	-4.17	-1.13
8	37554877	37555356	ENSG00000183779	ZNF703	0	+	37554877	37555356	0	1	479,	0	-412	#NAME?	24	-1.77	-2.57	-0.621
8	37607970	37612007	ENSG00000147475	ERLIN2	0	+	37607970	37612007	0	4	34,90,80,575,	0,1173,2997,3462	-4170	#NAME?	133	-5.25	-6.53	-0.893
8	37699751	37700290	ENSG00000020181	GPR124	1e-187	+	37699751	37700290	0	1	539,	0	-187	-185	18.9	-3.65	-4.77	1.2
8	38067563	38068579	ENSG00000156735	BAG4	0	+	38067563	38068579	0	1	1016,	0	-2740	#NAME?	445	-1.32	-2	-0.659
8	38677492	38682827	ENSG00000147526	TACC1	0	+	38677492	38682827	0	4	661,36,111,2,	0,4015,4677,5333	-516	#NAME?	64.8	-4.12	-5.3	-1.42
8	38693714	38696929	ENSG00000147526	TACC1	4.7e-05	+	38693714	38696929	0	3	95,77,128,	0,2273,3087	-4.33	-3.54	2.94	-4.92	-6.17	-2.55
8	41367217	41367426	ENSG00000147533	GOLGA7	2e-36	+	41367217	41367426	0	1	209,	0	-35.7	-34.5	3.08	-1.31	-1.99	-0.612
8	41455877	41456747	ENSG00000158669	AGPAT6	0	+	41455877	41456747	0	1	870,	0	-1100	#NAME?	82.1	-3.04	-4.06	-0.666
8	56695358	56702666	ENSG00000137574	TGS1	0	+	56695358	56702666	0	4	13,173,823,11,	0,2919,3438,7297	-765	#NAME?	64.6	-1.61	-2.36	-0.56
8	61653883	61707679	ENSG00000171316	CHD7	0	+	61653883	61707679	0	3	1773,431,135,	0,39675,53661	-550	#NAME?	164	-2.41	-3.33	-1.08
8	61777756	61778596	ENSG00000171316	CHD7	0	+	61777756	61778596	0	1	840,	0	-2280	#NAME?	95.9	-17.1	-19.1	1.36
8	64081231	64081560	ENSG00000185728	YTHDF3	3e-08	+	64081231	64081560	0	2	229,41,	0,288	-7.53	-6.65	5.34	-1.98	-2.83	-2.56
8	64098720	64101475	ENSG00000185728	YTHDF3	0	+	64098720	64101475	0	2	1583,183,	0,2572	-2400	#NAME?	285	-16.8	-18.8	-1.38
8	64122263	64122653	ENSG00000185728	YTHDF3	0	+	64122263	64122653	0	1	390,	0	-1670	#NAME?	89.8	-2.13	-3	-0.839
8	67342039	67342906	ENSG00000179041	RRS1	0	+	67342039	67342906	0	1	867,	0	-3100	#NAME?	35.8	-2.78	-3.75	0.34
8	67342449	67344911	ENSG00000147576	ADHFE1	0	+	67342449	67344911	0	2	164,194,	0,2268	-3020	#NAME?	46.7	-1.49	-2.23	0.437
8	68007611	68026247	ENSG00000104218	CSPP1	7.9e-60	+	68007611	68026247	0	5	356,99,71,104,208,	0,7660,10528,16595,18428	-59.1	-57.8	22.5	-3.13	-4.17	-1.76
8	70042400	70042580	ENSG00000254332	GS1-44D20.1	1.3e-60	+	70042400	70042580	0	1	180,	0	-59.9	-58.6	2.37	-2.97	-3.98	-0.589
8	81399081	81426207	ENSG00000205189	ZBTB10	0	+	81399081	81426207	0	3	936,889,63,	0,12647,27063	-384	#NAME?	255	-7.01	-8.45	-2.35
8	81431101	81432030	ENSG00000205189	ZBTB10	0	+	81431101	81432030	0	2	88,573,	0,356	-538	#NAME?	249	-3.02	-4.04	-1.49
8	86039067	86044034	ENSG00000133739	LRRCC1	1e-101	+	86039067	86044034	0	4	5,205,140,40,	0,2342,3086,4927	-101	-99.3	9.53	-2.01	-2.85	0.913
8	87479314	87479494	ENSG00000123124	WWP1	6.3e-14	+	87479314	87479494	0	1	180,	0	-13.2	-12.2	2.03	-1.84	-2.64	0.855
8	90801675	90802722	ENSG00000104312	RIPK2	0	+	90801675	90802722	0	2	35,416,	0,631	-589	#NAME?	20.6	-1.37	-2.08	-0.536
8	90933385	90937463	ENSG00000164823	OSGIN2	0	+	90933385	90937463	0	2	162,733,	0,3345	-389	#NAME?	33	-3.13	-4.17	-0.927
8	92082662	92088884	ENSG00000155100	OTUD6B	6.9e-05	+	92082662	92088884	0	4	32,152,81,65,	0,703,3396,6157	-4.16	-3.38	2.31	-4.37	-5.56	-2.64
8	94929203	94931295	ENSG00000164951	PDP1	7.9e-95	+	94929203	94931295	0	3	243,199,158,	0,771,1934	-94.1	-92.8	51.3	-2.17	-3.04	-3.63
8	94934249	94935927	ENSG00000164951	PDP1	0	+	94934249	94935927	0	1	1678,	0	-4000	#NAME?	467	-13.5	-15.3	-1.44
8	96166283	96167269	ENSG00000175895	PLEKHF2	0	+	96166283	96167269	0	1	986,	0	-4880	#NAME?	244	-13.1	-14.9	-1.12
8	97345715	97346226	ENSG00000156471	PTDSS1	0	+	97345715	97346226	0	1	511,	0	-859	#NAME?	7.8	-6.2	-7.57	0.527
8	98657063	98673308	ENSG00000147649	MTDH	0.0019	+	98657063	98673308	0	2	52,9,	0,16236	-2.73	-2.02	1.82	-1.31	-1.99	-2.44
8	98703234	98712009	ENSG00000147649	MTDH	2.5e-50	+	98703234	98712009	0	2	182,28,	0,8747	-49.6	-48.3	3.25	-1.71	-2.49	0.741
8	98735223	98737385	ENSG00000147649	MTDH	0	+	98735223	98737385	0	2	40,558,	0,1604	-2750	#NAME?	46.4	-3.63	-4.73	-0.433
8	99961324	99961803	ENSG00000164920	OSR2	1e-147	+	99961324	99961803	0	1	479,	0	-147	-146	37.7	-1.3	-1.98	0.898
8	104311159	104312267	ENSG00000164930	FZD6	0.00033	+	104311159	104312267	0	2	64,86,	0,1022	-3.48	-2.73	2.85	-1.48	-2.2	-2.6
8	104341906	104343690	ENSG00000164930	FZD6	0	+	104341906	104343690	0	2	387,122,	0,1662	-1320	#NAME?	29.2	-2.86	-3.84	-0.53
8	107284683	107284920	ENSG00000254615	RP11-395G23.3	7.9e-14	+	107284683	107284920	0	1	237,	0	-13.1	-12.1	4.23	-2.33	-3.24	-2.74
8	107718661	107719648	ENSG00000164830	OXR1	0	+	107718661	107719648	0	1	987,	0	-738	#NAME?	202	-2.82	-3.8	-1.17
8	110356179	110356867	ENSG00000120533	ENY2	1.3e-93	+	110356179	110356867	0	1	688,	0	-92.9	-91.5	11.6	-1.92	-2.75	-0.82
8	110576703	110577211	ENSG00000147654	EBAG9	0	+	110576703	110577211	0	1	508,	0	-966	#NAME?	27.4	-1.81	-2.61	0.424
8	117783732	117784332	ENSG00000147679	UTP23	0	+	117783732	117784332	0	1	600,	0	-699	#NAME?	63.2	-2.91	-3.9	-0.96
8	123963569	123964107	ENSG00000178764	ZHX2	5e-74	+	123963569	123964107	0	1	538,	0	-73.3	-71.9	32.8	-1.91	-2.73	-1.6
8	123965776	123966195	ENSG00000178764	ZHX2	5e-91	+	123965776	123966195	0	1	419,	0	-90.3	-88.9	11.7	-1.96	-2.79	1.03
8	125498235	125499135	ENSG00000170881	RNF139	0	+	125498235	125499135	0	1	900,	0	-1250	#NAME?	78.9	-6	-7.36	-0.989
8	125499404	125499975	ENSG00000170881	RNF139	2.5e-91	+	125499404	125499975	0	1	571,	0	-90.6	-89.3	6.82	-2.45	-3.37	-0.694
8	125988624	125989518	ENSG00000180938	ZNF572	2e-34	+	125988624	125989518	0	1	894,	0	-33.7	-32.5	13.7	-1.57	-2.32	-1.17
8	126445591	126445922	ENSG00000173334	TRIB1	3.6e-09	+	126445591	126445922	0	1	331,	0	-8.44	-7.55	6.17	-3.83	-4.97	-2.11
8	126448278	126449778	ENSG00000173334	TRIB1	0	+	126448278	126449778	0	1	1500,	0	-991	#NAME?	80.5	-1.62	-2.38	-0.397
8	126450406	126450647	ENSG00000173334	TRIB1	1.6e-47	+	126450406	126450647	0	1	241,	0	-46.8	-45.6	7.42	-4.21	-5.39	1.55
8	128752984	128753614	ENSG00000136997	MYC	0	+	128752984	128753614	0	1	630,	0	-8750	#NAME?	28.1	-27.2	-29.5	0.553
8	141525243	141525601	ENSG00000104472	CHRAC1	1e-296	+	141525243	141525601	0	1	358,	0	-296	-294	13	-2.3	-3.2	-0.67
8	142204226	142204587	ENSG00000105339	DENND3	2e-25	+	142204226	142204587	0	1	361,	0	-24.7	-23.6	7.12	-1.98	-2.83	1.39
8	142205216	142205367	ENSG00000105339	DENND3	5e-06	+	142205216	142205367	0	1	151,	0	-5.3	-4.48	2.14	-2.69	-3.66	2.02
8	144465704	144465913	ENSG00000158106	RHPN1	1.6e-20	+	144465704	144465913	0	1	209,	0	-19.8	-18.7	12	-1.92	-2.74	3.04
8	144642392	144642692	ENSG00000104518	GSDMD	2e-41	+	144642392	144642692	0	1	300,	0	-40.7	-39.5	10.1	-5.06	-6.33	2.61
8	144680847	144682128	ENSG00000179886	TIGD5	0	+	144680847	144682128	0	1	1281,	0	-546	#NAME?	139	-6.07	-7.43	1.17
8	144732098	144734546	ENSG00000183309	ZNF623	0	+	144732098	144734546	0	1	2448,	0	-834	#NAME?	126	-1.9	-2.72	-0.467
8	144776233	144776984	ENSG00000181135	ZNF707	2.5e-62	+	144776233	144776984	0	1	751,	0	-61.6	-60.4	8.42	-1.79	-2.59	0.83
8	144823799	144825329	ENSG00000203499	FAM83H-AS1	0	+	144823799	144825329	0	1	1530,	0	-2230	#NAME?	422	-5.24	-6.52	-1.36
8	145135190	145135550	ENSG00000178896	EXOSC4	0	+	145135190	145135550	0	1	360,	0	-598	#NAME?	15.4	-7.65	-9.14	0.893
8	145162216	145162484	ENSG00000179632	MAF1	1.6e-63	+	145162216	145162484	0	1	268,	0	-62.8	-61.6	2.24	-26.9	-29.1	1.54
8	145194488	145195058	ENSG00000235173	HGH1	0	+	145194488	145195058	0	1	570,	0	-491	#NAME?	43.1	-12.6	-14.4	2.16
8	145439697	145440266	ENSG00000230567	NA	0	+	145439697	145440266	0	1	569,	0	-475	#NAME?	32.7	-9.46	-11.1	1.83
8	145584662	145584902	ENSG00000185803	SLC52A2	1.6e-37	+	145584662	145584902	0	1	240,	0	-36.8	-35.6	1.91	-3.02	-4.03	0.573
8	145689199	145690370	ENSG00000254578	CTD-2517M22.16	1.6e-81	+	145689199	145690370	0	2	239,76,	0,1095	-80.8	-79.4	6.48	-2.87	-3.86	1.13
8	145699286	145699436	ENSG00000167702	KIFC2	4.6e-08	+	145699286	145699436	0	1	150,	0	-7.34	-6.47	1.47	-3.24	-4.29	0.82
8	145746340	145747118	ENSG00000160959	LRRC14	0	+	145746340	145747118	0	1	778,	0	-603	#NAME?	75.8	-3.55	-4.65	1.03
8	145749420	145749899	ENSG00000160959	LRRC14	1.3e-21	+	145749420	145749899	0	1	479,	0	-20.9	-19.9	4.43	-2.96	-3.96	1
8	614403	614613	ENSG00000104714	ERICH1	4.7e-09	-	614403	614613	0	1	210,	0	-8.33	-7.44	2.96	-1.49	-2.22	1.59
8	622184	623897	ENSG00000104714	ERICH1	1e-112	-	622184	623897	0	2	20,609,	0,1104	-112	-110	10.4	-8.34	-9.89	1.55
8	8997355	8998971	ENSG00000173281	PPP1R3B	0	-	8997355	8998971	0	1	1616,	0	-1190	#NAME?	604	-1.58	-2.34	-1.11
8	10622859	10623188	ENSG00000254093	PINX1	1e-111	-	10622859	10623188	0	1	329,	0	-111	-110	6.34	-5.54	-6.85	1.31
8	12039783	12040588	ENSG00000186523	FAM86B1	1e-132	-	12039783	12040588	0	1	805,	0	-132	-130	14.9	-3.47	-4.55	0.677
8	17601201	17613006	ENSG00000129422	MTUS1	2e-24	-	17601201	17613006	0	2	107,1781,	0,10024	-23.7	-22.6	86.9	-1.48	-2.21	-2.2
8	21964501	21965544	ENSG00000173566	NA	1.3e-44	-	21964501	21965544	0	1	1043,	0	-43.9	-42.7	5.44	-4.92	-6.18	0.987
8	21983125	21984760	ENSG00000168453	HR	7.9e-66	-	21983125	21984760	0	2	120,211,	0,1424	-65.1	-63.8	8.71	-2.68	-3.64	1.48
8	21986127	21986697	ENSG00000168453	HR	1e-186	-	21986127	21986697	0	1	570,	0	-186	-184	55.3	-1.96	-2.8	1.23
8	22005383	22005862	ENSG00000168481	LGI3	1.6e-39	-	22005383	22005862	0	1	479,	0	-38.8	-37.6	19.7	-1.6	-2.35	1.67
8	22879834	22881727	ENSG00000120889	TNFRSF10B	0	-	22879834	22881727	0	2	663,27,	0,1866	-1450	#NAME?	69.2	-6.59	-8	-0.894
8	22926301	22926662	ENSG00000120889	TNFRSF10B	1.6e-42	-	22926301	22926662	0	1	361,	0	-41.8	-40.6	11.4	-2.62	-3.58	-1.23
8	22995138	22995409	ENSG00000173530	TNFRSF10D	2.5e-36	-	22995138	22995409	0	1	271,	0	-35.6	-34.5	5.85	-1.83	-2.64	-1.35
8	26365050	26365351	ENSG00000240694	PNMA2	1.6e-17	-	26365050	26365351	0	1	301,	0	-16.8	-15.8	3.5	-3.04	-4.05	-1.54
8	26365560	26365681	ENSG00000240694	PNMA2	0.0019	-	26365560	26365681	0	1	121,	0	-2.72	-2.01	1.82	-4.15	-5.32	-3.43
8	29194838	29195949	ENSG00000120875	DUSP4	2e-27	-	29194838	29195949	0	2	90,151,	0,960	-26.7	-25.7	3.17	-3.53	-4.63	-1.2
8	29927223	29931277	ENSG00000133872	SARAF	1e-303	-	29927223	29931277	0	2	352,68,	0,3986	-303	-301	11.2	-10	-11.7	-1
8	37716584	37716734	ENSG00000156675	RAB11FIP1	5.5e-06	-	37716584	37716734	0	1	150,	0	-5.26	-4.44	1.53	-2.58	-3.53	1.02
8	37717301	37717751	ENSG00000156675	RAB11FIP1	1e-272	-	37717301	37717751	0	1	450,	0	-272	-270	12.7	-3.68	-4.8	0.877
8	37720113	37720593	ENSG00000156675	RAB11FIP1	0	-	37720113	37720593	0	1	480,	0	-452	#NAME?	26.2	-3.15	-4.19	-1.04
8	37732151	37732840	ENSG00000156675	RAB11FIP1	1e-199	-	37732151	37732840	0	1	689,	0	-199	-197	25.4	-4.61	-5.83	-1.35
8	37734715	37735135	ENSG00000156675	RAB11FIP1	2e-66	-	37734715	37735135	0	1	420,	0	-65.7	-64.5	14.5	-4.24	-5.43	-2.16
8	38187008	38189025	ENSG00000147548	WHSC1L1	1e-238	-	38187008	38189025	0	2	403,77,	0,1940	-238	-237	18.7	-2.52	-3.45	-0.922
8	38194983	38238146	ENSG00000147548	WHSC1L1	0	-	38194983	38238146	0	5	2,72,719,28,19,	0,1070,10031,26407,43144	-2420	#NAME?	140	-5.39	-6.69	-1.11
8	41789330	41790768	ENSG00000083168	KAT6A	0	-	41789330	41790768	0	1	1438,	0	-2200	#NAME?	382	-1.41	-2.12	-0.651
8	41790976	41792085	ENSG00000083168	KAT6A	1e-108	-	41790976	41792085	0	1	1109,	0	-108	-106	24.1	-1.95	-2.78	-0.894
8	41832197	41834862	ENSG00000083168	KAT6A	8.9e-10	-	41832197	41834862	0	2	143,337,	0,2328	-9.05	-8.14	14.2	-1.3	-1.99	-2.52
8	41845030	41907165	ENSG00000083168	KAT6A	0	-	41845030	41907165	0	3	51,925,72,	0,60865,62063	-470	#NAME?	697	-3.01	-4.02	-2.49
8	42693032	42693359	ENSG00000131931	THAP1	4e-13	-	42693032	42693359	0	1	327,	0	-12.4	-11.4	2.96	-1.31	-2	-0.97
8	48744389	48746779	ENSG00000253729	PRKDC	6.6e-06	-	48744389	48746779	0	2	98,23,	0,2367	-5.18	-4.36	1.64	-20.2	-22.2	-4.28
8	48802864	48803015	ENSG00000253729	PRKDC	5.6e-05	-	48802864	48803015	0	1	151,	0	-4.25	-3.47	3.21	-2.15	-3.02	-3.25
8	53568604	53570612	ENSG00000023287	RB1CC1	0	-	53568604	53570612	0	2	1864,55,	0,1953	-409	#NAME?	76.3	-3.84	-4.98	-0.812
8	53574096	53589014	ENSG00000023287	RB1CC1	1.6e-12	-	53574096	53589014	0	4	183,171,430,86,	0,6484,12308,14832	-11.8	-10.8	7.12	-2.4	-3.32	-1.91
8	62415721	62429705	ENSG00000198363	ASPH	1e-146	-	62415721	62429705	0	2	347,134,	0,13850	-146	-145	8.04	-1.58	-2.33	-0.647
8	62430063	62495678	ENSG00000198363	ASPH	1e-107	-	62430063	62495678	0	10	157,92,136,138,90,99,137,151,258,121,	0,527,8472,30566,35526,38419,45239,49663,59096,65494	-107	-106	11.4	-3.23	-4.29	-0.584
8	62577755	62587875	ENSG00000198363	ASPH	1e-127	-	62577755	62587875	0	3	410,42,58,	0,3037,10062	-127	-126	94	-1.91	-2.73	-2.59
8	62596587	62597181	ENSG00000198363	ASPH	1.6e-19	-	62596587	62597181	0	2	162,138,	0,456	-18.8	-17.7	2.77	-12.4	-14.2	-2.78
8	66516337	66516786	ENSG00000104442	ARMC1	0	-	66516337	66516786	0	1	449,	0	-461	#NAME?	29.8	-1.51	-2.25	-0.662
8	67546650	67579093	ENSG00000175073	VCPIP1	0	-	67546650	67579093	0	3	957,87,2610,	0,17042,29833	-1020	#NAME?	816	-2.59	-3.54	-0.738
8	68189639	68204248	ENSG00000066777	ARFGEF1	6.2e-07	-	68189639	68204248	0	3	53,111,167,	0,10550,14442	-6.21	-5.37	4.56	-2.56	-3.5	-2.98
8	68213530	68255462	ENSG00000066777	ARFGEF1	0.00013	-	68213530	68255462	0	3	85,31,64,	0,1140,41868	-3.89	-3.12	4.51	-1.74	-2.53	-4.27
8	71056979	71069058	ENSG00000140396	NCOA2	0	-	71056979	71069058	0	3	104,211,853,	0,3528,11226	-1380	#NAME?	1870	-2.52	-3.46	-2.07
8	79674130	79674369	ENSG00000253919	PRKRIRP7	7.9e-22	-	79674130	79674369	0	1	239,	0	-21.1	-20.1	12.3	-1.66	-2.43	-1.4
8	80831011	80831250	ENSG00000147586	MRPS28	1.6e-39	-	80831011	80831250	0	1	239,	0	-38.8	-37.7	3.36	-2.19	-3.08	0.78
8	81883108	81888015	ENSG00000076641	PAG1	1.3e-51	-	81883108	81888015	0	2	34,259,	0,4648	-50.9	-49.7	16.1	-1.31	-1.99	-1.91
8	90965520	90965909	ENSG00000104320	NBN	5e-76	-	90965520	90965909	0	1	389,	0	-75.3	-74	10.4	-2.77	-3.75	-1.1
8	92081053	92082010	ENSG00000253738	OTUD6B-AS1	0	-	92081053	92082010	0	1	957,	0	-544	#NAME?	62.3	-2.94	-3.94	-0.634
8	95530131	95531593	ENSG00000164944	KIAA1429	0	-	95530131	95531593	0	2	39,381,	0,1081	-337	#NAME?	32.7	-1.51	-2.24	-0.981
8	95538548	95539476	ENSG00000164944	KIAA1429	1e-246	-	95538548	95539476	0	1	928,	0	-246	-244	63.6	-2.19	-3.07	-1.08
8	95541361	95541451	ENSG00000164944	KIAA1429	0.00015	-	95541361	95541451	0	1	90,	0	-3.81	-3.04	2.1	-1.67	-2.44	-2.59
8	103299697	103301744	ENSG00000104517	UBR5	1e-16	-	103299697	103301744	0	3	95,112,64,	0,685,1983	-16	-15	9.62	-5.39	-6.69	-3.39
8	103662141	103663466	ENSG00000155090	KLF10	0	-	103662141	103663466	0	2	478,90,	0,1235	-350	#NAME?	12.4	-3.06	-4.09	-0.564
8	103663674	103664153	ENSG00000155090	KLF10	1e-120	-	103663674	103664153	0	1	479,	0	-120	-119	8.86	-13.7	-15.5	-1.38
8	105502777	105503618	ENSG00000147650	LRP12	0	-	105502777	105503618	0	1	841,	0	-484	#NAME?	56.5	-1.6	-2.35	-0.704
8	105509273	105510233	ENSG00000147650	LRP12	0	-	105509273	105510233	0	1	960,	0	-503	#NAME?	197	-2.95	-3.96	-1.25
8	118849382	119122894	ENSG00000182197	EXT1	0	-	118849382	119122894	0	2	58,571,	0,272941	-882	#NAME?	112	-2.43	-3.35	-0.728
8	124266455	124267414	ENSG00000165156	ZHX1	1e-103	-	124266455	124267414	0	1	959,	0	-103	-102	17.3	-3	-4.01	-1.06
8	124267503	124269322	ENSG00000165156	ZHX1	0	-	124267503	124269322	0	2	908,50,	0,1769	-647	#NAME?	134	-1.98	-2.82	-1.13
8	131072851	131088610	ENSG00000153317	ASAP1	1e-149	-	131072851	131088610	0	2	464,17,	0,15742	-149	-147	19.7	-1.78	-2.57	-1.08
8	134471380	134472040	ENSG00000008513	ST3GAL1	2.5e-46	-	134471380	134472040	0	1	660,	0	-45.6	-44.4	36.5	-1.62	-2.38	-2.58
8	142220743	142221464	ENSG00000022567	SLC45A4	0	-	142220743	142221464	0	1	721,	0	-423	#NAME?	35.5	-4.41	-5.61	1.25
8	143747111	143747890	ENSG00000234616	JRK	2e-26	-	143747111	143747890	0	1	779,	0	-25.7	-24.6	18.5	-1.61	-2.36	-2.04
8	144400039	144400252	ENSG00000184428	TOP1MT	0.00015	-	144400039	144400252	0	2	21,69,	0,144	-3.82	-3.05	1.49	-3.16	-4.2	1.83
8	144686380	144686559	ENSG00000104524	PYCRL	1e-08	-	144686380	144686559	0	1	179,	0	-7.98	-7.1	3.87	-2.01	-2.86	1.52
8	144807945	144808483	ENSG00000180921	FAM83H	0	-	144807945	144808483	0	1	538,	0	-532	#NAME?	15.9	-24.1	-26.3	1.58
8	144809049	144809706	ENSG00000180921	FAM83H	5e-88	-	144809049	144809706	0	1	657,	0	-87.3	-85.9	17.1	-2.2	-3.08	0.913
8	144809854	144810482	ENSG00000180921	FAM83H	0	-	144809854	144810482	0	1	628,	0	-462	#NAME?	59.4	-4.53	-5.75	1.44
8	144898513	144898784	ENSG00000179950	PUF60	1e-127	-	144898513	144898784	0	1	271,	0	-127	-125	6.69	-7.42	-8.9	0.777
8	144916152	144916302	ENSG00000185189	NRBP2	0.00035	-	144916152	144916302	0	1	150,	0	-3.45	-2.7	1.57	-3.94	-5.1	1.88
8	144916421	144916661	ENSG00000185189	NRBP2	1.6e-17	-	144916421	144916661	0	1	240,	0	-16.8	-15.8	3.11	-3.83	-4.97	1.63
8	144940544	144940934	ENSG00000227184	NA	6.3e-44	-	144940544	144940934	0	1	390,	0	-43.2	-42	4.36	-2.33	-3.24	0.818
8	144940993	144941324	ENSG00000227184	NA	5e-15	-	144940993	144941324	0	1	331,	0	-14.3	-13.3	3.15	-1.97	-2.81	-1.04
8	144990069	144990819	ENSG00000178209	PLEC	6.3e-83	-	144990069	144990819	0	1	750,	0	-82.2	-80.8	5.03	-13.2	-15	0.958
8	144995221	144996180	ENSG00000178209	PLEC	1e-131	-	144995221	144996180	0	1	959,	0	-131	-129	6.38	-11.1	-12.8	-1.27
8	145001868	145002076	ENSG00000178209	PLEC	0.00089	-	145001868	145002076	0	2	66,55,	0,153	-3.05	-2.31	2.53	-1.31	-2	-2.54
8	145005738	145006323	ENSG00000178209	PLEC	1e-05	-	145005738	145006323	0	3	89,96,26,	0,366,559	-4.98	-4.17	2.85	-3.24	-4.3	-2.96
8	145006999	145007120	ENSG00000178209	PLEC	0.00013	-	145006999	145007120	0	1	121,	0	-3.89	-3.11	2.85	-1.75	-2.55	-3.6
8	145007384	145008240	ENSG00000178209	PLEC	1.8e-05	-	145007384	145008240	0	2	135,75,	0,781	-4.74	-3.94	3.18	-4.38	-5.58	-3.26
8	145057810	145058020	ENSG00000178685	PARP10	5.1e-08	-	145057810	145058020	0	1	210,	0	-7.29	-6.42	2.44	-1.74	-2.53	1.43
8	145058967	145059446	ENSG00000178685	PARP10	2e-93	-	145058967	145059446	0	1	479,	0	-92.7	-91.3	17.9	-3.82	-4.96	1.63
8	145676510	145677768	ENSG00000187954	CYHR1	9.99999999999948e-312	-	145676510	145677768	0	1	1258,	0	-311	-309	24.6	-28.6	-31	1.68
8	145688219	145689534	ENSG00000187954	CYHR1	2e-83	-	145688219	145689534	0	2	25,335,	0,980	-82.7	-81.4	6.2	-2.92	-3.92	1.1
8	145699300	145699420	ENSG00000160973	FOXH1	4.1e-08	-	145699300	145699420	0	1	120,	0	-7.39	-6.51	1.46	-2.91	-3.9	0.832
8	146066485	146076559	ENSG00000170619	COMMD5	0	-	146066485	146076559	0	2	643,627,	0,9447	-694	#NAME?	70.7	-1.59	-2.34	0.384
9	710828	711308	ENSG00000107104	KANK1	0	+	710828	711308	0	1	480,	0	-565	#NAME?	202	-1.35	-2.05	-1.51
9	711726	712027	ENSG00000107104	KANK1	4.8e-07	+	711726	712027	0	1	301,	0	-6.32	-5.47	3.49	-3.84	-4.97	-3.26
9	712085	730079	ENSG00000107104	KANK1	0	+	712085	730079	0	2	1379,29,	0,17965	-533	#NAME?	78.7	-1.48	-2.2	-0.7
9	1056358	1057343	ENSG00000173253	DMRT2	1e-100	+	1056358	1057343	0	1	985,	0	-100	-99	26.5	-1.4	-2.1	0.689
9	2060890	2073585	ENSG00000080503	SMARCA2	7.6e-07	+	2060890	2073585	0	4	96,54,131,20,	0,9527,12321,12675	-6.12	-5.28	4.07	-2.88	-3.88	-2.37
9	4662656	4663702	ENSG00000205808	PPAPDC2	1e-302	+	4662656	4663702	0	1	1046,	0	-302	-300	89.1	-3.5	-4.59	-1.3
9	9442088	9442347	ENSG00000265735	RN7SL5P	0	+	9442088	9442347	0	1	259,	0	-473	#NAME?	49.9	-16.1	-18.1	-2.87
9	12775049	12775908	ENSG00000153714	LURAP1L	0	+	12775049	12775908	0	1	859,	0	-1000	#NAME?	110	-2.99	-4	-0.918
9	19230761	19276535	ENSG00000137145	DENND4C	2.5e-35	+	19230761	19276535	0	2	70,380,	0,45394	-34.6	-33.5	44.2	-3.45	-4.53	-4.43
9	19346033	19346812	ENSG00000137145	DENND4C	1e-218	+	19346033	19346812	0	1	779,	0	-218	-217	51	-2.71	-3.67	-1.18
9	19372102	19372522	ENSG00000137145	DENND4C	0	+	19372102	19372522	0	1	420,	0	-970	#NAME?	57.7	-1.5	-2.23	-0.667
9	20995713	20995954	ENSG00000188352	FOCAD	7.9e-69	+	20995713	20995954	0	1	241,	0	-68.1	-66.8	6.87	-3.04	-4.06	1.05
9	21862027	21862657	ENSG00000099810	MTAP	0	+	21862027	21862657	0	1	630,	0	-348	#NAME?	14.9	-1.56	-2.31	0.444
9	21865381	21865771	ENSG00000099810	MTAP	3.2e-70	+	21865381	21865771	0	1	390,	0	-69.5	-68.2	7.73	-1.46	-2.18	0.674
9	33290538	33294690	ENSG00000086102	NFX1	4e-26	+	33290538	33294690	0	2	57,273,	0,3879	-25.4	-24.3	26	-1.68	-2.45	-1.73
9	33917675	33918095	ENSG00000107341	UBE2R2	2.5e-26	+	33917675	33918095	0	1	420,	0	-25.6	-24.5	3.57	-1.42	-2.13	0.475
9	34241340	34249818	ENSG00000165006	UBAP1	0	+	34241340	34249818	0	2	766,42,	0,8436	-529	#NAME?	20.3	-19.2	-21.3	-1.11
9	35403448	35403777	ENSG00000198722	UNC13B	8.1e-06	+	35403448	35403777	0	2	148,33,	0,296	-5.09	-4.28	1.86	-1.6	-2.35	1.26
9	35404166	35404406	ENSG00000198722	UNC13B	1.3e-34	+	35404166	35404406	0	1	240,	0	-33.9	-32.8	2.89	-4.42	-5.63	1.1
9	35404974	35405335	ENSG00000198722	UNC13B	1e-265	+	35404974	35405335	0	1	361,	0	-265	-263	12.3	-9.24	-10.8	1.24
9	35546471	35547070	ENSG00000198853	RUSC2	5e-11	+	35546471	35547070	0	1	599,	0	-10.3	-9.36	7.44	-2.23	-3.12	-2.38
9	35547667	35547907	ENSG00000198853	RUSC2	1.6e-08	+	35547667	35547907	0	1	240,	0	-7.79	-6.91	3.63	-1.84	-2.65	-2.03
9	35660800	35661184	ENSG00000159884	CCDC107	1e-113	+	35660800	35661184	0	1	384,	0	-113	-111	4.59	-10.6	-12.2	-1.42
9	35906633	35907108	ENSG00000196196	HRCT1	1e-212	+	35906633	35907108	0	1	475,	0	-212	-210	56.5	-1.72	-2.51	1.07
9	37086690	37087887	ENSG00000233137	NA	0	+	37086690	37087887	0	1	1197,	0	-1990	#NAME?	193	-7.12	-8.58	-1.29
9	37357698	37358086	ENSG00000147905	ZCCHC7	7.9e-84	+	37357698	37358086	0	1	388,	0	-83.1	-81.8	6.74	-1.52	-2.25	0.744
9	38396723	38398241	ENSG00000137124	ALDH1B1	0	+	38396723	38398241	0	1	1518,	0	-719	#NAME?	8.84	-16.2	-18.1	0.555
9	72892327	72897361	ENSG00000198887	SMC5	1e-22	+	72892327	72897361	0	4	61,135,141,24,	0,1079,3347,5010	-22	-21	10.3	-1.82	-2.63	-3.45
9	72912940	72914975	ENSG00000198887	SMC5	5.9e-05	+	72912940	72914975	0	2	197,14,	0,2021	-4.23	-3.45	2.42	-3.25	-4.31	-2.86
9	79117204	79118734	ENSG00000187210	GCNT1	5e-63	+	79117204	79118734	0	1	1530,	0	-62.3	-61.1	38.5	-4.7	-5.93	-1.84
9	80885825	80886755	ENSG00000148019	CEP78	1e-265	+	80885825	80886755	0	1	930,	0	-265	-263	32.1	-3.11	-4.15	0.811
9	86615901	86617339	ENSG00000178966	RMI1	0	+	86615901	86617339	0	1	1438,	0	-1840	#NAME?	154	-3.57	-4.67	-0.779
9	86617457	86617728	ENSG00000178966	RMI1	6.3e-53	+	86617457	86617728	0	1	271,	0	-52.2	-51	7.24	-1.3	-1.99	-0.989
9	91077560	91090463	ENSG00000106723	SPIN1	0	+	91077560	91090463	0	3	104,234,471,	0,5726,12432	-670	#NAME?	67.6	-7.86	-9.38	-1.68
9	95847123	95847420	ENSG00000157303	SUSD3	6.3e-93	+	95847123	95847420	0	1	297,	0	-92.2	-90.9	8.89	-1.73	-2.51	0.97
9	96054933	96055174	ENSG00000165238	WNK2	1.6e-38	+	96054933	96055174	0	1	241,	0	-37.8	-36.7	6.8	-3.83	-4.96	2.21
9	96233442	96233622	ENSG00000048828	FAM120A	2.5e-06	+	96233442	96233622	0	1	180,	0	-5.6	-4.77	1.7	-6.63	-8.05	-2.22
9	96285563	96289475	ENSG00000048828	FAM120A	0.00013	+	96285563	96289475	0	2	82,39,	0,3873	-3.9	-3.13	1.57	-12.5	-14.3	-3.53
9	96859888	96862411	ENSG00000158079	PTPDC1	1e-216	+	96859888	96862411	0	2	973,43,	0,2480	-216	-214	36.6	-1.69	-2.47	-0.849
9	97221554	97221794	ENSG00000148110	HIATL1	1e-107	+	97221554	97221794	0	1	240,	0	-107	-106	4.69	-4.64	-5.87	-0.824
9	98733843	98740382	ENSG00000182150	ERCC6L2	0	+	98733843	98740382	0	3	34,1156,40,	0,371,6499	-382	#NAME?	81.3	-2.08	-2.95	-1.16
9	101911572	101911992	ENSG00000106799	TGFBR1	1e-103	+	101911572	101911992	0	1	420,	0	-103	-102	34.9	-1.74	-2.53	-2.06
9	103204371	103204461	ENSG00000066697	MSANTD3	1.9e-06	+	103204371	103204461	0	1	90,	0	-5.71	-4.88	1.8	-2.75	-3.72	-1.86
9	103212886	103213422	ENSG00000066697	MSANTD3	0	+	103212886	103213422	0	1	536,	0	-386	#NAME?	8.79	-29.8	-32.2	-1.6
9	104170256	104172256	ENSG00000136870	ZNF189	0	+	104170256	104172256	0	1	2000,	0	-517	#NAME?	75.7	-7.78	-9.29	-1.17
9	104323496	104323677	ENSG00000155827	RNF20	3.4e-06	+	104323496	104323677	0	1	181,	0	-5.47	-4.64	3.32	-1.58	-2.34	1.37
9	108153267	108153658	ENSG00000070214	SLC44A1	4e-70	+	108153267	108153658	0	1	391,	0	-69.4	-68.1	2.68	-3.68	-4.8	0.588
9	112898714	112898985	ENSG00000157654	PALM2-AKAP2	1.9e-07	+	112898714	112898985	0	1	271,	0	-6.73	-5.87	6.06	-1.73	-2.52	-3.62
9	112899343	112899763	ENSG00000157654	PALM2-AKAP2	1.6e-06	+	112899343	112899763	0	1	420,	0	-5.8	-4.96	5.29	-3.55	-4.65	-3.83
9	112899822	112900332	ENSG00000157654	PALM2-AKAP2	2.5e-45	+	112899822	112900332	0	1	510,	0	-44.6	-43.4	10.8	-2.38	-3.3	-2.18
9	112930690	112931290	ENSG00000157654	PALM2-AKAP2	0	+	112930690	112931290	0	1	600,	0	-1210	#NAME?	179	-4.06	-5.23	-1.94
9	112898709	112899010	ENSG00000241978	AKAP2	1.9e-07	+	112898709	112899010	0	1	301,	0	-6.73	-5.87	6.41	-1.84	-2.64	-3.67
9	112899338	112900357	ENSG00000241978	AKAP2	1e-45	+	112899338	112900357	0	1	1019,	0	-45	-43.8	10.8	-5.25	-6.54	-2.49
9	112930689	112931289	ENSG00000241978	AKAP2	0	+	112930689	112931289	0	1	600,	0	-1210	#NAME?	179	-4.06	-5.22	-1.94
9	115234242	115234541	ENSG00000119471	HSDL2	0	+	115234242	115234541	0	1	299,	0	-330	#NAME?	4.09	-4.72	-5.96	0.48
9	115336453	115337473	ENSG00000165185	KIAA1958	1e-275	+	115336453	115337473	0	1	1020,	0	-275	-273	159	-2.5	-3.44	-1.79
9	116054468	116054946	ENSG00000136875	PRPF4	0	+	116054468	116054946	0	1	478,	0	-686	#NAME?	11.7	-3.07	-4.1	0.473
9	116299159	116327515	ENSG00000138835	RGS3	0	+	116299159	116327515	0	3	39,772,179,	0,4440,28177	-348	#NAME?	74.4	-1.7	-2.48	0.868
9	116345802	116346522	ENSG00000138835	RGS3	1.6e-61	+	116345802	116346522	0	1	720,	0	-60.8	-59.6	5.87	-1.59	-2.34	-0.594
9	116930402	116931422	ENSG00000196739	COL27A1	1e-142	+	116930402	116931422	0	1	1020,	0	-142	-140	85.7	-5.04	-6.31	-2.36
9	123613567	123614945	ENSG00000226752	PSMD5-AS1	1e-305	+	123613567	123614945	0	1	1378,	0	-305	-303	46.4	-2.11	-2.98	-0.771
9	123906254	123912554	ENSG00000119397	CNTRL	1.6e-35	+	123906254	123912554	0	6	106,117,142,149,190,107,	0,866,1267,2131,4695,6193	-34.8	-33.6	13.3	-1.37	-2.07	-1.15
9	127115137	127115317	ENSG00000119408	NEK6	5.4e-06	+	127115137	127115317	0	1	180,	0	-5.27	-4.45	3.77	-2.72	-3.68	-4.24
9	128064388	128064928	ENSG00000165219	GAPVD1	0	+	128064388	128064928	0	1	540,	0	-403	#NAME?	75.3	-2.35	-3.27	-1.57
9	128118125	128121927	ENSG00000165219	GAPVD1	6.3e-21	+	128118125	128121927	0	2	11,229,	0,3573	-20.2	-19.2	3.27	-2.05	-2.91	1.34
9	129267579	129267970	ENSG00000196814	MVB12B	1e-160	+	129267579	129267970	0	1	391,	0	-160	-159	46.4	-2.29	-3.18	1.67
9	129594841	129596665	ENSG00000169155	ZBTB43	0	+	129594841	129596665	0	1	1824,	0	-399	#NAME?	311	-4.83	-6.08	-2.11
9	130476034	130476334	ENSG00000160401	C9orf117	6.3e-28	+	130476034	130476334	0	1	300,	0	-27.2	-26.1	14.2	-1.38	-2.09	1.41
9	131078729	131079131	ENSG00000272696	RP11-339B21.13	1e-105	+	131078729	131079131	0	1	402,	0	-105	-103	32.3	-1.4	-2.11	1.42
9	131122911	131123061	ENSG00000167114	SLC27A4	1e-15	+	131122911	131123061	0	1	150,	0	-15	-14	2.15	-2.12	-2.99	1.01
9	131337001	131337595	ENSG00000197694	SPTAN1	3.7e-07	+	131337001	131337595	0	2	93,118,	0,476	-6.43	-5.58	2.85	-1.77	-2.56	-1.7
9	131369925	131371404	ENSG00000197694	SPTAN1	1e-166	+	131369925	131371404	0	5	57,198,147,104,4,	0,205,483,1227,1475	-166	-164	8.69	-1.97	-2.81	0.491
9	131669552	131670241	ENSG00000136802	LRRC8A	1e-126	+	131669552	131670241	0	1	689,	0	-126	-125	12.1	-1.66	-2.42	-0.653
9	131678584	131678944	ENSG00000136802	LRRC8A	1e-158	+	131678584	131678944	0	1	360,	0	-158	-157	15.7	-2.29	-3.18	1.02
9	131851307	131851698	ENSG00000167130	DOLPP1	5e-88	+	131851307	131851698	0	1	391,	0	-87.3	-85.9	10.6	-1.45	-2.17	0.726
9	131938929	131939854	ENSG00000268050	RP11-247A12.8	1e-160	+	131938929	131939854	0	2	90,143,	0,782	-160	-158	48.4	-2.97	-3.97	2.6
9	131939049	131963732	ENSG00000204055	RP11-247A12.2	0	+	131939049	131963732	0	2	367,139,	0,24544	-1750	#NAME?	103	-5.88	-7.23	1.24
9	132566508	132572046	ENSG00000136816	TOR1B	0	+	132566508	132572046	0	4	251,176,128,426,	0,2958,4675,5112	-605	#NAME?	39.2	-4.28	-5.47	-0.85
9	132897326	132897986	ENSG00000148358	GPR107	0	+	132897326	132897986	0	1	660,	0	-506	#NAME?	57	-5.13	-6.41	-1.37
9	132995444	132995895	ENSG00000107130	NCS1	0	+	132995444	132995895	0	1	451,	0	-934	#NAME?	40.9	-7.65	-9.14	-1.06
9	133578512	133579562	ENSG00000130713	EXOSC2	0	+	133578512	133579562	0	2	56,482,	0,568	-1530	#NAME?	24.7	-5.71	-7.04	0.552
9	133589362	133710511	ENSG00000097007	ABL1	2.5e-96	+	133589362	133710511	0	2	480,59,	0,121090	-95.6	-94.2	41.1	-2.66	-3.62	-1.81
9	133738352	133747536	ENSG00000097007	ABL1	0.0011	+	133738352	133747536	0	2	70,21,	0,9163	-2.96	-2.24	2.07	-1.95	-2.78	-3
9	133760820	133761717	ENSG00000097007	ABL1	1e-110	+	133760820	133761717	0	1	897,	0	-110	-108	12.7	-1.43	-2.14	0.517
9	133967139	133967349	ENSG00000050555	LAMC3	4e-30	+	133967139	133967349	0	1	210,	0	-29.4	-28.3	4.32	-4.58	-5.8	1.49
9	134312057	134321788	ENSG00000130723	PRRC2B	6.9e-05	+	134312057	134321788	0	4	52,73,144,1,	0,2318,7514,9730	-4.16	-3.38	2.6	-9.24	-10.8	-4.26
9	134334608	134334699	ENSG00000130723	PRRC2B	0.00068	+	134334608	134334699	0	1	91,	0	-3.17	-2.43	1.85	-1.57	-2.32	-2.03
9	134340164	134343008	ENSG00000130723	PRRC2B	4.2e-10	+	134340164	134343008	0	2	301,59,	0,2785	-9.38	-8.46	3.43	-11.3	-13	-3.14
9	134349864	134353202	ENSG00000130723	PRRC2B	1.6e-39	+	134349864	134353202	0	2	2058,72,	0,3266	-38.8	-37.7	9.33	-2.19	-3.07	-0.651
9	134358117	134358178	ENSG00000130723	PRRC2B	0.00065	+	134358117	134358178	0	1	61,	0	-3.19	-2.45	1.89	-1.59	-2.34	-2.57
9	134371206	134371717	ENSG00000130723	PRRC2B	1e-302	+	134371206	134371717	0	1	511,	0	-302	-300	7.9	-1.63	-2.39	-0.383
9	135546289	135559016	ENSG00000125484	GTF3C4	0	+	135546289	135559016	0	3	53,1827,67,	0,7074,12660	-731	#NAME?	188	-5.67	-7	-0.935
9	137328352	137329253	ENSG00000186350	RXRA	1e-284	+	137328352	137329253	0	1	901,	0	-284	-282	15.9	-1.95	-2.79	-0.461
9	138378280	138379061	ENSG00000196422	PPP1R26	1e-126	+	138378280	138379061	0	1	781,	0	-126	-125	11.5	-1.91	-2.74	0.51
9	138379269	138379480	ENSG00000196422	PPP1R26	3.2e-12	+	138379269	138379480	0	1	211,	0	-11.5	-10.6	2.52	-1.38	-2.09	1.01
9	138379749	138380020	ENSG00000196422	PPP1R26	3.2e-41	+	138379749	138380020	0	1	271,	0	-40.5	-39.3	2.92	-4.57	-5.79	1.01
9	139252498	139252769	ENSG00000160360	GPSM1	1e-12	+	139252498	139252769	0	1	271,	0	-12	-11.1	2.92	-2.96	-3.96	1.6
9	139317705	139318004	ENSG00000165688	PMPCA	0	+	139317705	139318004	0	1	299,	0	-417	#NAME?	5.5	-5.45	-6.75	0.559
9	139617610	139618502	ENSG00000165716	FAM69B	0	+	139617610	139618502	0	1	892,	0	-522	#NAME?	15.2	-6.13	-7.5	0.905
9	139735099	139735430	ENSG00000196642	RABL6	1e-250	+	139735099	139735430	0	1	331,	0	-250	-248	5.86	-9.81	-11.4	0.98
9	139820193	139820552	ENSG00000127191	TRAF2	1e-200	+	139820193	139820552	0	1	359,	0	-200	-199	12.1	-7.03	-8.48	1.26
9	139958374	139958913	ENSG00000231864	RP11-229P13.23	2.5e-30	+	139958374	139958913	0	2	219,21,	0,518	-29.6	-28.5	3.27	-7.54	-9.03	1.59
9	140002945	140003395	ENSG00000177239	MAN1B1	9.99999983659714e-317	+	140002945	140003395	0	1	450,	0	-316	-314	7.72	-5.05	-6.33	0.643
9	140136969	140137267	ENSG00000188229	TUBB4B	0	+	140136969	140137267	0	1	298,	0	-500	#NAME?	3.48	-38.7	-41.3	0.596
9	140167488	140167698	ENSG00000188986	NELFB	2.5e-16	+	140167488	140167698	0	1	210,	0	-15.6	-14.6	1.94	-2.92	-3.92	0.885
9	140676766	140678655	ENSG00000181090	EHMT1	2.8e-05	+	140676766	140678655	0	2	83,98,	0,1791	-4.56	-3.76	1.88	-2.08	-2.94	1.66
9	140729966	140730326	ENSG00000181090	EHMT1	1e-59	+	140729966	140730326	0	1	360,	0	-59	-57.7	3.19	-1.35	-2.04	0.441
9	4663123	4666404	ENSG00000106686	SPATA6L	1e-179	-	4663123	4666404	0	2	287,193,	0,3088	-179	-177	38	-3.45	-4.54	-1.84
9	19057962	19058711	ENSG00000147874	HAUS6	0	-	19057962	19058711	0	1	749,	0	-957	#NAME?	23.7	-1.58	-2.33	-0.454
9	20995694	20999587	ENSG00000188921	PTPLAD2	5e-67	-	20995694	20999587	0	2	227,74,	0,3819	-66.3	-65.1	5.76	-3	-4.01	1.02
9	21332919	21335150	ENSG00000198642	KLHL9	0	-	21332919	21335150	0	2	1739,55,	0,2176	-4060	#NAME?	422	-3.62	-4.73	-0.883
9	33113320	33113501	ENSG00000086062	B4GALT1	1.3e-10	-	33113320	33113501	0	1	181,	0	-9.9	-8.98	3.21	-1.41	-2.13	-1.57
9	34610482	34611102	ENSG00000164967	RPP25L	1e-123	-	34610482	34611102	0	1	620,	0	-123	-122	7.49	-1.74	-2.52	0.406
9	35660807	35661167	ENSG00000137135	ARHGEF39	1e-114	-	35660807	35661167	0	1	360,	0	-114	-113	4.67	-10.2	-11.9	-1.42
9	35724034	35725292	ENSG00000137076	TLN1	6.3e-73	-	35724034	35725292	0	5	42,143,153,130,72,	0,154,534,792,1186	-72.2	-70.9	6.47	-1.68	-2.45	-0.885
9	35737011	35737311	ENSG00000070610	GBA2	1e-159	-	35737011	35737311	0	1	300,	0	-159	-158	7.38	-1.67	-2.45	0.442
9	37441632	37465306	ENSG00000168795	ZBTB5	0	-	37441632	37465306	0	2	920,95,	0,23579	-677	#NAME?	278	-2.88	-3.87	-1.35
9	67785858	67786183	ENSG00000232833	NA	5e-44	-	67785858	67786183	0	1	325,	0	-43.3	-42.1	10.2	-1.55	-2.29	1.63
9	73002379	73002829	ENSG00000119138	KLF9	1e-107	-	73002379	73002829	0	1	450,	0	-107	-106	75.5	-2.09	-2.95	-2.34
9	74299930	74300291	ENSG00000135048	TMEM2	9.99999999999948e-312	-	74299930	74300291	0	1	361,	0	-311	-310	18.8	-2.89	-3.89	-1.02
9	74359945	74383486	ENSG00000135048	TMEM2	0	-	74359945	74383486	0	4	550,141,385,214,	0,1171,4971,23327	-799	#NAME?	136	-5.61	-6.93	-2.18
9	74969752	74970322	ENSG00000107372	ZFAND5	6.3e-63	-	74969752	74970322	0	1	570,	0	-62.2	-61	3.66	-1.58	-2.33	-0.422
9	88880739	88881097	ENSG00000135070	ISCA1	1e-140	-	88880739	88881097	0	1	358,	0	-140	-139	7.37	-1.59	-2.34	-0.696
9	94794490	94794761	ENSG00000090054	SPTLC1	1e-180	-	94794490	94794761	0	1	271,	0	-180	-179	8.83	-2.36	-3.28	-0.681
9	95076561	95077371	ENSG00000198000	NOL8	2.5e-71	-	95076561	95077371	0	1	810,	0	-70.6	-69.3	7.82	-2.04	-2.89	-0.689
9	95482843	95483024	ENSG00000185963	BICD2	0.00047	-	95482843	95483024	0	1	181,	0	-3.33	-2.58	2.85	-3.53	-4.62	-3.96
[truncated: 2,466 more rows]
