# Supplementary material for: FTO modifies the m6A level of MALAT and promotes bladder cancer progression
Source: Clin Transl Med. 2021 Feb 1;11(2):e310. doi: 10.1002/ctm2.310 (PMC7851431; doi:10.1002/ctm2.310)
Supplement: Supplementary file 3 — SUPPORTING INFORMATION [file CTM2-11-e310-s003.xlsx]

## Sheet: diffexpr-results_genesymol的副本
Supplementary Table S2. RNA-seq analysis in 253J control and FTO-knockdown cells.
id	baseMean	log2FoldChange	lfcSE	stat	pvalue	padj	gene
ENSG00000135069.12	4732.1	-1.74625	0.0832946	-20.9648	1.37547e-97	2.36608e-93	PSAT1
ENSG00000100889.10	4801.87	-2.14864	0.134095	-16.0232	8.7978e-58	7.56699e-54	PCK2
ENSG00000134193.13	1572.6	2.25576	0.141473	15.9448	3.09559e-57	1.77501e-53	REG4
ENSG00000166123.12	1979.08	-1.25588	0.0802885	-15.6421	3.76297e-55	1.61826e-51	GPT2
ENSG00000149150.7	1000.54	-1.61346	0.104817	-15.393	1.82237e-53	6.26968e-50	SLC43A1
ENSG00000140044.11	1443.74	-1.35471	0.0913406	-14.8314	9.17818e-50	2.63138e-46	JDP2
ENSG00000101255.9	2817.44	-1.99935	0.136122	-14.688	7.7005e-49	1.89234e-45	TRIB3
ENSG00000140526.15	1471.27	1.58836	0.108515	14.6373	1.62454e-48	3.49317e-45	ABHD2
ENSG00000128165.8	740.538	-1.51482	0.103901	-14.5794	3.79603e-48	7.25548e-45	ADM2
ENSG00000128272.13	12889.3	-1.3904	0.0960215	-14.4801	1.61817e-47	2.78358e-44	ATF4
ENSG00000166986.11	5026.6	-0.977462	0.0697145	-14.0209	1.16086e-44	1.81537e-41	MARS
ENSG00000128965.10	510.926	-2.66087	0.190252	-13.986	1.89659e-44	2.71876e-41	CHAC1
ENSG00000204388.6	1717.09	1.2735	0.0935599	13.6116	3.41585e-42	4.51996e-39	HSPA1B
ENSG00000106105.12	6901.74	-1.15538	0.0856407	-13.491	1.7665e-41	2.17052e-38	GARS
ENSG00000092621.10	7225.91	-1.66457	0.123816	-13.4438	3.34758e-41	3.839e-38	PHGDH
ENSG00000170689.9	4361.69	-1.13169	0.0844141	-13.4064	5.5494e-41	5.9663e-38	HOXB9
ENSG00000134684.9	6005.89	-0.990768	0.074284	-13.3376	1.39948e-40	1.41611e-37	YARS
ENSG00000072310.15	2077.94	-1.1686	0.0913733	-12.7892	1.88289e-37	1.79941e-34	SREBF1
ENSG00000110619.15	2262.43	-1.2871	0.105665	-12.1809	3.92778e-34	3.55609e-31	CARS
ENSG00000132002.6	3029.82	0.83294	0.0719914	11.57	5.84876e-31	5.03052e-28	DNAJB1
ENSG00000105281.11	5689.42	-1.00101	0.088375	-11.3268	9.66485e-30	7.91689e-27	SLC1A5
ENSG00000065911.10	3187.38	-0.906107	0.0800753	-11.3157	1.09743e-29	8.58094e-27	MTHFD2
ENSG00000171431.3	195.876	2.16217	0.196571	10.9994	3.84564e-28	2.87621e-25	KRT20
ENSG00000187840.4	3468.12	-1.40643	0.128017	-10.9863	4.44842e-28	3.1884e-25	EIF4EBP1
ENSG00000115902.9	657.584	-1.27445	0.116445	-10.9447	7.04746e-28	4.84922e-25	SLC1A4
ENSG00000198788.8	238.814	2.10466	0.194928	10.7971	3.55192e-27	2.35e-24	MUC2
ENSG00000111275.11	1449.57	-1.23219	0.115053	-10.7097	9.16475e-27	5.83897e-24	ALDH2
ENSG00000109971.12	48564.7	1.05319	0.0989018	10.6489	1.76496e-26	1.08432e-23	HSPA8
ENSG00000144136.9	2776.31	0.979499	0.092079	10.6376	1.99214e-26	1.18168e-23	SLC20A1
ENSG00000090861.14	4724.62	-1.08297	0.103639	-10.4494	1.47412e-25	8.45263e-23	AARS
ENSG00000169100.11	7577.6	-0.931929	0.0892941	-10.4366	1.68709e-25	9.36172e-23	SLC25A6
ENSG00000072274.11	3793.21	1.1205	0.108116	10.3639	3.61927e-25	1.94558e-22	TFRC
ENSG00000168209.4	831.536	-1.5819	0.153595	-10.2992	7.10656e-25	3.70446e-22	DDIT4
ENSG00000197958.11	38509.9	-0.914384	0.0889305	-10.282	8.49405e-25	4.29749e-22	RPL12
ENSG00000124762.12	3738.14	0.950619	0.0930314	10.2183	1.64274e-24	8.07382e-22	CDKN1A
ENSG00000105976.13	2554.99	0.942548	0.09237	10.2041	1.90159e-24	9.08644e-22	MET
ENSG00000137501.15	190.901	1.83109	0.180631	10.1372	3.77889e-24	1.75688e-21	SYTL2
ENSG00000144908.12	760.581	-1.29976	0.128915	-10.0823	6.61478e-24	2.99441e-21	ALDH1L1
ENSG00000120254.14	1289.15	-0.893068	0.0886591	-10.0731	7.26815e-24	3.20582e-21	MTHFD1L
ENSG00000164104.10	6838.99	-0.872655	0.087125	-10.0161	1.2947e-23	5.56787e-21	HMGB2
ENSG00000137876.8	2712.84	-0.998664	0.101057	-9.88216	4.97474e-23	2.08721e-20	RSL24D1
ENSG00000086061.14	2913.1	1.0265	0.104078	9.86275	6.03715e-23	2.47264e-20	DNAJA1
ENSG00000120068.6	1763.16	-0.993094	0.101071	-9.82571	8.72559e-23	3.49064e-20	HOXB8
ENSG00000070669.15	7901.15	-2.29656	0.235079	-9.76931	1.52483e-22	5.96138e-20	ASNS
ENSG00000174951.9	558.267	-1.19209	0.122269	-9.74979	1.84853e-22	7.06633e-20	FUT1
ENSG00000050405.12	1849.31	0.958668	0.0994833	9.63648	5.60801e-22	2.09715e-19	LIMA1
ENSG00000178035.10	8672.47	-0.828542	0.0864493	-9.58414	9.32343e-22	3.41237e-19	IMPDH2
ENSG00000214049.6	79.9151	2.49412	0.263829	9.45357	3.27467e-21	1.17356e-18	UCA1
ENSG00000113407.12	4736.55	-0.67301	0.071968	-9.35151	8.64023e-21	3.03325e-18	TARS
ENSG00000183463.5	358.864	-1.33618	0.145744	-9.16797	4.82009e-20	1.6583e-17	URAD
ENSG00000131016.15	416.681	2.12936	0.233678	9.11235	8.06131e-20	2.71903e-17	AKAP12
ENSG00000125826.18	1968.4	-1.00752	0.110834	-9.09041	9.86695e-20	3.25434e-17	RBCK1
ENSG00000156508.16	135525	-0.610192	0.0671377	-9.08866	1.00267e-19	3.25434e-17	EEF1A1
ENSG00000131469.11	25223.5	-0.562972	0.062233	-9.04619	1.48039e-19	4.71587e-17	RPL27
ENSG00000165949.11	1462.57	1.46891	0.162998	9.01184	2.02623e-19	6.33731e-17	IFI27
ENSG00000182199.9	6834.52	-0.706352	0.0785221	-8.99559	2.34977e-19	7.218e-17	SHMT2
ENSG00000165272.13	665.709	1.39018	0.155172	8.95895	3.27785e-19	9.89221e-17	AQP3
ENSG00000183010.15	2578.8	-0.827836	0.0927736	-8.92319	4.53043e-19	1.34366e-16	PYCR1
ENSG00000148175.11	720.689	0.948352	0.106456	8.9084	5.17733e-19	1.5095e-16	STOM
ENSG00000031698.11	6644.02	-1.03474	0.116762	-8.86197	7.86096e-19	2.25374e-16	SARS
ENSG00000198743.5	498.771	1.09149	0.123339	8.8495	8.79134e-19	2.47916e-16	SLC5A3
ENSG00000136938.8	8756.49	-0.839616	0.0949185	-8.84565	9.09984e-19	2.52477e-16	ANP32B
ENSG00000064651.12	1284.31	1.1999	0.135971	8.82466	1.09795e-18	2.99793e-16	SLC12A2
ENSG00000120694.18	4690.63	1.08608	0.123753	8.77618	1.69122e-18	4.54568e-16	HSPH1
ENSG00000134531.8	547.774	1.89985	0.217484	8.73557	2.42427e-18	6.31854e-16	EMP1
ENSG00000196517.10	261.858	-1.37894	0.157836	-8.73652	2.40393e-18	6.31854e-16	SLC6A9
ENSG00000166582.8	1807.48	-0.903174	0.103797	-8.70134	3.27998e-18	8.42121e-16	CENPV
ENSG00000105373.17	4323.74	-1.00306	0.115607	-8.67644	4.08335e-18	1.03297e-15	GLTSCR2
ENSG00000123505.13	2795.01	0.798988	0.0926314	8.62546	6.38343e-18	1.59142e-15	AMD1
ENSG00000148303.15	43854.1	-0.703343	0.0818034	-8.59797	8.1138e-18	1.99391e-15	RPL7A
ENSG00000143575.13	3144.75	-0.799874	0.0931693	-8.58517	9.0703e-18	2.19757e-15	HAX1
ENSG00000144959.8	652.991	1.15226	0.134404	8.57312	1.00718e-17	2.40632e-15	NCEH1
ENSG00000142534.5	29355.2	-0.780488	0.0918964	-8.49313	2.01142e-17	4.73978e-15	RPS11
ENSG00000102908.19	379.65	1.38654	0.164134	8.44765	2.97215e-17	6.90903e-15	NFAT5
ENSG00000140988.14	78603.3	-0.83939	0.099531	-8.43345	3.35616e-17	7.69769e-15	RPS2
ENSG00000108602.16	3803.25	-1.01444	0.120423	-8.42397	3.6395e-17	8.23773e-15	ALDH3A1
ENSG00000142765.16	640.846	-1.27279	0.151299	-8.41245	4.01529e-17	8.97027e-15	SYTL1
ENSG00000067798.12	64.688	2.41681	0.287423	8.40856	4.15071e-17	9.1539e-15	NAV3
ENSG00000130707.16	9099.36	-0.92643	0.110308	-8.39855	4.52025e-17	9.8427e-15	ASS1
ENSG00000100316.14	72028	-0.744812	0.0888289	-8.3848	5.08134e-17	1.09262e-14	RPL3
ENSG00000156482.9	8298.81	-0.560832	0.0676262	-8.29313	1.10311e-16	2.34268e-14	RPL30
ENSG00000114779.18	859.775	-0.907683	0.110057	-8.24741	1.61866e-16	3.39563e-14	ABHD14B
ENSG00000131389.15	1587.98	1.02121	0.123987	8.23647	1.77361e-16	3.67587e-14	SLC6A6
ENSG00000161016.14	77452.7	-0.910578	0.110724	-8.22388	1.97025e-16	4.03478e-14	RPL8
ENSG00000138119.15	2342.12	1.05827	0.128812	8.21559	2.11117e-16	4.2725e-14	MYOF
ENSG00000115762.15	2898.72	0.655513	0.0798176	8.21263	2.16387e-16	4.32825e-14	PLEKHB2
ENSG00000146733.12	957.819	-0.752213	0.0917763	-8.19616	2.48186e-16	4.90723e-14	PSPH
ENSG00000074410.12	793.178	1.01824	0.124363	8.18762	2.66441e-16	5.20833e-14	CA12
ENSG00000101104.11	724.252	-0.885805	0.108212	-8.18584	2.70402e-16	5.22635e-14	PABPC1L
ENSG00000099622.12	2514.17	-0.875601	0.107358	-8.15587	3.46686e-16	6.62632e-14	CIRBP
ENSG00000109072.12	1051.57	1.01507	0.124787	8.13444	4.13861e-16	7.82334e-14	VTN
ENSG00000120075.5	821.177	-1.14866	0.141412	-8.12275	4.55743e-16	8.52141e-14	HOXB5
ENSG00000103257.7	8353.63	-0.755963	0.0930922	-8.12058	4.6396e-16	8.58177e-14	SLC7A5
ENSG00000093000.17	2867.33	0.808272	0.0997206	8.10536	5.25885e-16	9.52239e-14	NUP50
ENSG00000164951.14	558.113	0.911015	0.112389	8.10591	5.23513e-16	9.52239e-14	PDP1
ENSG00000023839.9	175.558	2.01911	0.249208	8.10211	5.40154e-16	9.67889e-14	ABCC2
ENSG00000168936.9	904.112	-0.876288	0.108302	-8.09118	5.90892e-16	1.04789e-13	TMEM129
ENSG00000101384.10	2828.87	1.0257	0.12694	8.08023	6.46456e-16	1.13473e-13	JAG1
ENSG00000144579.6	1855.53	-0.727427	0.0901882	-8.06566	7.28421e-16	1.25349e-13	CTDSP1
ENSG00000147403.15	19360.1	-0.726521	0.0900764	-8.06561	7.28688e-16	1.25349e-13	RPL10
ENSG00000174748.17	23881	-0.542963	0.0673619	-8.06039	7.60506e-16	1.28257e-13	RPL15
ENSG00000235823.1	215.808	-1.34683	0.167083	-8.06084	7.5772e-16	1.28257e-13	OLMALINC
ENSG00000125977.6	5127.64	-0.640276	0.079676	-8.03599	9.28246e-16	1.55026e-13	EIF2S2
ENSG00000272763.1	788.087	-0.95221	0.11857	-8.0308	9.6839e-16	1.60175e-13	RP11-357H14.17
ENSG00000180902.15	532.419	-1.04607	0.13089	-7.99201	1.32757e-15	2.17493e-13	D2HGDH
ENSG00000177732.7	1336.33	-0.818155	0.102711	-7.96558	1.64449e-15	2.66872e-13	SOX12
ENSG00000073756.10	56.3039	2.18698	0.275961	7.92495	2.28239e-15	3.66931e-13	PTGS2
ENSG00000168350.7	310.629	-1.32015	0.166947	-7.90762	2.62362e-15	4.17885e-13	DEGS2
ENSG00000085563.13	1527.36	0.99061	0.125307	7.90548	2.66897e-15	4.21208e-13	ABCB1
ENSG00000145592.12	21015.5	-0.697	0.0882067	-7.90189	2.74705e-15	4.29589e-13	RPL37
ENSG00000215845.9	519.277	-1.36376	0.172986	-7.88361	3.1805e-15	4.92891e-13	TSTD1
ENSG00000142541.15	51331.2	-0.931643	0.118199	-7.88199	3.22207e-15	4.94876e-13	RPL13A
ENSG00000229117.7	25767.3	-0.755751	0.0959313	-7.87804	3.32555e-15	5.06249e-13	RPL41
ENSG00000089280.17	8086.46	-0.609848	0.077423	-7.87684	3.35759e-15	5.06643e-13	FUS
ENSG00000113615.11	539.777	0.980686	0.124726	7.86271	3.75901e-15	5.62283e-13	SEC24A
ENSG00000122406.11	23496.6	-0.72306	0.092048	-7.85525	3.9898e-15	5.9166e-13	RPL5
ENSG00000198755.9	16542.9	-0.793049	0.101106	-7.8437	4.37445e-15	6.43157e-13	RPL10A
ENSG00000144821.8	120.381	1.67135	0.21315	7.84119	4.46312e-15	6.50632e-13	MYH15
ENSG00000183087.13	1931.61	-0.8707	0.111944	-7.77799	7.36832e-15	1.05936e-12	GAS6
ENSG00000197111.14	2439.89	-0.625973	0.0804838	-7.77762	7.39e-15	1.05936e-12	PCBP2
ENSG00000179094.12	664.006	0.877745	0.113092	7.76135	8.40309e-15	1.19463e-12	PER1
ENSG00000162244.9	25196.3	-0.62506	0.0806314	-7.75207	9.04071e-15	1.27474e-12	RPL29
ENSG00000120699.11	1549.44	-0.751094	0.0969644	-7.74608	9.47698e-15	1.32539e-12	EXOSC8
ENSG00000122026.9	21567.7	-0.907659	0.117584	-7.71927	1.17002e-14	1.62312e-12	RPL21
ENSG00000139645.9	1301.06	0.98693	0.128013	7.7096	1.26215e-14	1.73692e-12	ANKRD52
ENSG00000170027.6	3057.04	0.576675	0.0749329	7.69589	1.40512e-14	1.91833e-12	YWHAG
ENSG00000231500.5	37346.4	-0.853855	0.111438	-7.66217	1.82819e-14	2.47626e-12	RPS18
ENSG00000134240.10	64.5588	1.92692	0.251844	7.65126	1.99024e-14	2.67469e-12	HMGCS2
ENSG00000181026.14	1147.66	0.829297	0.108529	7.64122	2.15169e-14	2.86926e-12	AEN
ENSG00000204628.10	41940.5	-0.637998	0.0838036	-7.61302	2.67773e-14	3.54325e-12	GNB2L1
ENSG00000124201.13	961.515	0.975514	0.128182	7.6104	2.73258e-14	3.58823e-12	ZNFX1
ENSG00000152127.7	1288.42	0.782591	0.103045	7.59463	3.08665e-14	4.02247e-12	MGAT5
ENSG00000013588.5	3349.36	0.911246	0.120243	7.57834	3.49998e-14	4.52682e-12	GPRC5A
ENSG00000142937.10	22691.1	-0.724392	0.0959079	-7.55299	4.25362e-14	5.46051e-12	RPS8
ENSG00000108511.9	1819.51	-0.726071	0.0964104	-7.53104	5.03367e-14	6.41401e-12	HOXB6
ENSG00000087460.22	12957.6	-0.46391	0.0616271	-7.52769	5.16441e-14	6.53222e-12	GNAS
ENSG00000153071.13	388.157	1.0607	0.141513	7.49545	6.60711e-14	8.29602e-12	DAB2
ENSG00000172292.13	222.543	1.39172	0.185979	7.48324	7.25109e-14	9.03864e-12	CERS6
ENSG00000143819.11	4635.84	-0.748092	0.1001	-7.47345	7.81212e-14	9.66792e-12	EPHX1
ENSG00000137154.11	40683.9	-0.803652	0.107567	-7.47118	7.94772e-14	9.76548e-12	RPS6
ENSG00000145425.8	18379.1	-0.91144	0.122033	-7.4688	8.09288e-14	9.87331e-12	RPS3A
ENSG00000147604.12	39310.9	-0.765042	0.102684	-7.45047	9.30106e-14	1.12674e-11	RPL7
ENSG00000108846.14	1531.17	-0.741729	0.0996237	-7.4453	9.67244e-14	1.16353e-11	ABCC3
ENSG00000164949.6	447.211	1.19654	0.160744	7.44372	9.789e-14	1.16938e-11	GEM
ENSG00000174444.13	56411.1	-0.694379	0.0936919	-7.4113	1.25066e-13	1.48371e-11	RPL4
ENSG00000143811.15	883.276	-0.740661	0.100054	-7.40259	1.33552e-13	1.56283e-11	PYCR2
ENSG00000198830.9	7361.98	-0.544049	0.073488	-7.40324	1.32899e-13	1.56283e-11	HMGN2
ENSG00000142798.15	1257.55	1.14851	0.155185	7.40094	1.35222e-13	1.57168e-11	HSPG2
ENSG00000185164.13	740.36	0.823645	0.111312	7.39944	1.36755e-13	1.57883e-11	NOMO2
ENSG00000126709.13	1141.49	1.1746	0.159122	7.38171	1.56269e-13	1.79209e-11	IFI6
ENSG00000149273.13	40817.7	-0.832833	0.112952	-7.37334	1.66401e-13	1.89564e-11	RPS3
ENSG00000110172.10	661.605	1.07502	0.146246	7.35072	1.97139e-13	2.23104e-11	CHORDC1
ENSG00000165271.15	866.087	0.821025	0.112215	7.31653	2.54469e-13	2.86103e-11	NOL6
ENSG00000110344.8	282.09	1.39346	0.19057	7.31208	2.63043e-13	2.93822e-11	UBE4A
ENSG00000107902.12	932.472	-0.731758	0.100107	-7.30977	2.6759e-13	2.96974e-11	LHPP
ENSG00000185262.8	1349.05	-0.845104	0.11566	-7.30682	2.73544e-13	3.01634e-11	UBALD2
ENSG00000225190.7	797.271	0.727808	0.099805	7.2923	3.04701e-13	3.33852e-11	PLEKHM1
ENSG00000011426.9	1346.87	0.936152	0.12856	7.28182	3.29345e-13	3.58569e-11	ANLN
ENSG00000134250.16	1329.89	0.862249	0.118539	7.27396	3.49095e-13	3.77682e-11	NOTCH2
ENSG00000090006.16	1786.53	-0.695587	0.0958174	-7.25951	3.88498e-13	4.17684e-11	LTBP4
ENSG00000168672.3	515.792	-0.905328	0.124779	-7.25543	4.00374e-13	4.27778e-11	FAM84B
ENSG00000150961.13	608.675	1.0735	0.148005	7.25309	4.07369e-13	4.32565e-11	SEC24D
ENSG00000071082.9	12649	-0.767018	0.105917	-7.24169	4.43136e-13	4.67658e-11	RPL31
ENSG00000236104.2	426.791	-0.922492	0.127751	-7.22104	5.15896e-13	5.41125e-11	ZBTB22
ENSG00000067082.13	752.341	0.860198	0.119258	7.2129	5.47741e-13	5.71045e-11	KLF6
ENSG00000165556.9	2977.07	-0.766442	0.106303	-7.20997	5.5963e-13	5.79925e-11	CDX2
ENSG00000081087.13	427.411	1.00748	0.139923	7.20021	6.01199e-13	6.19271e-11	OSTM1
ENSG00000161813.19	862.522	0.708837	0.0986156	7.18788	6.58048e-13	6.73794e-11	LARP4
ENSG00000130598.14	518.665	-1.15056	0.160179	-7.18297	6.82154e-13	6.94344e-11	TNNI2
ENSG00000115993.10	627.72	0.877925	0.122339	7.17616	7.16942e-13	7.25461e-11	TRAK2
ENSG00000105640.11	22467.2	-0.685674	0.0956128	-7.17137	7.42533e-13	7.42987e-11	RPL18A
ENSG00000129474.14	1030.39	-0.766677	0.106909	-7.1713	7.42901e-13	7.42987e-11	AJUBA
ENSG00000108107.11	22375	-0.664696	0.0927978	-7.16284	7.90223e-13	7.85747e-11	RPL28
ENSG00000128595.15	4604.2	1.17317	0.163895	7.15804	8.18395e-13	8.09082e-11	CALU
ENSG00000203727.3	629.78	0.897745	0.125503	7.15319	8.47823e-13	8.33386e-11	SAMD5
ENSG00000104980.6	1700.34	-0.623624	0.0871935	-7.15218	8.54098e-13	8.34783e-11	TIMM44
ENSG00000118257.15	472.733	1.33056	0.186214	7.14532	8.97846e-13	8.72584e-11	NRP2
ENSG00000234741.6	3759.65	-0.801199	0.112179	-7.14215	9.1882e-13	8.87952e-11	GAS5
ENSG00000108829.9	4410.65	0.763092	0.106855	7.14136	9.24139e-13	8.88103e-11	LRRC59
ENSG00000089157.14	46724.8	-0.680908	0.0958884	-7.10105	1.23815e-12	1.17764e-10	RPLP0
ENSG00000136628.16	5118.11	-0.551901	0.0777223	-7.10094	1.23912e-12	1.17764e-10	EPRS
ENSG00000134419.14	5420.11	-0.876701	0.12385	-7.07871	1.45503e-12	1.37525e-10	RPS15A
ENSG00000173726.9	4021.97	-0.515248	0.0728634	-7.07142	1.53361e-12	1.44159e-10	TOMM20
ENSG00000125089.15	679.349	-0.825785	0.116901	-7.06397	1.61813e-12	1.51277e-10	SH3TC1
ENSG00000080824.17	40052.6	0.74229	0.105149	7.0594	1.67219e-12	1.55486e-10	HSP90AA1
ENSG00000144713.11	26219.4	-0.717656	0.101861	-7.04544	1.84881e-12	1.70985e-10	RPL32
ENSG00000153879.7	1479.24	-0.671968	0.0955065	-7.03583	1.98078e-12	1.82211e-10	CEBPG
ENSG00000167513.7	1751.31	-0.761679	0.108534	-7.01785	2.25301e-12	2.0615e-10	CDT1
ENSG00000166441.11	24174.1	-0.805276	0.114857	-7.01109	2.36462e-12	2.15218e-10	RPL27A
ENSG00000164904.14	1844.2	-0.700367	0.100052	-7.00003	2.55909e-12	2.31692e-10	ALDH7A1
ENSG00000149476.13	1131.43	-0.765743	0.109702	-6.9802	2.94763e-12	2.65472e-10	DAK
ENSG00000177600.7	17189.9	-0.825795	0.118356	-6.97721	3.01091e-12	2.69759e-10	RPLP2
ENSG00000235706.6	162.691	-1.43286	0.205852	-6.96063	3.38755e-12	3.0193e-10	DICER1-AS1
ENSG00000138166.5	1045.27	0.95974	0.138026	6.95331	3.56814e-12	3.14765e-10	DUSP5
ENSG00000153406.12	1718.13	-0.755982	0.108715	-6.9538	3.55564e-12	3.14765e-10	NMRAL1
ENSG00000178467.16	1017.74	-0.797102	0.114652	-6.95239	3.59152e-12	3.15211e-10	P4HTM
ENSG00000184117.10	3568.47	-0.629428	0.0906648	-6.94236	3.85591e-12	3.36697e-10	NIPSNAP1
ENSG00000100664.9	3146.22	0.6684	0.0963873	6.93452	4.0761e-12	3.54127e-10	EIF5
ENSG00000116871.14	2223.03	0.743269	0.107626	6.90606	4.98284e-12	4.30728e-10	MAP7D1
ENSG00000121310.15	492.036	-0.91554	0.13274	-6.89725	5.30194e-12	4.5602e-10	ECHDC2
ENSG00000165376.9	1938.51	-0.767352	0.111338	-6.89211	5.49697e-12	4.70442e-10	CLDN2
ENSG00000009335.16	1990.96	0.645907	0.0937686	6.88831	5.64608e-12	4.79655e-10	UBE3C
ENSG00000100591.6	2524.65	0.603002	0.0875446	6.88795	5.66038e-12	4.79655e-10	AHSA1
ENSG00000186432.7	1012.47	0.690943	0.100382	6.88311	5.85609e-12	4.93806e-10	KPNA4
ENSG00000132635.15	1167.14	-0.923147	0.13429	-6.87427	6.2309e-12	5.22849e-10	PCED1A
ENSG00000164889.11	2218.5	0.707287	0.103277	6.84847	7.46442e-12	6.23315e-10	SLC4A2
ENSG00000167815.10	6271.53	-0.562593	0.0822043	-6.84383	7.71016e-12	6.40725e-10	PRDX2
ENSG00000149809.13	847.81	-1.05509	0.154189	-6.8428	7.76613e-12	6.42274e-10	TM7SF2
ENSG00000144115.15	375.587	-0.941906	0.137694	-6.84057	7.8876e-12	6.47475e-10	THNSL2
ENSG00000204516.8	274.131	1.02642	0.150056	6.84027	7.9043e-12	6.47475e-10	MICB
ENSG00000108465.13	1607.68	-0.864564	0.126491	-6.83499	8.20108e-12	6.68194e-10	CDK5RAP3
ENSG00000133315.9	1115.98	-1.00091	0.146452	-6.8344	8.23493e-12	6.68194e-10	MACROD1
ENSG00000147274.13	4941.12	-0.487509	0.0714846	-6.81977	9.11839e-12	7.36407e-10	RBMX
ENSG00000108256.7	1465.05	0.599528	0.0879394	6.81751	9.26317e-12	7.44603e-10	NUFIP2
ENSG00000153044.8	866.349	-0.643799	0.0947079	-6.79774	1.06275e-11	8.50301e-10	CENPH
ENSG00000111885.6	1216.34	0.825403	0.121454	6.79603	1.07543e-11	8.52517e-10	MAN1A1
ENSG00000240342.3	7699.5	-0.612381	0.0901081	-6.79607	1.07513e-11	8.52517e-10	RPS2P5
ENSG00000139926.14	83.2159	2.01284	0.296464	6.7895	1.12522e-11	8.87894e-10	FRMD6
ENSG00000215301.8	3222.03	0.719877	0.106312	6.77136	1.2758e-11	1.00212e-09	DDX3X
ENSG00000181885.17	1478.71	-0.894042	0.132312	-6.75709	1.40792e-11	1.10086e-09	CLDN7
ENSG00000197622.11	836.133	0.754889	0.11174	6.75577	1.42082e-11	1.10592e-09	CDC42SE1
ENSG00000100814.16	1307.33	-0.729131	0.108037	-6.74892	1.48951e-11	1.15417e-09	CCNB1IP1
ENSG00000172667.9	394.482	0.87087	0.129061	6.74772	1.50184e-11	1.15851e-09	ZMAT3
ENSG00000171903.15	422.908	-0.892446	0.132556	-6.73262	1.66641e-11	1.27971e-09	CYP4F11
ENSG00000170606.12	3703.69	0.551656	0.0819931	6.72808	1.71917e-11	1.31437e-09	HSPA4
ENSG00000089009.14	30597.8	-0.617073	0.0917998	-6.72193	1.79328e-11	1.36496e-09	RPL6
ENSG00000167767.12	235.127	1.35322	0.201457	6.71717	1.85284e-11	1.39792e-09	KRT80
ENSG00000185834.10	360.096	-0.878459	0.130774	-6.7174	1.8499e-11	1.39792e-09	RPL12P4
ENSG00000075239.12	1904.35	-0.764596	0.113873	-6.71446	1.88762e-11	1.41794e-09	ACAT1
ENSG00000137288.8	1684.84	-0.722818	0.108036	-6.69051	2.22388e-11	1.66327e-09	UQCC2
ENSG00000135679.20	793.582	0.677663	0.101369	6.68515	2.30696e-11	1.71793e-09	MDM2
ENSG00000133112.15	25972.2	-0.742644	0.111242	-6.67595	2.45639e-11	1.82133e-09	TPT1
ENSG00000167969.11	1298.39	-1.09446	0.163978	-6.67442	2.48207e-11	1.83247e-09	ECI1
ENSG00000053918.14	916.791	-0.73976	0.110874	-6.67209	2.52179e-11	1.85218e-09	KCNQ1
ENSG00000154358.18	991.66	-0.638709	0.0957355	-6.6716	2.5303e-11	1.85218e-09	OBSCN
ENSG00000123124.12	1336.31	0.723081	0.108444	6.66776	2.59732e-11	1.89318e-09	WWP1
ENSG00000125611.14	753.439	-0.806611	0.121097	-6.66085	2.72242e-11	1.97599e-09	CHCHD5
ENSG00000167747.12	3040.08	-0.764698	0.114964	-6.65165	2.89816e-11	2.09471e-09	C19orf48
ENSG00000185567.6	1575.42	1.11427	0.167572	6.64951	2.94072e-11	2.11658e-09	AHNAK2
ENSG00000175061.16	4826.46	-0.711844	0.107174	-6.64192	3.09616e-11	2.21917e-09	LRRC75A-AS1
ENSG00000167748.9	654.301	-0.950263	0.143129	-6.63919	3.15411e-11	2.25133e-09	KLK1
ENSG00000147813.14	986.233	-1.00884	0.152073	-6.63391	3.26904e-11	2.32372e-09	NAPRT
ENSG00000122786.18	414.092	1.56314	0.235661	6.63301	3.28915e-11	2.32839e-09	CALD1
ENSG00000120885.18	4586.65	0.755344	0.11391	6.63105	3.33315e-11	2.34987e-09	CLU
ENSG00000236552.2	280.144	-1.15327	0.173967	-6.62923	3.37435e-11	2.3692e-09	RPL13AP5
ENSG00000164300.14	962.921	0.671371	0.101292	6.62806	3.40136e-11	2.37846e-09	SERINC5
ENSG00000072364.11	872.574	0.755741	0.114111	6.62289	3.52246e-11	2.45317e-09	AFF4
ENSG00000151914.16	630.647	1.2077	0.182424	6.62027	3.58535e-11	2.47692e-09	DST
ENSG00000198034.9	26025.1	-0.608642	0.0919301	-6.6207	3.57504e-11	2.47692e-09	RPS4X
ENSG00000185963.12	467.892	0.92225	0.139694	6.60193	4.0584e-11	2.79251e-09	BICD2
ENSG00000188846.12	12627	-0.463573	0.070318	-6.59252	4.32415e-11	2.9635e-09	RPL14
ENSG00000146112.10	559.427	0.941354	0.142812	6.59155	4.35251e-11	2.97111e-09	PPP1R18
ENSG00000121900.17	1022.01	-0.955616	0.144997	-6.5906	4.38053e-11	2.97841e-09	TMEM54
ENSG00000176986.13	626.968	1.10739	0.168773	6.56142	5.32987e-11	3.60962e-09	SEC24C
ENSG00000170430.9	415.067	-1.08778	0.165845	-6.55901	5.4167e-11	3.65404e-09	MGMT
ENSG00000112576.11	820.409	0.726984	0.110981	6.55054	5.73313e-11	3.85239e-09	CCND3
ENSG00000077312.7	2669.43	-0.797252	0.121722	-6.54975	5.7633e-11	3.8576e-09	SNRPA
ENSG00000100577.17	1026.82	-0.824183	0.125918	-6.5454	5.93362e-11	3.95621e-09	GSTZ1
ENSG00000110063.7	672.006	-0.786613	0.120204	-6.544	5.98956e-11	3.97809e-09	DCPS
ENSG00000260027.4	1609.79	-0.887406	0.135633	-6.54271	6.04131e-11	3.99702e-09	HOXB7
ENSG00000228218.1	99.7348	-1.45938	0.22314	-6.54023	6.14257e-11	4.04845e-09	ATF4P3
ENSG00000187244.9	5075.41	-0.639437	0.0978227	-6.5367	6.28931e-11	4.12934e-09	BCAM
ENSG00000129116.16	474.249	0.796319	0.122057	6.52415	6.83872e-11	4.47299e-09	PALLD
ENSG00000226210.3	716.221	-0.777274	0.119193	-6.52116	6.97646e-11	4.5458e-09	WASH7P
ENSG00000084207.14	9207.87	-0.712181	0.109301	-6.5158	7.23025e-11	4.69339e-09	GSTP1
ENSG00000102125.14	455.806	-0.801211	0.123052	-6.51116	7.45718e-11	4.8225e-09	TAZ
ENSG00000099956.16	3162.45	-0.540443	0.0830733	-6.50562	7.73746e-11	4.96641e-09	SMARCB1
ENSG00000213563.5	813.114	-0.680813	0.104648	-6.50575	7.73087e-11	4.96641e-09	C8orf82
ENSG00000105193.7	19465.2	-0.756668	0.11643	-6.4989	8.09074e-11	5.17386e-09	RPS16
ENSG00000111412.5	847.127	0.718899	0.110661	6.49639	8.22689e-11	5.24145e-09	C12orf49
ENSG00000104518.9	1041.42	-0.87663	0.135023	-6.49246	8.44444e-11	5.34431e-09	GSDMD
ENSG00000150867.12	730.779	0.678316	0.104479	6.49236	8.45048e-11	5.34431e-09	PIP4K2A
ENSG00000134107.4	348.832	1.49307	0.230007	6.49139	8.50504e-11	5.35911e-09	BHLHE40
ENSG00000099817.10	3991.66	-0.595381	0.0917682	-6.48788	8.7053e-11	5.4454e-09	POLR2E
ENSG00000105612.7	1090.52	-0.777706	0.119868	-6.48804	8.69588e-11	5.4454e-09	DNASE2
ENSG00000124570.16	2917.36	-0.745975	0.11513	-6.47941	9.2083e-11	5.73917e-09	SERPINB6
ENSG00000059804.14	397.308	1.31281	0.202805	6.47324	9.59206e-11	5.95678e-09	SLC2A3
ENSG00000182899.13	12853	-0.621197	0.0959777	-6.47231	9.65177e-11	5.97229e-09	RPL35A
ENSG00000197045.11	1116.92	0.610629	0.0944972	6.46187	1.03417e-10	6.37626e-09	GMFB
ENSG00000125266.6	1304.64	0.752388	0.116557	6.45511	1.08142e-10	6.64378e-09	EFNB2
ENSG00000164032.10	6939.42	-0.508792	0.0788361	-6.45379	1.09087e-10	6.6543e-09	H2AFZ
ENSG00000171241.7	673.546	0.670652	0.103908	6.45428	1.08737e-10	6.6543e-09	SHCBP1
ENSG00000113742.11	182.708	1.43711	0.222746	6.45179	1.1054e-10	6.71909e-09	CPEB4
ENSG00000114942.12	9910.62	-0.659365	0.102233	-6.44961	1.12137e-10	6.79216e-09	EEF1B2
ENSG00000165092.11	133.202	1.45019	0.224908	6.44793	1.13388e-10	6.84388e-09	ALDH1A1
ENSG00000168028.12	32656	-0.714904	0.110934	-6.44442	1.16041e-10	6.97949e-09	RPSA
ENSG00000125457.12	486.744	-0.788906	0.122563	-6.43674	1.22063e-10	7.31611e-09	MIF4GD
ENSG00000140939.13	565.868	-0.863446	0.134391	-6.42489	1.31961e-10	7.88192e-09	NOL3
ENSG00000125691.11	18925.8	-0.622094	0.0968417	-6.42382	1.32896e-10	7.91033e-09	RPL23
ENSG00000173905.7	569.138	0.815565	0.127089	6.41725	1.38759e-10	8.2308e-09	GOLIM4
ENSG00000139278.8	119.75	2.0314	0.316877	6.41068	1.44873e-10	8.56396e-09	GLIPR1
ENSG00000172809.11	17036.8	-0.653674	0.102066	-6.40445	1.50908e-10	8.89015e-09	RPL38
ENSG00000006047.11	902.012	-0.775851	0.121163	-6.40334	1.52011e-10	8.92456e-09	YBX2
ENSG00000008294.19	1855.62	0.521641	0.0814803	6.40204	1.53312e-10	8.97031e-09	SPAG9
ENSG00000101210.9	21067.7	-0.629437	0.0986761	-6.37882	1.7846e-10	1.04063e-08	EEF1A2
ENSG00000129354.10	1228.6	-0.812958	0.127572	-6.37254	1.85928e-10	1.08052e-08	AP1M2
ENSG00000183955.11	1749.67	-0.52773	0.0828713	-6.36807	1.91424e-10	1.10871e-08	SETD8
ENSG00000108298.8	34434.4	-0.515732	0.0810009	-6.36699	1.92776e-10	1.11279e-08	RPL19
ENSG00000038382.16	613.414	1.22409	0.192453	6.36048	2.01122e-10	1.15709e-08	TRIO
ENSG00000117305.13	836.336	-0.857641	0.13487	-6.35902	2.03045e-10	1.16426e-08	HMGCL
ENSG00000170889.12	14699	-0.802198	0.126172	-6.35799	2.04407e-10	1.16818e-08	RPS9
ENSG00000116251.8	11183.6	-0.682442	0.107369	-6.35602	2.07046e-10	1.17934e-08	RPL22
ENSG00000182054.8	2189.53	-0.522009	0.0821359	-6.35544	2.07836e-10	1.17993e-08	IDH2
ENSG00000017260.18	1330.8	0.556775	0.0876485	6.35236	2.12036e-10	1.19982e-08	ATP2C1
ENSG00000137962.11	201.196	1.0146	0.159775	6.35019	2.1505e-10	1.21288e-08	ARHGAP29
ENSG00000033100.13	577.474	0.982123	0.154824	6.34349	2.24619e-10	1.26271e-08	CHPF2
ENSG00000178150.7	30.8983	1.92811	0.304037	6.3417	2.27242e-10	1.27329e-08	ZNF114
ENSG00000160783.18	415.837	-0.866564	0.136881	-6.33077	2.43936e-10	1.3624e-08	PMF1
ENSG00000167965.16	1832.76	-0.628463	0.0994241	-6.32103	2.59822e-10	1.44643e-08	MLST8
ENSG00000137970.7	419.662	-0.902559	0.142855	-6.31801	2.64948e-10	1.47021e-08	RPL7P9
ENSG00000164587.10	24219	-0.728727	0.115366	-6.31667	2.67267e-10	1.47831e-08	RPS14
ENSG00000170190.14	859.24	-0.8094	0.128211	-6.31305	2.73581e-10	1.50838e-08	SLC16A5
ENSG00000186468.11	4424.76	-0.496695	0.0787945	-6.30368	2.90653e-10	1.59739e-08	RPS23
ENSG00000109475.15	7461.28	-0.797248	0.126616	-6.29657	3.04311e-10	1.65867e-08	RPL34
ENSG00000117632.19	6736.94	-0.438918	0.0696996	-6.29728	3.02909e-10	1.65867e-08	STMN1
ENSG00000220842.6	1577.57	-0.780589	0.123974	-6.29637	3.04698e-10	1.65867e-08	RP11-572P18.1
ENSG00000227097.5	2339.44	-0.834306	0.132657	-6.2892	3.19102e-10	1.73161e-08	RPS28P7
ENSG00000134982.15	402.771	0.840389	0.133648	6.2881	3.21381e-10	1.73849e-08	APC
ENSG00000105643.8	701.933	-0.721673	0.114878	-6.2821	3.34039e-10	1.8013e-08	ARRDC2
ENSG00000008988.8	23632.7	-0.667009	0.106215	-6.2798	3.39011e-10	1.8224e-08	RPS20
ENSG00000126768.11	653.119	-0.836789	0.133288	-6.27807	3.42812e-10	1.83709e-08	TIMM17B
ENSG00000112667.11	1016.24	-0.943831	0.15035	-6.27756	3.43934e-10	1.83738e-08	DNPH1
ENSG00000109171.13	650.553	0.647831	0.103209	6.2769	3.45395e-10	1.83947e-08	SLAIN2
ENSG00000069956.10	965.025	0.714755	0.11402	6.26866	3.64176e-10	1.9335e-08	MAPK6
ENSG00000157483.7	1278.45	0.557384	0.0889317	6.26755	3.66782e-10	1.94135e-08	MYO1E
ENSG00000205309.12	194.263	-1.11715	0.178289	-6.26596	3.70524e-10	1.95514e-08	NT5M
ENSG00000103148.14	1349.97	-0.660614	0.105525	-6.26026	3.84346e-10	2.02187e-08	NPRL3
ENSG00000183793.12	184.212	-1.05843	0.169109	-6.25882	3.87895e-10	2.03432e-08	NPIPA5
ENSG00000125458.5	543.838	-0.929051	0.14847	-6.25751	3.91177e-10	2.0453e-08	NT5C
ENSG00000135111.13	1225.15	0.760958	0.121667	6.25445	3.98908e-10	2.0794e-08	TBX3
ENSG00000020577.12	33.5566	1.99857	0.319848	6.2485	4.14404e-10	2.15365e-08	SAMD4A
ENSG00000100934.13	1317.22	0.665241	0.106488	6.2471	4.18141e-10	2.16345e-08	SEC23A
ENSG00000197780.8	287.313	0.997238	0.159639	6.24685	4.18805e-10	2.16345e-08	TAF13
ENSG00000197756.8	20098.7	-0.724431	0.115986	-6.24586	4.21482e-10	2.17076e-08	RPL37A
ENSG00000224099.1	49.0064	1.74268	0.279126	6.24335	4.28297e-10	2.19927e-08	AC064834.1
ENSG00000165171.9	218.621	-1.18721	0.190277	-6.23937	4.39331e-10	2.24922e-08	WBSCR27
ENSG00000176853.14	879.592	0.712256	0.114189	6.23751	4.44594e-10	2.26269e-08	FAM91A1
ENSG00000204616.9	488.324	0.916803	0.146981	6.23757	4.44409e-10	2.26269e-08	TRIM31
ENSG00000188215.8	295.073	0.870614	0.140054	6.21626	5.09137e-10	2.58353e-08	DCUN1D3
ENSG00000141858.10	1654.69	-0.532692	0.085726	-6.2139	5.1687e-10	2.61506e-08	SAMD1
ENSG00000100802.13	308.946	-0.946598	0.15238	-6.21209	5.22845e-10	2.63753e-08	C14orf93
ENSG00000177954.10	16983.7	-0.510476	0.0822889	-6.20346	5.52337e-10	2.77816e-08	RPS27
ENSG00000134852.13	929.186	0.710457	0.114559	6.20167	5.58661e-10	2.80177e-08	CLOCK
ENSG00000083845.7	18577.4	-0.635236	0.102457	-6.20001	5.646e-10	2.82333e-08	RPS5
ENSG00000134954.13	63.8599	1.89977	0.306688	6.19447	5.8481e-10	2.91591e-08	ETS1
ENSG00000113282.12	793.113	0.770645	0.12462	6.18397	6.25096e-10	3.10777e-08	CLINT1
ENSG00000157106.15	959.903	0.695397	0.11265	6.17307	6.69782e-10	3.32034e-08	SMG1
ENSG00000166816.12	229.369	-1.08993	0.177091	-6.15466	7.52385e-10	3.71912e-08	LDHD
ENSG00000163565.17	157.253	1.93675	0.314811	6.15211	7.64612e-10	3.76873e-08	IFI16
ENSG00000187079.13	1095.03	0.626303	0.101812	6.15155	7.67317e-10	3.77126e-08	TEAD1
ENSG00000182774.9	6004.3	-0.869726	0.141416	-6.15012	7.74263e-10	3.79455e-08	RPS17
ENSG00000136999.4	271.149	1.3369	0.21763	6.14298	8.09875e-10	3.95781e-08	NOV
ENSG00000099194.5	2723.33	-0.624549	0.1017	-6.14111	8.19448e-10	3.99324e-08	SCD
ENSG00000204568.10	2633.46	-0.565888	0.0923415	-6.12821	8.88707e-10	4.31852e-08	MRPS18B
ENSG00000144199.10	505.248	-0.864726	0.141126	-6.12735	8.93537e-10	4.32976e-08	FAHD2B
ENSG00000197081.11	2058.52	0.660293	0.107845	6.12261	9.20529e-10	4.44802e-08	IGF2R
ENSG00000063177.11	20434	-0.807868	0.131968	-6.12167	9.25971e-10	4.45781e-08	RPL18
ENSG00000142676.11	28380.1	-0.640489	0.104632	-6.12137	9.27739e-10	4.45781e-08	RPL11
ENSG00000178026.11	218.532	-1.1006	0.179925	-6.117	9.53528e-10	4.56896e-08	LRRC75B
ENSG00000163682.14	14707.3	-0.709703	0.116064	-6.11476	9.67005e-10	4.62067e-08	RPL9
ENSG00000133657.13	710.625	0.871788	0.142765	6.10646	1.01865e-09	4.85398e-08	ATP13A3
ENSG00000070961.13	661.037	0.777927	0.127494	6.10166	1.04976e-09	4.97464e-08	ATP2B1
ENSG00000280206.1	382.4	-0.840665	0.137776	-6.10167	1.04968e-09	4.97464e-08	CTB-193M12.5
ENSG00000148341.16	1710.71	-0.561559	0.0921413	-6.09454	1.09751e-09	5.18666e-08	SH3GLB2
ENSG00000099284.12	1085.02	-0.659246	0.108209	-6.09234	1.11275e-09	5.24425e-08	H2AFY2
ENSG00000163283.6	177	1.01667	0.16707	6.08532	1.16256e-09	5.46404e-08	ALPP
ENSG00000009950.14	693.896	-0.833502	0.13706	-6.08131	1.19207e-09	5.58111e-08	MLXIPL
ENSG00000084073.7	749.411	0.706428	0.116169	6.08105	1.19396e-09	5.58111e-08	ZMPSTE24
ENSG00000118181.9	13250.8	-0.633492	0.104228	-6.07794	1.21734e-09	5.65965e-08	RPS25
ENSG00000123104.10	214.646	1.03693	0.170594	6.07835	1.21424e-09	5.65965e-08	ITPR2
ENSG00000135018.12	2556.81	0.458097	0.0754101	6.07475	1.24182e-09	5.7424e-08	UBQLN1
ENSG00000159140.16	2318.48	0.532695	0.0876852	6.07508	1.23927e-09	5.7424e-08	SON
ENSG00000094975.12	528.924	0.686087	0.113004	6.07138	1.26819e-09	5.84865e-08	SUCO
ENSG00000094631.17	1032.76	-0.544549	0.089721	-6.06936	1.28424e-09	5.90683e-08	HDAC6
ENSG00000129757.11	107.458	-1.27468	0.210085	-6.06743	1.29971e-09	5.96205e-08	CDKN1C
ENSG00000163050.15	1802.81	-0.619057	0.102072	-6.06492	1.3202e-09	6.0239e-08	ADCK3
ENSG00000253276.2	54.7293	1.91744	0.316145	6.06508	1.31891e-09	6.0239e-08	CCDC71L
ENSG00000084710.12	141.468	1.16958	0.192874	6.06393	1.32837e-09	6.02918e-08	EFR3B
ENSG00000135486.16	22684.6	-0.445492	0.0734628	-6.06418	1.32625e-09	6.02918e-08	HNRNPA1
ENSG00000160218.11	358.065	0.974285	0.160717	6.06212	1.34335e-09	6.08114e-08	TRAPPC10
ENSG00000143344.14	83.9683	1.50561	0.249127	6.04357	1.5074e-09	6.80585e-08	RGL1
ENSG00000152137.5	119.197	1.89988	0.314516	6.04062	1.5352e-09	6.91323e-08	HSPB8
ENSG00000169641.12	633.909	0.760387	0.126102	6.02994	1.64016e-09	7.36658e-08	LUZP1
ENSG00000268621.4	464.705	1.07833	0.178859	6.02895	1.65024e-09	7.39255e-08	AC006262.5
ENSG00000141367.10	5938.97	0.449561	0.0745882	6.02724	1.66787e-09	7.45213e-08	CLTC
ENSG00000214485.6	1037.71	-0.794783	0.131989	-6.0216	1.72703e-09	7.69646e-08	RPL7P1
ENSG00000006606.7	55.5305	1.67975	0.278992	6.02076	1.73598e-09	7.6965e-08	CCL26
ENSG00000163584.16	3957.01	-0.525814	0.0873315	-6.0209	1.73451e-09	7.6965e-08	RPL22L1
ENSG00000132470.12	3519.58	-0.540527	0.0899324	-6.01037	1.85096e-09	8.18516e-08	ITGB4
ENSG00000211584.12	1046.91	-0.667558	0.111289	-5.99841	1.99258e-09	8.78883e-08	SLC48A1
ENSG00000151929.8	1164.13	0.626985	0.104585	5.99498	2.03516e-09	8.95367e-08	BAG3
ENSG00000003056.6	1149.63	0.783964	0.130782	5.99444	2.04192e-09	8.96049e-08	M6PR
ENSG00000079385.20	179.616	1.14995	0.192156	5.98444	2.17137e-09	9.5043e-08	CEACAM1
ENSG00000115977.17	524.243	0.683199	0.114222	5.98133	2.21323e-09	9.66293e-08	AAK1
ENSG00000244754.7	1502.73	-0.532908	0.0891399	-5.97833	2.25434e-09	9.81749e-08	N4BP2L2
ENSG00000101350.7	1219	0.632476	0.105847	5.9754	2.29524e-09	9.97038e-08	KIF3B
ENSG00000075223.12	56.9787	1.90991	0.319724	5.97361	2.3206e-09	1.00552e-07	SEMA3C
ENSG00000198242.12	8881.29	-0.509275	0.0852942	-5.97081	2.36083e-09	1.02038e-07	RPL23A
ENSG00000187535.12	533.757	-0.668444	0.111963	-5.97022	2.36939e-09	1.02151e-07	IFT140
ENSG00000249550.5	50.3183	1.84612	0.309255	5.96956	2.37892e-09	1.02306e-07	LINC01234
ENSG00000204536.12	1053.9	-0.690867	0.115792	-5.96645	2.42468e-09	1.04013e-07	CCHCR1
ENSG00000176153.11	3417.06	0.696283	0.116719	5.96544	2.43972e-09	1.04398e-07	GPX2
ENSG00000033867.15	319.289	0.978192	0.164065	5.96222	2.48836e-09	1.06215e-07	SLC4A7
ENSG00000089159.14	2704.99	0.558099	0.0936701	5.95813	2.55137e-09	1.08635e-07	PXN
ENSG00000102359.5	41.129	1.89895	0.319104	5.95088	2.66697e-09	1.12672e-07	SRPX2
ENSG00000160917.13	742.51	-0.618033	0.103857	-5.9508	2.66837e-09	1.12672e-07	CPSF4
ENSG00000167658.14	79520.7	-0.404633	0.0679992	-5.95055	2.67237e-09	1.12672e-07	EEF2
ENSG00000175390.11	4312	-0.587799	0.098775	-5.95089	2.66696e-09	1.12672e-07	EIF3F
ENSG00000167193.7	1374.34	0.547804	0.0922078	5.94097	2.83336e-09	1.19168e-07	CRK
ENSG00000119943.9	335.246	-0.816908	0.137542	-5.93934	2.86178e-09	1.20069e-07	PYROXD2
ENSG00000169189.15	1361.28	-0.817355	0.1377	-5.93578	2.92451e-09	1.22403e-07	NSMCE1
ENSG00000168765.14	1992.37	-0.63005	0.106212	-5.93199	2.99287e-09	1.2496e-07	GSTM4
ENSG00000128872.8	79.2356	1.37958	0.232646	5.92996	3.03015e-09	1.2621e-07	TMOD2
ENSG00000182481.7	5821.38	0.48624	0.0820277	5.92775	3.0712e-09	1.27611e-07	KPNA2
ENSG00000081791.7	790.495	-0.595395	0.100459	-5.92673	3.09023e-09	1.27784e-07	KIAA0141
ENSG00000083312.16	2003.33	0.516956	0.0872205	5.927	3.08515e-09	1.27784e-07	TNPO1
ENSG00000166165.11	15620.4	-0.73207	0.123581	-5.92382	3.14551e-09	1.29758e-07	CKB
ENSG00000008710.16	862.933	-0.684282	0.115566	-5.92112	3.19756e-09	1.3159e-07	PKD1
ENSG00000110455.12	320.311	-0.824305	0.139233	-5.92032	3.21308e-09	1.31913e-07	ACCS
ENSG00000100075.8	2156.15	-0.628497	0.106185	-5.91886	3.24178e-09	1.32774e-07	SLC25A1
ENSG00000170921.13	206.131	0.970911	0.16421	5.91262	3.36708e-09	1.37578e-07	TANC2
ENSG00000161395.11	334.233	-0.880528	0.149019	-5.90884	3.44517e-09	1.40436e-07	PGAP3
ENSG00000004700.14	335.779	0.987993	0.167274	5.90643	3.49599e-09	1.4217e-07	RECQL
ENSG00000167526.12	27399.1	-0.82541	0.139811	-5.90373	3.55368e-09	1.43752e-07	RPL13
ENSG00000186174.11	615.64	0.943934	0.159896	5.90344	3.55996e-09	1.43752e-07	BCL9L
ENSG00000272734.1	236.475	0.972531	0.164733	5.90369	3.55461e-09	1.43752e-07	ADIRF-AS1
ENSG00000138434.15	1107.57	0.639509	0.108342	5.90266	3.5768e-09	1.44094e-07	SSFA2
ENSG00000138796.14	1234.64	-0.535213	0.0907107	-5.90023	3.63004e-09	1.45897e-07	HADH
ENSG00000125686.10	998.321	0.660984	0.112061	5.89844	3.66946e-09	1.46795e-07	MED1
ENSG00000138757.13	2382.92	0.624786	0.105923	5.89851	3.66789e-09	1.46795e-07	G3BP2
ENSG00000213281.4	1152.48	0.590466	0.100229	5.89118	3.83451e-09	1.53042e-07	NRAS
ENSG00000197728.8	9084.61	-0.575455	0.0977216	-5.88872	3.89188e-09	1.54973e-07	RPS26
ENSG00000139428.10	504.914	-0.761997	0.12942	-5.88777	3.91441e-09	1.5551e-07	MMAB
ENSG00000171863.11	17072.5	-0.557492	0.0947015	-5.88683	3.93662e-09	1.56032e-07	RPS7
ENSG00000176209.10	548.746	-0.754996	0.128268	-5.88607	3.95485e-09	1.56394e-07	SMIM19
ENSG00000131018.21	98.7518	1.64679	0.279848	5.88459	3.99049e-09	1.57347e-07	SYNE1
ENSG00000137818.10	26153.1	-0.707992	0.120319	-5.88431	3.99725e-09	1.57347e-07	RPLP1
ENSG00000204387.11	1372.37	-0.831174	0.141283	-5.88304	4.02793e-09	1.58193e-07	C6orf48
ENSG00000232573.1	347.172	-0.935524	0.159102	-5.88003	4.10199e-09	1.60734e-07	RPL3P4
ENSG00000106546.11	417.546	0.887153	0.151056	5.873	4.27978e-09	1.67222e-07	AHR
ENSG00000150995.16	160.133	1.24047	0.211225	5.87272	4.287e-09	1.67222e-07	ITPR1
ENSG00000188486.3	1767.5	-0.706426	0.120345	-5.86999	4.35821e-09	1.69615e-07	H2AFX
ENSG00000173272.12	1297.27	-0.952267	0.162251	-5.86908	4.38212e-09	1.70161e-07	MZT2A
ENSG00000115464.13	392.801	1.11243	0.189562	5.86844	4.39914e-09	1.70437e-07	USP34
ENSG00000206503.10	9045.65	-0.66222	0.112995	-5.86062	4.61147e-09	1.78262e-07	HLA-A
ENSG00000066084.11	548.585	0.731762	0.124919	5.85791	4.68718e-09	1.80782e-07	DIP2B
ENSG00000174574.14	1066.62	0.605199	0.103377	5.85432	4.78975e-09	1.84278e-07	AKIRIN1
ENSG00000204219.8	908.053	-0.714743	0.122095	-5.85399	4.79923e-09	1.84278e-07	TCEA3
ENSG00000065621.13	1237.44	-0.757929	0.129544	-5.85074	4.89394e-09	1.86664e-07	GSTO2
ENSG00000174695.8	1129.88	0.52067	0.0889827	5.85137	4.87539e-09	1.86664e-07	TMEM167A
ENSG00000196126.9	160.499	1.83327	0.313324	5.85105	4.88482e-09	1.86664e-07	HLA-DRB1
ENSG00000146648.14	1612.85	0.666181	0.113874	5.85018	4.91045e-09	1.8688e-07	EGFR
ENSG00000125246.14	430.77	-0.942799	0.161194	-5.84884	4.95002e-09	1.8797e-07	CLYBL
ENSG00000127603.22	1572.77	0.837967	0.143362	5.8451	5.06262e-09	1.91822e-07	MACF1
ENSG00000119812.17	999.426	0.620833	0.106266	5.84224	5.15034e-09	1.94717e-07	FAM98A
ENSG00000117592.8	3827.02	-0.490101	0.0838974	-5.84168	5.1678e-09	1.94912e-07	PRDX6
ENSG00000165475.12	750.788	-0.795007	0.1361	-5.84134	5.17816e-09	1.94912e-07	CRYL1
ENSG00000175309.13	1279.49	-0.669737	0.114714	-5.83834	5.27247e-09	1.98028e-07	PHYKPL
ENSG00000105755.6	1142.63	-0.767812	0.131589	-5.83491	5.38187e-09	2.01697e-07	ETHE1
ENSG00000180008.8	516.777	0.6524	0.11183	5.83383	5.41678e-09	2.02564e-07	SOCS4
ENSG00000114391.11	21813.8	-0.588455	0.100926	-5.83053	5.525e-09	2.06163e-07	RPL24
ENSG00000158793.12	923.189	-0.696855	0.119559	-5.82856	5.59076e-09	2.08165e-07	NIT1
ENSG00000151715.6	249.519	1.13206	0.19428	5.82694	5.6452e-09	2.09738e-07	TMEM45B
ENSG00000134202.9	2702.76	-0.675884	0.116007	-5.82622	5.66959e-09	2.1019e-07	GSTM3
ENSG00000124942.12	7987.69	0.464492	0.0797313	5.82572	5.68682e-09	2.10376e-07	AHNAK
ENSG00000136802.10	1107.43	0.657888	0.112978	5.82315	5.77473e-09	2.13169e-07	LRRC8A
ENSG00000077232.15	1116.08	0.506866	0.087071	5.82129	5.83941e-09	2.15095e-07	DNAJC10
ENSG00000117480.14	363.27	-0.950652	0.163317	-5.82092	5.85259e-09	2.1512e-07	FAAH
ENSG00000173482.15	85.3552	1.80853	0.311016	5.8149	6.06684e-09	2.2252e-07	PTPRM
ENSG00000135390.16	3841.04	-0.702732	0.120913	-5.81187	6.17784e-09	2.2603e-07	ATP5G2
ENSG00000143933.15	8327.64	-0.539287	0.0927954	-5.81157	6.18883e-09	2.2603e-07	CALM2
ENSG00000104872.9	2496.93	-0.640952	0.110362	-5.80772	6.33287e-09	2.30801e-07	PIH1D1
ENSG00000126368.5	820.62	0.750362	0.129316	5.80253	6.53198e-09	2.37554e-07	NR1D1
ENSG00000106628.9	4006.45	-0.445332	0.0768009	-5.79852	6.69009e-09	2.42508e-07	POLD2
ENSG00000138028.13	713.323	-0.642772	0.110854	-5.79837	6.6964e-09	2.42508e-07	CGREF1
ENSG00000067836.11	715.843	-0.708921	0.122333	-5.79501	6.8316e-09	2.46367e-07	ROGDI
ENSG00000075914.11	912.441	-0.670175	0.115643	-5.79521	6.82339e-09	2.46367e-07	EXOSC7
ENSG00000069998.11	1895.11	-0.58566	0.101084	-5.79382	6.8805e-09	2.47611e-07	CECR5
ENSG00000137133.9	710.491	-0.900964	0.155527	-5.79299	6.91438e-09	2.48311e-07	HINT2
ENSG00000104231.9	965.373	-0.590583	0.102049	-5.78727	7.15379e-09	2.56374e-07	ZFAND1
ENSG00000005893.14	743.113	0.71762	0.124052	5.78485	7.25762e-09	2.59161e-07	LAMP2
ENSG00000065060.15	489.543	-0.683854	0.118216	-5.78476	7.26169e-09	2.59161e-07	UHRF1BP1
ENSG00000167103.10	94.6279	-1.31539	0.227507	-5.78177	7.39169e-09	2.63255e-07	PIP5KL1
ENSG00000165732.11	3481.07	0.639768	0.110669	5.7809	7.43022e-09	2.6408e-07	DDX21
ENSG00000128283.6	1649.1	-0.656546	0.113646	-5.77713	7.59848e-09	2.69503e-07	CDC42EP1
ENSG00000050426.14	989.835	-0.579188	0.100262	-5.77677	7.61503e-09	2.69535e-07	LETMD1
ENSG00000091947.8	725.759	-0.784778	0.136048	-5.76839	8.00316e-09	2.82691e-07	TMEM101
ENSG00000083223.16	299.111	0.869585	0.150855	5.76436	8.19677e-09	2.88936e-07	ZCCHC6
ENSG00000178038.15	482.744	-0.751037	0.130302	-5.76381	8.22381e-09	2.89297e-07	ALS2CL
ENSG00000089248.6	5116.25	-0.63826	0.11079	-5.76099	8.36209e-09	2.93561e-07	ERP29
ENSG00000108960.6	234.071	0.906596	0.157441	5.75832	8.49543e-09	2.96427e-07	MMD
ENSG00000109756.7	302.415	1.05322	0.182896	5.75859	8.48211e-09	2.96427e-07	RAPGEF2
ENSG00000236081.1	234.498	-0.99045	0.172002	-5.75837	8.4932e-09	2.96427e-07	ELFN1-AS1
ENSG00000123066.6	714.775	0.73283	0.127279	5.75767	8.52805e-09	2.96963e-07	MED13L
ENSG00000164087.6	769.09	-0.715254	0.124273	-5.75549	8.63916e-09	3.00224e-07	POC1A
ENSG00000140848.15	1036.11	-0.553688	0.0963065	-5.74923	8.96512e-09	3.10924e-07	CPNE2
ENSG00000034510.5	61408.5	-0.673473	0.117198	-5.74648	9.11209e-09	3.15385e-07	TMSB10
ENSG00000154380.15	1061.84	0.572483	0.0996751	5.74349	9.27431e-09	3.20355e-07	ENAH
ENSG00000170759.10	2002.55	0.569418	0.099189	5.74074	9.42643e-09	3.24957e-07	KIF5B
ENSG00000110628.12	545.412	-0.901075	0.157176	-5.73291	9.87219e-09	3.39643e-07	SLC22A18
ENSG00000064393.14	480.73	1.3035	0.227576	5.72774	1.0178e-08	3.49464e-07	HIPK2
ENSG00000105202.6	9567.51	-0.603518	0.105378	-5.72716	1.02128e-08	3.49963e-07	FBL
ENSG00000075643.5	360.25	-0.808911	0.14125	-5.7268	1.02345e-08	3.50008e-07	MOCOS
ENSG00000143384.11	3017.56	0.412267	0.0720065	5.72542	1.0318e-08	3.52165e-07	MCL1
ENSG00000102890.13	746.236	-0.840313	0.146792	-5.72452	1.03725e-08	3.53324e-07	ELMO3
ENSG00000198758.9	2021.64	-0.539644	0.0944725	-5.71218	1.11538e-08	3.79186e-07	EPS8L3
ENSG00000170385.9	433.563	0.725222	0.126991	5.7108	1.12445e-08	3.81515e-07	SLC30A1
ENSG00000044574.7	16712.9	0.3808	0.0667135	5.708	1.14314e-08	3.87093e-07	HSPA5
ENSG00000130830.13	69.7634	1.76389	0.309346	5.70199	1.18414e-08	4.00187e-07	MPP1
ENSG00000157827.18	364.024	0.829067	0.145572	5.69523	1.23209e-08	4.15575e-07	FMNL2
ENSG00000261373.1	510.004	-0.696097	0.122239	-5.69455	1.237e-08	4.16417e-07	VPS9D1-AS1
ENSG00000152332.14	1079.26	0.538959	0.0946673	5.69319	1.24688e-08	4.18921e-07	UHMK1
ENSG00000163349.20	579.934	0.775786	0.136294	5.69201	1.25551e-08	4.21001e-07	HIPK1
ENSG00000143641.9	1123.57	0.611833	0.107521	5.69037	1.26761e-08	4.2423e-07	GALNT2
ENSG00000218510.5	240.168	-0.959273	0.168681	-5.68691	1.29362e-08	4.32095e-07	LINC00339
ENSG00000173020.9	2169.56	-0.566799	0.0996921	-5.68549	1.30435e-08	4.34833e-07	ADRBK1
ENSG00000198918.7	8915.98	-0.642805	0.113117	-5.68267	1.32608e-08	4.41224e-07	RPL39
ENSG00000128311.12	1854.63	-0.895271	0.157584	-5.68122	1.33739e-08	4.44127e-07	TST
ENSG00000141971.11	861.576	-0.649418	0.114372	-5.67813	1.36174e-08	4.51341e-07	MVB12A
ENSG00000066248.13	347.427	-0.810225	0.142761	-5.6754	1.38365e-08	4.57451e-07	NGEF
ENSG00000103064.12	214.124	0.916819	0.16155	5.67514	1.38573e-08	4.57451e-07	SLC7A6
ENSG00000149043.15	867.169	-1.00115	0.176419	-5.67484	1.38815e-08	4.57451e-07	SYT8
ENSG00000137845.13	1215.74	0.553876	0.0976209	5.67375	1.39709e-08	4.59516e-07	ADAM10
ENSG00000137965.9	41.9512	1.80235	0.317854	5.67038	1.42484e-08	4.67751e-07	IFI44
ENSG00000198860.10	598.014	-0.748871	0.132095	-5.66917	1.43491e-08	4.70159e-07	TSEN15
ENSG00000148450.11	421.26	-0.981267	0.173164	-5.66668	1.45592e-08	4.76137e-07	MSRB2
ENSG00000100116.15	998.208	-0.68143	0.120314	-5.66377	1.4808e-08	4.83354e-07	GCAT
ENSG00000078804.11	149.536	1.11654	0.197251	5.66051	1.5092e-08	4.90969e-07	TP53INP2
ENSG00000116852.13	519.464	-0.675232	0.11929	-5.66044	1.50984e-08	4.90969e-07	KIF21B
ENSG00000266412.4	1950.08	0.4428	0.0782386	5.65962	1.51712e-08	4.92406e-07	NCOA4
ENSG00000244398.1	2246.72	-0.763994	0.135027	-5.65807	1.53085e-08	4.95926e-07	RP11-466H18.1
ENSG00000131652.12	980.101	-0.725894	0.128337	-5.65616	1.548e-08	5.00539e-07	THOC6
ENSG00000139211.6	60.9981	1.76272	0.311755	5.65419	1.56584e-08	5.05357e-07	AMIGO2
ENSG00000107829.12	408.943	-0.91467	0.161956	-5.64765	1.62655e-08	5.23374e-07	FBXW4
ENSG00000134313.13	625.448	0.706408	0.125083	5.64752	1.62775e-08	5.23374e-07	KIDINS220
ENSG00000128973.10	1250.51	-0.548295	0.0971041	-5.64646	1.63784e-08	5.25636e-07	CLN6
ENSG00000105552.13	1669.77	-0.686296	0.121602	-5.64378	1.6636e-08	5.32909e-07	BCAT2
ENSG00000128641.16	1171.82	0.569154	0.100917	5.6398	1.70247e-08	5.44346e-07	MYO1B
ENSG00000166295.7	1261.42	-0.616446	0.109331	-5.63834	1.71694e-08	5.47956e-07	ANAPC16
ENSG00000104823.7	1762.99	-0.738391	0.130985	-5.63722	1.72813e-08	5.50505e-07	ECH1
ENSG00000170846.14	476.422	-0.739431	0.131221	-5.63501	1.75052e-08	5.56607e-07	AC093323.3
ENSG00000134278.13	187.366	1.23369	0.219029	5.63252	1.77594e-08	5.63649e-07	SPIRE1
ENSG00000084731.12	518.22	0.868857	0.154331	5.62982	1.80395e-08	5.71482e-07	KIF3C
ENSG00000177311.9	366.378	1.02458	0.182072	5.62736	1.82986e-08	5.78627e-07	ZBTB38
ENSG00000110871.13	662.526	-0.747358	0.132936	-5.62195	1.88811e-08	5.95951e-07	COQ5
ENSG00000152082.12	583.182	-1.04149	0.185419	-5.61695	1.94357e-08	6.12331e-07	MZT2B
ENSG00000218426.5	1090.1	-0.751618	0.133827	-5.61633	1.95052e-08	6.13396e-07	RP11-475C16.1
ENSG00000262877.4	99.207	-1.17128	0.208604	-5.61485	1.96736e-08	6.17563e-07	RP11-1055B8.4
ENSG00000164938.12	56.1806	1.60052	0.28516	5.61271	1.99184e-08	6.24109e-07	TP53INP1
ENSG00000130255.11	10918.6	-0.665866	0.118679	-5.61064	2.01581e-08	6.30471e-07	RPL36
ENSG00000112249.12	526.468	0.66328	0.118234	5.60988	2.02462e-08	6.32079e-07	ASCC3
ENSG00000168389.16	278.446	0.793885	0.14169	5.60296	2.10723e-08	6.56678e-07	MFSD2A
ENSG00000132781.16	357.256	-0.764232	0.136454	-5.60066	2.13531e-08	6.64226e-07	MUTYH
ENSG00000156675.14	475.758	0.948949	0.169454	5.60004	2.14298e-08	6.65406e-07	RAB11FIP1
ENSG00000111145.6	263.834	0.885474	0.158282	5.59427	2.2155e-08	6.86686e-07	ELK3
ENSG00000159753.12	682.062	-0.693842	0.124164	-5.58811	2.29557e-08	7.10223e-07	RLTPR
ENSG00000172379.17	29.8695	1.7829	0.319262	5.58442	2.34476e-08	7.24139e-07	ARNT2
ENSG00000066455.11	900.76	0.570731	0.102239	5.58233	2.3732e-08	7.30302e-07	GOLGA5
ENSG00000113716.11	1582.8	0.470088	0.0842087	5.58242	2.37197e-08	7.30302e-07	HMGXB3
ENSG00000185896.10	4892.11	0.416208	0.0745769	5.58092	2.39249e-08	7.34923e-07	LAMP1
ENSG00000131828.12	2856.35	-0.491492	0.0881367	-5.57648	2.45433e-08	7.52573e-07	PDHA1
ENSG00000173207.11	1569.7	-0.538006	0.0964926	-5.57562	2.46654e-08	7.54167e-07	CKS1B
ENSG00000214456.7	117.542	-1.24083	0.222551	-5.57549	2.46829e-08	7.54167e-07	PLIN5
ENSG00000148248.12	4900.41	0.536013	0.0961569	5.57436	2.48442e-08	7.56921e-07	SURF4
ENSG00000260196.1	432.911	-0.831839	0.149229	-5.57424	2.48611e-08	7.56921e-07	RP1-239B22.5
ENSG00000163291.13	358.577	0.815688	0.146349	5.57359	2.49546e-08	7.58426e-07	PAQR3
ENSG00000137312.13	3608.4	-0.686841	0.123325	-5.56937	2.55668e-08	7.75663e-07	FLOT1
ENSG00000141012.11	794.856	0.561067	0.100813	5.56541	2.61536e-08	7.92066e-07	GALNS
ENSG00000130313.5	1408.08	-0.744289	0.133911	-5.55808	2.72751e-08	8.2458e-07	PGLS
ENSG00000159388.5	599.171	0.662	0.119141	5.55646	2.75297e-08	8.30816e-07	BTG2
ENSG00000164151.10	592.031	0.69725	0.125505	5.55557	2.76702e-08	8.33596e-07	ICE1
ENSG00000244187.6	562.389	-0.880727	0.158728	-5.54865	2.87882e-08	8.6576e-07	TMEM141
ENSG00000196205.8	8224.78	-0.454305	0.0818961	-5.54734	2.90045e-08	8.69794e-07	EEF1A1P5
ENSG00000243156.6	309.295	1.08648	0.195859	5.54723	2.90235e-08	8.69794e-07	MICAL3
ENSG00000174840.8	780.058	0.627504	0.113156	5.54549	2.93132e-08	8.76948e-07	PDE12
ENSG00000039650.8	994.168	-0.60435	0.109092	-5.53981	3.02796e-08	9.04286e-07	PNKP
ENSG00000127124.12	117.019	1.28671	0.232791	5.5273	3.25195e-08	9.69498e-07	HIVEP3
ENSG00000118985.13	265.455	1.26818	0.229499	5.52587	3.27866e-08	9.75769e-07	ELL2
ENSG00000083168.8	510.135	0.710545	0.128615	5.52461	3.30219e-08	9.81075e-07	KAT6A
ENSG00000136149.6	813.891	-0.853555	0.154575	-5.52196	3.35248e-08	9.94299e-07	RPL13AP25
ENSG00000156990.13	1129.18	-0.516251	0.0935228	-5.52005	3.389e-08	1.0034e-06	RPUSD3
ENSG00000120053.10	2460.01	-0.50936	0.0922797	-5.51974	3.39504e-08	1.00346e-06	GOT1
ENSG00000100697.13	344.511	0.787561	0.14277	5.51631	3.46195e-08	1.02148e-06	DICER1
ENSG00000158402.17	878.224	-0.582094	0.105606	-5.51193	3.54924e-08	1.04545e-06	CDC25C
ENSG00000162413.15	851.918	0.989718	0.179616	5.5102	3.58428e-08	1.05396e-06	KLHL21
ENSG00000186523.13	279.724	-0.781935	0.141979	-5.50738	3.64218e-08	1.06916e-06	FAM86B1
ENSG00000135655.12	514.867	0.637184	0.115774	5.50369	3.71919e-08	1.08991e-06	USP15
ENSG00000185236.10	1617.64	-0.595762	0.108287	-5.50168	3.76187e-08	1.10054e-06	RAB11B
ENSG00000173210.18	170.098	1.58021	0.287379	5.4987	3.82607e-08	1.11742e-06	ABLIM3
ENSG00000175376.7	452.322	0.754687	0.137328	5.49551	3.89588e-08	1.13588e-06	EIF1AD
ENSG00000070495.13	726.761	0.701024	0.127601	5.49388	3.93192e-08	1.14445e-06	JMJD6
ENSG00000134222.15	1430.8	-0.468942	0.0854499	-5.48792	4.06698e-08	1.18176e-06	PSRC1
ENSG00000142871.14	519.764	0.653845	0.11924	5.48343	4.17156e-08	1.2101e-06	CYR61
ENSG00000118454.11	357.401	0.780057	0.142284	5.4824	4.19604e-08	1.21516e-06	ANKRD13C
ENSG00000116857.15	1649.85	-0.631143	0.115179	-5.47967	4.2611e-08	1.23192e-06	TMEM9
ENSG00000132274.14	37.9963	1.75195	0.319794	5.47836	4.29276e-08	1.23899e-06	TRIM22
ENSG00000149927.16	358.598	-0.741142	0.135313	-5.47725	4.31976e-08	1.2447e-06	DOC2A
ENSG00000159692.14	2103.17	-0.450085	0.0822028	-5.47529	4.3679e-08	1.25646e-06	CTBP1
ENSG00000114812.11	383.185	-0.724865	0.132413	-5.47427	4.39327e-08	1.26165e-06	VIPR1
ENSG00000109066.12	405.712	0.78014	0.142663	5.46841	4.5409e-08	1.30187e-06	TMEM104
ENSG00000185324.20	1033.5	-0.688632	0.125962	-5.46699	4.57741e-08	1.31016e-06	CDK10
ENSG00000103024.6	459.69	-0.953639	0.174493	-5.46521	4.62363e-08	1.32119e-06	NME3
ENSG00000171858.16	6842.63	-0.800145	0.146428	-5.46441	4.64443e-08	1.32493e-06	RPS21
ENSG00000103253.16	559.426	-0.974827	0.178417	-5.46375	4.66167e-08	1.32765e-06	HAGHL
ENSG00000156521.12	504.763	-0.682319	0.124928	-5.46169	4.71626e-08	1.34098e-06	TYSND1
ENSG00000173846.11	346.072	0.73314	0.134245	5.4612	4.72931e-08	1.34247e-06	PLK3
ENSG00000137944.15	663.985	-0.663043	0.121436	-5.46001	4.76107e-08	1.34704e-06	CCBL2
ENSG00000167283.6	1671.1	-0.525294	0.0962026	-5.46029	4.75359e-08	1.34704e-06	ATP5L
ENSG00000141295.12	623.053	-0.851067	0.156004	-5.45543	4.88552e-08	1.37897e-06	SCRN2
ENSG00000242125.3	1547.35	-0.537723	0.0985695	-5.45527	4.88996e-08	1.37897e-06	SNHG3
ENSG00000204498.9	476.925	-0.87933	0.161262	-5.45281	4.95796e-08	1.39586e-06	NFKBIL1
ENSG00000160712.11	102.516	1.27154	0.23322	5.45211	4.97754e-08	1.39908e-06	IL6R
ENSG00000176720.4	973.669	-0.681838	0.12507	-5.45164	4.99075e-08	1.4005e-06	BOK
ENSG00000145632.13	832.421	0.796068	0.146135	5.44747	5.10922e-08	1.43141e-06	PLK2
ENSG00000104381.11	168.603	0.939484	0.172504	5.44616	5.14694e-08	1.43964e-06	GDAP1
ENSG00000140157.13	576.065	0.622746	0.114367	5.44516	5.17593e-08	1.4454e-06	NIPA2
ENSG00000079215.12	85.8062	1.23762	0.227318	5.44444	5.19699e-08	1.44687e-06	SLC1A3
ENSG00000139832.4	1159.38	-0.69584	0.127815	-5.44411	5.20644e-08	1.44687e-06	RAB20
ENSG00000163884.3	358.79	-0.715798	0.131475	-5.44437	5.19894e-08	1.44687e-06	KLF15
ENSG00000188747.7	165.743	-1.16642	0.214278	-5.44352	5.22373e-08	1.44933e-06	NOXA1
ENSG00000101444.11	7697.09	-0.421209	0.0774143	-5.44097	5.29898e-08	1.46454e-06	AHCY
ENSG00000146072.6	1301.02	0.599013	0.110089	5.44119	5.29267e-08	1.46454e-06	TNFRSF21
ENSG00000225177.4	95.4579	-1.32276	0.243118	-5.4408	5.30408e-08	1.46454e-06	RP11-390P2.4
ENSG00000124151.17	430.731	0.861256	0.15832	5.43998	5.32857e-08	1.46659e-06	NCOA3
ENSG00000204389.9	75.3059	1.43046	0.26294	5.44024	5.32083e-08	1.46659e-06	HSPA1A
ENSG00000095059.14	1414.82	-0.564121	0.103705	-5.43965	5.33853e-08	1.46699e-06	DHPS
ENSG00000137106.16	2695.42	-0.552538	0.101587	-5.43906	5.35628e-08	1.46952e-06	GRHPR
ENSG00000108861.7	1055.65	0.682721	0.12559	5.43612	5.44525e-08	1.49155e-06	DUSP3
ENSG00000108588.12	1862.16	0.46141	0.0849228	5.43329	5.53248e-08	1.51303e-06	CCDC47
ENSG00000115548.15	679.06	0.670736	0.123471	5.43234	5.56185e-08	1.51865e-06	KDM3A
ENSG00000120915.12	375.315	-0.770845	0.141988	-5.42893	5.66935e-08	1.54555e-06	EPHX2
ENSG00000130638.14	2503.47	-0.499776	0.0920674	-5.42837	5.68705e-08	1.54792e-06	ATXN10
ENSG00000205413.6	34.9124	1.6983	0.312912	5.4274	5.718e-08	1.55389e-06	SAMD9
ENSG00000151693.8	340.484	1.1414	0.210379	5.42543	5.7816e-08	1.56869e-06	ASAP2
ENSG00000163659.11	291.952	0.9025	0.166384	5.42421	5.82126e-08	1.57697e-06	TIPARP
ENSG00000164574.14	1272.27	0.457064	0.0842774	5.42333	5.84997e-08	1.58225e-06	GALNT10
ENSG00000100162.13	636.758	-0.700265	0.129143	-5.4224	5.88031e-08	1.58796e-06	CENPM
ENSG00000102854.13	3218.39	-0.728934	0.134441	-5.42197	5.89462e-08	1.58933e-06	MSLN
ENSG00000141959.15	2580.63	-0.517814	0.0955248	-5.42072	5.93583e-08	1.59794e-06	PFKL
ENSG00000114648.10	371.124	0.745381	0.137545	5.4192	5.98677e-08	1.60861e-06	KLHL18
ENSG00000134001.11	2468.29	0.448676	0.0827972	5.41898	5.99417e-08	1.60861e-06	EIF2S1
ENSG00000175166.15	7413.52	0.497198	0.0917969	5.41628	6.08512e-08	1.62874e-06	PSMD2
ENSG00000184897.5	1366.56	-0.733347	0.135399	-5.41619	6.08814e-08	1.62874e-06	H1FX
ENSG00000133816.12	1045.69	0.776133	0.143361	5.41382	6.16943e-08	1.64793e-06	MICAL2
ENSG00000130731.14	1336.27	-0.638347	0.117923	-5.41324	6.18958e-08	1.65075e-06	C16orf13
ENSG00000276234.3	369.919	-0.74673	0.137953	-5.41295	6.19948e-08	1.65083e-06	TADA2A
ENSG00000142675.16	458.387	-0.700005	0.129338	-5.41222	6.22491e-08	1.65504e-06	CNKSR1
ENSG00000214389.2	1193.67	-0.849616	0.157	-5.41157	6.24737e-08	1.65844e-06	RPS3AP26
ENSG00000162981.13	24.6399	1.68577	0.311588	5.41026	6.29335e-08	1.66808e-06	FAM84A
ENSG00000214940.7	87.7298	-1.22646	0.226862	-5.40618	6.43814e-08	1.70383e-06	NPIPA8
ENSG00000176994.10	419.709	0.678501	0.125533	5.40498	6.4817e-08	1.71272e-06	SMCR8
ENSG00000165997.4	451.479	0.700706	0.129815	5.39774	6.74856e-08	1.7805e-06	ARL5B
ENSG00000110076.17	50.6287	1.71929	0.318824	5.39259	6.94495e-08	1.82951e-06	NRXN2
ENSG00000116774.10	27.8604	1.71244	0.317637	5.39118	6.99974e-08	1.83831e-06	OLFML3
ENSG00000259291.2	178.284	-0.917865	0.170248	-5.39132	6.99401e-08	1.83831e-06	RP11-617F23.1
ENSG00000013306.14	5092.55	-0.524859	0.097367	-5.39052	7.02527e-08	1.8422e-06	SLC25A39
ENSG00000105887.10	1351.95	0.630805	0.117045	5.38941	7.06903e-08	1.85086e-06	MTPN
ENSG00000164758.6	394.096	-0.783705	0.145453	-5.38802	7.1239e-08	1.86239e-06	MED30
ENSG00000108375.11	3474.81	-0.493086	0.0915296	-5.38717	7.15752e-08	1.86269e-06	RNF43
ENSG00000125841.11	690.214	-0.609706	0.113171	-5.38746	7.14619e-08	1.86269e-06	NRSN2
ENSG00000130821.14	628.597	0.648656	0.120408	5.38717	7.15753e-08	1.86269e-06	SLC6A8
ENSG00000111321.9	1714.45	-0.510199	0.0947407	-5.38521	7.23587e-08	1.88023e-06	LTBR
ENSG00000115183.12	426.676	0.745708	0.138549	5.38229	7.35461e-08	1.90821e-06	TANC1
ENSG00000170364.11	279.263	-0.759684	0.141203	-5.38009	7.44493e-08	1.92873e-06	SETMAR
ENSG00000101955.13	427.499	0.915157	0.170186	5.37739	7.55715e-08	1.95486e-06	SRPX
ENSG00000175772.10	407.737	-0.817287	0.152024	-5.37603	7.61469e-08	1.96384e-06	LINC01106
ENSG00000213741.7	4266.78	-0.737614	0.137202	-5.3761	7.61173e-08	1.96384e-06	RPS29
ENSG00000106080.9	190.095	0.917974	0.170821	5.37389	7.70578e-08	1.98139e-06	FKBP14
ENSG00000213341.9	649.641	0.597917	0.111258	5.37413	7.69532e-08	1.98139e-06	CHUK
ENSG00000198721.11	799.741	-0.614735	0.114433	-5.37203	7.78536e-08	1.99886e-06	ECI2
ENSG00000123562.15	4167.85	0.403573	0.0751832	5.36786	7.96751e-08	2.04258e-06	MORF4L2
ENSG00000198146.4	227.782	1.1345	0.21138	5.3671	8.00111e-08	2.04814e-06	ZNF770
ENSG00000163171.7	310.809	0.933111	0.174027	5.36188	8.23615e-08	2.10517e-06	CDC42EP3
ENSG00000131143.7	8348.78	-0.623813	0.116355	-5.3613	8.2625e-08	2.10878e-06	COX4I1
ENSG00000112893.8	687.939	0.64675	0.12072	5.35746	8.44017e-08	2.15093e-06	MAN2A1
ENSG00000131771.12	242.029	-1.02026	0.190475	-5.35641	8.48911e-08	2.1602e-06	PPP1R1B
ENSG00000079459.11	2186.6	-0.425515	0.0794708	-5.35435	8.58624e-08	2.18169e-06	FDFT1
ENSG00000148677.6	217.903	-0.979281	0.182959	-5.35247	8.67619e-08	2.20129e-06	ANKRD1
ENSG00000162520.13	30.9728	1.71186	0.31985	5.35205	8.69629e-08	2.20314e-06	SYNC
ENSG00000186998.14	357.834	-0.948595	0.177417	-5.3467	8.95726e-08	2.26592e-06	EMID1
ENSG00000178952.7	9075.65	-0.444678	0.0831893	-5.34538	9.02285e-08	2.27916e-06	TUFM
ENSG00000145919.9	1509.39	-0.522346	0.0977653	-5.34286	9.14932e-08	2.30772e-06	BOD1
ENSG00000078237.5	279.399	0.796299	0.149053	5.34239	9.17272e-08	2.31024e-06	C12orf5
ENSG00000137210.12	891.802	-0.668878	0.125214	-5.34186	9.19997e-08	2.31086e-06	TMEM14B
ENSG00000139697.10	1395.13	0.553355	0.103589	5.34182	9.20205e-08	2.31086e-06	SBNO1
ENSG00000166965.11	651.907	-0.647496	0.121233	-5.34091	9.2479e-08	2.31899e-06	RCCD1
ENSG00000198171.11	869.736	-0.692401	0.129651	-5.34051	9.26837e-08	2.32074e-06	DDRGK1
ENSG00000128928.7	1068.49	-0.498055	0.0933141	-5.33741	9.42847e-08	2.35739e-06	IVD
ENSG00000083937.7	1245.27	0.52803	0.09897	5.33526	9.54087e-08	2.3757e-06	CHMP2B
ENSG00000138326.17	33051.1	-0.567658	0.106398	-5.33522	9.54311e-08	2.3757e-06	RPS24
ENSG00000183530.12	834.536	0.581054	0.108908	5.33527	9.54027e-08	2.3757e-06	PRR14L
ENSG00000053371.11	1266.54	-0.668401	0.125333	-5.33302	9.65941e-08	2.40117e-06	AKR7A2
ENSG00000100836.9	1204.19	-0.61479	0.115295	-5.3323	9.69765e-08	2.4072e-06	PABPN1
ENSG00000135720.11	687.235	0.832744	0.15618	5.33195	9.71633e-08	2.40836e-06	DYNC1LI2
ENSG00000109654.13	539.262	0.629774	0.118307	5.32324	1.01937e-07	2.51942e-06	TRIM2
ENSG00000188599.16	120.462	-1.07148	0.201281	-5.32331	1.01895e-07	2.51942e-06	NPIPP1
ENSG00000071127.15	6675.74	0.369554	0.0694383	5.32204	1.02608e-07	2.53238e-06	WDR1
ENSG00000128309.15	2270.82	-0.783509	0.147227	-5.32176	1.02766e-07	2.53265e-06	MPST
ENSG00000135114.11	215.026	1.05432	0.198206	5.31932	1.04158e-07	2.56326e-06	OASL
ENSG00000070614.13	823.882	0.813623	0.152993	5.31805	1.04884e-07	2.577e-06	NDST1
ENSG00000161011.18	5492.17	0.629358	0.118349	5.31782	1.05016e-07	2.577e-06	SQSTM1
ENSG00000213676.9	1081.32	-0.499505	0.0939396	-5.3173	1.05316e-07	2.58069e-06	ATF6B
ENSG00000113810.14	1111.19	0.9122	0.171616	5.31535	1.06451e-07	2.6048e-06	SMC4
ENSG00000055208.16	1045.63	0.559679	0.105307	5.31472	1.06821e-07	2.61013e-06	TAB2
ENSG00000110492.14	4839.41	-0.644297	0.121238	-5.31431	1.07061e-07	2.6123e-06	MDK
ENSG00000120549.14	601.518	0.697601	0.131373	5.31007	1.09584e-07	2.67007e-06	KIAA1217
ENSG00000067369.12	795.064	0.69618	0.131112	5.30981	1.09741e-07	2.67011e-06	TP53BP1
ENSG00000065615.12	217.43	0.848728	0.159866	5.30899	1.10237e-07	2.67838e-06	CYB5R4
ENSG00000226084.5	745.31	-0.927635	0.174908	-5.30355	1.13573e-07	2.75554e-06	RP4-706A16.3
ENSG00000124588.18	1725.21	-0.514649	0.0970444	-5.30323	1.13769e-07	2.75643e-06	NQO2
ENSG00000072682.17	736.764	0.936387	0.176588	5.30266	1.14128e-07	2.76122e-06	P4HA2
ENSG00000039560.12	353.284	0.867383	0.163619	5.30123	1.15023e-07	2.77776e-06	RAI14
ENSG00000112245.8	2347.72	0.461294	0.0870192	5.30106	1.15134e-07	2.77776e-06	PTP4A1
ENSG00000040199.17	210.131	0.826149	0.155876	5.30004	1.15775e-07	2.78929e-06	PHLPP2
ENSG00000164045.10	584.454	0.649286	0.122576	5.297	1.17722e-07	2.83224e-06	CDC25A
ENSG00000151835.12	925.352	0.714519	0.134981	5.29347	1.2002e-07	2.8835e-06	SACS
ENSG00000115268.8	12982.5	-0.549528	0.103872	-5.29046	1.2201e-07	2.92721e-06	RPS15
ENSG00000060566.12	724.56	0.777049	0.146885	5.2902	1.22186e-07	2.92735e-06	CREB3L3
ENSG00000150093.17	4053.08	0.662099	0.125323	5.28316	1.26975e-07	3.03786e-06	ITGB1
ENSG00000103275.17	1645.69	-0.473207	0.0896401	-5.27896	1.29918e-07	3.10395e-06	UBE2I
ENSG00000005022.5	8276.62	-0.429757	0.0814627	-5.27551	1.32387e-07	3.15856e-06	SLC25A5
ENSG00000164088.16	425.521	-0.782626	0.148386	-5.27425	1.33296e-07	3.1733e-06	PPM1M
ENSG00000187210.11	100.424	1.5638	0.296502	5.27415	1.33374e-07	3.1733e-06	GCNT1
ENSG00000163041.8	2938.82	-0.449709	0.085288	-5.27283	1.34335e-07	3.19176e-06	H3F3A
ENSG00000077348.7	473.33	-0.764379	0.144996	-5.27172	1.35154e-07	3.20236e-06	EXOSC5
ENSG00000215030.5	970.839	-0.838391	0.159034	-5.27176	1.35123e-07	3.20236e-06	RPL13P12
ENSG00000078269.12	905.224	0.643336	0.122112	5.26839	1.37628e-07	3.2565e-06	SYNJ2
ENSG00000125657.4	456.34	0.69361	0.131672	5.26771	1.38138e-07	3.26409e-06	TNFSF9
ENSG00000160813.5	299.281	-0.788764	0.149781	-5.26611	1.39343e-07	3.28803e-06	PPP1R35
ENSG00000162702.7	338.599	0.802333	0.152384	5.26522	1.40021e-07	3.29952e-06	ZNF281
ENSG00000105662.14	578.31	-0.609729	0.115875	-5.26197	1.42518e-07	3.35376e-06	CRTC1
ENSG00000197903.7	140.158	1.33574	0.253902	5.26085	1.4339e-07	3.36966e-06	HIST1H2BK
ENSG00000110395.4	540.109	0.73473	0.139745	5.25765	1.45908e-07	3.42416e-06	CBL
ENSG00000110700.5	8776.64	-0.635312	0.120878	-5.25581	1.47374e-07	3.44916e-06	RPS13
ENSG00000141574.6	332.687	0.739865	0.140766	5.256	1.47224e-07	3.44916e-06	SECTM1
ENSG00000144674.15	1094.39	0.63676	0.121165	5.2553	1.47782e-07	3.45399e-06	GOLGA4
ENSG00000163382.10	2512.77	-0.542714	0.103289	-5.25431	1.48582e-07	3.46799e-06	APOA1BP
ENSG00000188786.9	337.271	0.704186	0.134075	5.25217	1.5032e-07	3.50379e-06	MTF1
ENSG00000055609.16	497.812	0.687522	0.130917	5.25159	1.50794e-07	3.51008e-06	KMT2C
ENSG00000140743.6	644.526	0.559658	0.106586	5.25078	1.51454e-07	3.5207e-06	CDR2
ENSG00000136436.13	1684.93	-0.428404	0.0816079	-5.24954	1.52479e-07	3.5375e-06	CALCOCO2
ENSG00000205683.10	70.1658	1.6521	0.314721	5.24941	1.52588e-07	3.5375e-06	DPF3
ENSG00000112773.14	291.746	0.755058	0.143911	5.24671	1.54841e-07	3.5849e-06	FAM46A
ENSG00000143842.13	834.838	-0.57527	0.109825	-5.23807	1.62266e-07	3.75175e-06	SOX13
ENSG00000106038.11	328.073	-0.819574	0.156491	-5.23718	1.63044e-07	3.76468e-06	EVX1
ENSG00000129003.14	335.051	0.727428	0.138906	5.23682	1.63364e-07	3.767e-06	VPS13C
ENSG00000169288.16	586.426	-0.597467	0.114113	-5.23573	1.64333e-07	3.78427e-06	MRPL1
ENSG00000213190.3	112.688	1.59781	0.30541	5.23169	1.67965e-07	3.86274e-06	MLLT11
ENSG00000003436.13	262.284	1.18535	0.22681	5.22618	1.73052e-07	3.97442e-06	TFPI
ENSG00000149182.13	991.577	-0.578839	0.110777	-5.22526	1.7391e-07	3.9888e-06	ARFGAP2
ENSG00000198715.10	928.008	0.584987	0.112015	5.2224	1.76619e-07	4.04554e-06	GLMP
ENSG00000197191.4	146.295	1.05713	0.202453	5.22158	1.77404e-07	4.05813e-06	CYSRT1
ENSG00000182752.9	35.4473	1.66944	0.319762	5.22089	1.78067e-07	4.06786e-06	PAPPA
ENSG00000197077.11	819.885	0.588796	0.112851	5.21745	1.81399e-07	4.13849e-06	KIAA1671
ENSG00000142327.10	1507.32	-0.597685	0.114572	-5.21669	1.82149e-07	4.1501e-06	RNPEPL1
ENSG00000111276.9	1282.41	-0.482481	0.092521	-5.21483	1.83989e-07	4.18649e-06	CDKN1B
ENSG00000150938.8	557.432	0.901143	0.172823	5.21425	1.84559e-07	4.19389e-06	CRIM1
ENSG00000110011.12	300.001	-0.764279	0.146641	-5.2119	1.86914e-07	4.24182e-06	DNAJC4
ENSG00000100796.16	1154.93	0.513666	0.0985704	5.21116	1.87661e-07	4.25315e-06	SMEK1
ENSG00000102103.14	1383.33	-0.623773	0.119722	-5.21016	1.88678e-07	4.27057e-06	PQBP1
ENSG00000115415.17	1313.74	0.552847	0.106119	5.20967	1.89179e-07	4.27629e-06	STAT1
ENSG00000215021.7	8033.75	-0.395168	0.0758651	-5.20882	1.90043e-07	4.29019e-06	PHB2
ENSG00000111678.9	619.375	-0.843269	0.161956	-5.20678	1.92148e-07	4.33202e-06	C12orf57
ENSG00000105538.7	173.584	-1.17183	0.225174	-5.20412	1.94916e-07	4.38868e-06	RASIP1
ENSG00000103647.11	47.3945	1.65828	0.318717	5.20297	1.96127e-07	4.41017e-06	CORO2B
ENSG00000170955.9	108.833	1.60282	0.308112	5.20206	1.97093e-07	4.42609e-06	PRKCDBP
ENSG00000124664.9	40.0338	-1.45389	0.279631	-5.19931	2.0003e-07	4.4862e-06	SPDEF
ENSG00000085433.14	186.755	0.897116	0.172558	5.19892	2.00453e-07	4.48982e-06	WDR47
ENSG00000168374.9	3359.15	0.448506	0.0862846	5.19798	2.01467e-07	4.50668e-06	ARF4
ENSG00000168159.10	3536.53	-0.573493	0.110389	-5.19522	2.04483e-07	4.56819e-06	RNF187
ENSG00000159423.15	552.381	-0.735128	0.141863	-5.18195	2.19574e-07	4.89899e-06	ALDH4A1
ENSG00000142082.13	472.996	-0.699805	0.135059	-5.18147	2.20142e-07	4.90529e-06	SIRT3
ENSG00000164970.13	375.767	0.895242	0.172794	5.18098	2.20719e-07	4.91178e-06	FAM219A
ENSG00000167183.2	295.99	-0.956727	0.184743	-5.17869	2.23446e-07	4.96605e-06	PRR15L
ENSG00000074201.7	2403.64	-0.508591	0.0982332	-5.17738	2.25018e-07	4.99454e-06	CLNS1A
ENSG00000001629.8	492.771	0.652948	0.126142	5.17631	2.26323e-07	5.01702e-06	ANKIB1
ENSG00000175130.6	6274.24	-0.535613	0.103486	-5.1757	2.27057e-07	5.02681e-06	MARCKSL1
ENSG00000175826.10	1697.01	-0.483981	0.0935168	-5.17534	2.27499e-07	5.03012e-06	CTDNEP1
ENSG00000075391.15	185.425	1.01819	0.196863	5.17209	2.31487e-07	5.11172e-06	RASAL2
ENSG00000132688.10	1056.78	0.600671	0.116161	5.17102	2.32825e-07	5.13469e-06	NES
ENSG00000153531.11	380.753	-0.733708	0.141993	-5.16722	2.37601e-07	5.2333e-06	ADPRHL1
ENSG00000176871.7	2025.83	0.423709	0.0820617	5.1633	2.4264e-07	5.33745e-06	WSB2
ENSG00000205517.11	293.905	-0.805613	0.156065	-5.16203	2.44288e-07	5.36684e-06	RGL3
ENSG00000129657.13	1028.55	0.464302	0.0899964	5.15912	2.48113e-07	5.44392e-06	SEC14L1
ENSG00000204592.8	3490.17	-0.478519	0.0927645	-5.15843	2.49029e-07	5.45707e-06	HLA-E
ENSG00000147100.8	136.215	1.48429	0.287805	5.15728	2.50563e-07	5.4837e-06	SLC16A2
ENSG00000153317.13	352.248	0.788031	0.152928	5.15297	2.56394e-07	5.60419e-06	ASAP1
ENSG00000197329.10	545.422	0.734471	0.14255	5.15236	2.57231e-07	5.61534e-06	PELI1
ENSG00000120438.10	5827.37	0.432678	0.0841311	5.14291	2.7052e-07	5.89795e-06	TCP1
ENSG00000101871.13	396.786	0.780014	0.151743	5.14035	2.74225e-07	5.96612e-06	MID1
ENSG00000104408.8	9308.64	-0.439052	0.0854145	-5.14025	2.74378e-07	5.96612e-06	EIF3E
ENSG00000140105.16	2901	-0.433751	0.0843867	-5.14004	2.74687e-07	5.96612e-06	WARS
ENSG00000127870.15	946.307	0.569585	0.11083	5.13924	2.75845e-07	5.98372e-06	RNF6
ENSG00000141232.4	627.532	0.691924	0.134713	5.13628	2.8023e-07	6.07117e-06	TOB1
ENSG00000179178.9	226.392	-0.975038	0.189851	-5.1358	2.80946e-07	6.07904e-06	TMEM125
ENSG00000135631.14	449.434	0.839114	0.163442	5.13402	2.83611e-07	6.12899e-06	RAB11FIP5
ENSG00000006611.14	2124.83	-0.681456	0.132763	-5.13287	2.85358e-07	6.15344e-06	USH1C
ENSG00000140043.10	298.813	-0.779568	0.15188	-5.1328	2.85458e-07	6.15344e-06	PTGR2
ENSG00000198018.6	105.826	1.15557	0.225282	5.12945	2.90596e-07	6.25636e-06	ENTPD7
ENSG00000123095.5	79.5397	1.35586	0.264391	5.12825	2.92447e-07	6.28834e-06	BHLHE41
ENSG00000120129.5	145.071	1.40695	0.274424	5.12694	2.94491e-07	6.32439e-06	DUSP1
ENSG00000176340.3	1530.44	-0.698308	0.13627	-5.12445	2.98409e-07	6.40053e-06	COX8A
ENSG00000178464.6	469.761	-0.697217	0.136109	-5.12248	3.0155e-07	6.45987e-06	CTD-2192J16.15
ENSG00000091409.13	2665.21	0.570246	0.111341	5.12163	3.02906e-07	6.48083e-06	ITGA6
ENSG00000166016.5	223.42	0.901124	0.176008	5.11977	3.05901e-07	6.52867e-06	ABTB2
ENSG00000198189.9	804.759	-0.498108	0.0972871	-5.11998	3.05572e-07	6.52867e-06	HSD17B11
ENSG00000141401.10	1061.35	-0.578722	0.11308	-5.11781	3.09111e-07	6.589e-06	IMPA2
ENSG00000115310.16	3020.57	0.764508	0.149426	5.1163	3.11581e-07	6.63344e-06	RTN4
ENSG00000062650.16	901.012	0.51636	0.10097	5.11397	3.15457e-07	6.69936e-06	WAPAL
ENSG00000135968.18	563.353	0.714576	0.139725	5.11414	3.15171e-07	6.69936e-06	GCC2
ENSG00000160948.12	979.634	-0.707026	0.138324	-5.11138	3.19808e-07	6.7834e-06	VPS28
ENSG00000106049.7	1188.82	-0.532285	0.104148	-5.11084	3.20729e-07	6.79455e-06	HIBADH
ENSG00000065268.9	1340.56	-0.639936	0.125271	-5.1084	3.24893e-07	6.87431e-06	WDR18
ENSG00000089220.4	6833.08	-0.441636	0.0864711	-5.10733	3.26751e-07	6.90512e-06	PEBP1
ENSG00000082458.10	1403.3	-0.493217	0.0965787	-5.10689	3.27496e-07	6.91238e-06	DLG3
ENSG00000182827.8	604.049	0.61843	0.12113	5.10549	3.29938e-07	6.95539e-06	ACBD3
ENSG00000138758.10	1623.71	0.56774	0.111226	5.10437	3.31907e-07	6.9831e-06	2020-09-11
ENSG00000164967.8	588.246	-0.759459	0.148789	-5.10428	3.32064e-07	6.9831e-06	RPP25L
ENSG00000111843.12	1085.15	-0.564922	0.110719	-5.10228	3.35584e-07	7.0485e-06	TMEM14C
ENSG00000082014.15	740.849	-0.548187	0.107451	-5.10172	3.36575e-07	7.06069e-06	SMARCD3
ENSG00000143947.11	14128.5	-0.661154	0.12974	-5.096	3.46902e-07	7.25961e-06	RPS27A
ENSG00000145741.14	10484.1	-0.460123	0.0902869	-5.09623	3.46492e-07	7.25961e-06	BTF3
ENSG00000238105.6	330.458	-0.780686	0.153254	-5.09405	3.50486e-07	7.32571e-06	GOLGA2P5
ENSG00000181634.7	170.927	0.935334	0.183673	5.09239	3.53574e-07	7.37234e-06	TNFSF15
ENSG00000188243.11	1272.18	-0.710994	0.139615	-5.09253	3.53314e-07	7.37234e-06	COMMD6
ENSG00000136875.11	1221.92	0.550022	0.108074	5.08933	3.5934e-07	7.4835e-06	PRPF4
ENSG00000124523.13	274.197	-0.773847	0.15207	-5.08877	3.60402e-07	7.49653e-06	SIRT5
ENSG00000148841.14	348.269	0.77852	0.153103	5.08493	3.67761e-07	7.64036e-06	ITPRIP
ENSG00000173992.7	607.461	-0.814708	0.160237	-5.08438	3.68827e-07	7.65327e-06	CCS
ENSG00000172927.6	1841.96	0.460801	0.09064	5.08385	3.69856e-07	7.66539e-06	MYEOV
ENSG00000141736.12	2741.72	-0.445469	0.0876399	-5.08294	3.71629e-07	7.69285e-06	ERBB2
ENSG00000183853.16	443.278	0.844699	0.166305	5.07921	3.79016e-07	7.83634e-06	KIRREL
ENSG00000006788.11	31.2701	1.53675	0.302631	5.07799	3.81453e-07	7.87725e-06	MYH13
ENSG00000123384.12	2159	0.730248	0.143842	5.07675	3.83951e-07	7.91933e-06	LRP1
ENSG00000157456.6	2140.99	-0.423374	0.0834033	-5.07622	3.85011e-07	7.93168e-06	CCNB2
ENSG00000114867.18	10714	0.488679	0.0963407	5.07241	3.92816e-07	8.07315e-06	EIF4G1
ENSG00000138069.15	2260.72	0.394264	0.0777269	5.07243	3.92763e-07	8.07315e-06	RAB1A
ENSG00000109572.12	1064.61	0.582008	0.114796	5.06993	3.9796e-07	8.16911e-06	CLCN3
ENSG00000178057.13	966.746	-0.600824	0.118526	-5.06914	3.99609e-07	8.18627e-06	NDUFAF3
ENSG00000184381.17	306.172	-0.699424	0.137979	-5.06908	3.99748e-07	8.18627e-06	PLA2G6
ENSG00000116604.16	779.976	0.503727	0.0993847	5.06845	4.0106e-07	8.19362e-06	MEF2D
ENSG00000173706.11	245.94	1.03792	0.204773	5.06866	4.00625e-07	8.19362e-06	HEG1
ENSG00000108021.18	735.507	0.889022	0.175581	5.06331	4.1203e-07	8.40775e-06	FAM208B
ENSG00000100307.11	437.092	-0.612445	0.120987	-5.06206	4.14751e-07	8.4422e-06	CBX7
ENSG00000160007.16	2746.43	0.420628	0.0830975	5.06186	4.1519e-07	8.4422e-06	ARHGAP35
ENSG00000178605.11	617.063	-0.618761	0.122236	-5.06201	4.14867e-07	8.4422e-06	GTPBP6
ENSG00000118503.13	88.6361	1.50468	0.297273	5.06162	4.15714e-07	8.44288e-06	TNFAIP3
ENSG00000062716.9	1401.48	0.51914	0.102691	5.05534	4.29634e-07	8.71529e-06	VMP1
ENSG00000152952.10	217.428	1.54557	0.305837	5.05358	4.33602e-07	8.78542e-06	PLOD2
ENSG00000180667.9	419.072	0.637356	0.126164	5.0518	4.37654e-07	8.8571e-06	YOD1
ENSG00000155097.10	1064.92	0.498247	0.0987152	5.04731	4.48068e-07	9.05718e-06	ATP6V1C1
ENSG00000114544.14	954.596	-0.506029	0.100297	-5.04531	4.52793e-07	9.14195e-06	SLC41A3
ENSG00000163110.13	1016.63	0.53936	0.106938	5.04367	4.56689e-07	9.2098e-06	PDLIM5
ENSG00000198087.7	826.689	0.600621	0.119119	5.04221	4.60184e-07	9.26941e-06	CD2AP
ENSG00000187954.11	1300.83	-0.559152	0.110903	-5.0418	4.61171e-07	9.27844e-06	CYHR1
ENSG00000150990.6	784.974	0.594005	0.117863	5.0398	4.66013e-07	9.3649e-06	DHX37
ENSG00000092094.9	616.354	-0.544423	0.108055	-5.03838	4.69492e-07	9.42381e-06	OSGEP
ENSG00000270647.4	5301.79	-0.435686	0.0865549	-5.03364	4.81253e-07	9.64862e-06	TAF15
ENSG00000107651.11	1015.96	0.603643	0.119929	5.03334	4.82003e-07	9.6524e-06	SEC23IP
ENSG00000166833.18	154.52	1.12017	0.222603	5.03213	4.85056e-07	9.70226e-06	NAV2
ENSG00000143578.14	254.756	-0.808888	0.160766	-5.03146	4.8677e-07	9.72395e-06	CREB3L4
ENSG00000156510.12	101.876	1.54417	0.306915	5.03126	4.87271e-07	9.72395e-06	HKDC1
ENSG00000100348.8	2614	-0.489127	0.0972527	-5.02944	4.91913e-07	9.80521e-06	TXN2
ENSG00000204228.3	324.931	-0.894033	0.177771	-5.02913	4.927e-07	9.80952e-06	HSD17B8
ENSG00000088682.12	1133.73	-0.44947	0.0893819	-5.02865	4.93949e-07	9.82302e-06	COQ9
ENSG00000230979.3	855.968	-0.591757	0.117691	-5.02808	4.9542e-07	9.8409e-06	AC079250.1
ENSG00000112651.10	1202.07	-0.547319	0.108868	-5.02738	4.97235e-07	9.86555e-06	MRPL2
ENSG00000171051.7	69.5807	1.55108	0.308625	5.02576	5.01432e-07	9.93737e-06	FPR1
ENSG00000152291.12	2327.02	0.404126	0.0804496	5.02335	5.07785e-07	1.00517e-05	TGOLN2
ENSG00000196455.6	511.969	0.64474	0.128416	5.02071	5.14795e-07	1.01787e-05	PIK3R4
ENSG00000125746.13	1210.15	-0.570612	0.113662	-5.02027	5.15998e-07	1.01908e-05	EML2
ENSG00000076944.13	635.21	-0.830706	0.165486	-5.0198	5.17241e-07	1.02037e-05	STXBP2
ENSG00000148400.9	562.786	0.662937	0.132203	5.01452	5.31662e-07	1.04761e-05	NOTCH1
ENSG00000135677.9	1853.36	0.484143	0.0965974	5.01197	5.38762e-07	1.06039e-05	GNS
ENSG00000182831.10	549.809	0.584427	0.116634	5.01079	5.42066e-07	1.06567e-05	C16orf72
ENSG00000171163.14	703.029	-0.655446	0.130817	-5.01042	5.43117e-07	1.06652e-05	ZNF692
ENSG00000181031.14	394.152	-0.709355	0.141613	-5.00912	5.46796e-07	1.07252e-05	RPH3AL
ENSG00000104331.7	3197.56	0.449706	0.0897855	5.00867	5.48063e-07	1.07378e-05	IMPAD1
ENSG00000244716.3	497.405	-0.691648	0.138178	-5.0055	5.57166e-07	1.09037e-05	RP11-20O24.4
ENSG00000106829.17	86.9871	1.14087	0.228075	5.00217	5.66897e-07	1.10815e-05	TLE4
ENSG00000154065.15	22.0008	1.55118	0.310146	5.00146	5.68979e-07	1.11096e-05	ANKRD29
ENSG00000117523.14	2163.56	0.531724	0.106352	4.99966	5.7433e-07	1.12014e-05	PRRC2C
ENSG00000168003.15	5076.04	-0.664396	0.132912	-4.99878	5.7694e-07	1.12396e-05	SLC3A2
ENSG00000157514.15	299.343	-0.962327	0.192574	-4.99719	5.81712e-07	1.13197e-05	TSC22D3
ENSG00000125534.8	3447.99	-0.589937	0.118064	-4.99674	5.83081e-07	1.13335e-05	PPDPF
ENSG00000198265.10	520.291	0.648313	0.129774	4.99571	5.86209e-07	1.13814e-05	HELZ
ENSG00000154127.8	420.759	0.628253	0.12577	4.99526	5.87573e-07	1.13951e-05	UBASH3B
ENSG00000138448.10	544.838	0.564924	0.113114	4.99427	5.906e-07	1.14409e-05	ITGAV
ENSG00000171443.6	305.681	-0.964791	0.193235	-4.99283	5.95021e-07	1.15135e-05	ZNF524
ENSG00000170832.11	488.6	0.646427	0.129536	4.99032	6.02784e-07	1.16507e-05	USP32
ENSG00000115020.15	292.124	0.705128	0.141312	4.98985	6.04249e-07	1.16659e-05	PIKFYVE
ENSG00000176697.17	35.7318	1.58453	0.317569	4.98957	6.05126e-07	1.16697e-05	BDNF
ENSG00000105372.5	16528.3	-0.736439	0.147626	-4.98856	6.08322e-07	1.17122e-05	RPS19
ENSG00000159200.16	293.05	0.755292	0.151409	4.98844	6.08689e-07	1.17122e-05	RCAN1
ENSG00000175643.8	851.374	-0.662062	0.132756	-4.98706	6.13058e-07	1.1783e-05	RMI2
ENSG00000148908.13	683.903	-0.715987	0.143658	-4.98396	6.22951e-07	1.19598e-05	RGS10
ENSG00000064601.15	2567.96	0.64819	0.130074	4.98326	6.25234e-07	1.19769e-05	CTSA
ENSG00000184428.11	1859.82	-0.554679	0.111308	-4.98327	6.25179e-07	1.19769e-05	TOP1MT
ENSG00000117036.10	384.28	0.758173	0.152152	4.983	6.2605e-07	1.19792e-05	ETV3
ENSG00000119333.10	3327.84	-0.590932	0.118609	-4.98218	6.28714e-07	1.20168e-05	WDR34
ENSG00000155034.17	97.1613	1.0603	0.212854	4.98133	6.31479e-07	1.20563e-05	FBXL18
ENSG00000110711.8	1405.95	-0.611824	0.12288	-4.97905	6.3897e-07	1.21858e-05	AIP
ENSG00000177469.12	2894.88	0.582426	0.116988	4.97851	6.40772e-07	1.22066e-05	PTRF
ENSG00000129158.9	223.845	-0.869305	0.174649	-4.97744	6.443e-07	1.22602e-05	SERGEF
ENSG00000143147.13	27.5561	1.54848	0.311217	4.97555	6.50621e-07	1.23668e-05	GPR161
ENSG00000168439.15	7059.81	0.458483	0.0921892	4.97328	6.58295e-07	1.24989e-05	STIP1
ENSG00000130005.10	3035.73	-0.646824	0.130143	-4.97009	6.69203e-07	1.2678e-05	GAMT
ENSG00000163931.14	18749.8	-0.415862	0.0836716	-4.97016	6.68963e-07	1.2678e-05	TKT
ENSG00000075568.15	855.691	0.544702	0.10962	4.96899	6.73026e-07	1.27364e-05	TMEM131
ENSG00000119682.15	667.144	0.568888	0.114657	4.96166	6.98935e-07	1.32122e-05	AREL1
ENSG00000110955.7	20097	-0.368673	0.0743513	-4.95853	7.10296e-07	1.34122e-05	ATP5B
ENSG00000124107.5	528.162	-0.946489	0.190892	-4.95823	7.11383e-07	1.3418e-05	SLPI
ENSG00000117448.12	2586.19	-0.575112	0.116032	-4.95649	7.17765e-07	1.35235e-05	AKR1A1
ENSG00000153823.17	29.3985	1.56441	0.315765	4.95434	7.2577e-07	1.36594e-05	PID1
ENSG00000065328.15	742.507	0.72422	0.146195	4.9538	7.27797e-07	1.36826e-05	MCM10
ENSG00000165175.14	1604.24	-0.393823	0.0795254	-4.95216	7.33925e-07	1.37827e-05	MID1IP1
ENSG00000105063.17	2258.21	0.447387	0.090393	4.94935	7.44604e-07	1.3968e-05	PPP6R1
ENSG00000271201.1	245.415	-0.799688	0.1616	-4.94857	7.47618e-07	1.40093e-05	AB019440.50
ENSG00000101109.10	729.163	0.606703	0.122708	4.94427	7.64281e-07	1.43059e-05	STK4
ENSG00000138821.11	113.288	1.39337	0.281884	4.94304	7.69135e-07	1.43812e-05	SLC39A8
ENSG00000090263.14	1062.65	-0.542611	0.109786	-4.94243	7.71545e-07	1.44106e-05	MRPS33
ENSG00000170100.12	198.44	0.844158	0.171058	4.93491	8.01886e-07	1.4961e-05	ZNF778
ENSG00000179344.15	36.7876	1.57796	0.319773	4.93462	8.03069e-07	1.49668e-05	HLA-DQB1
ENSG00000167258.12	819.542	0.608866	0.123427	4.93302	8.09698e-07	1.50578e-05	CDK12
ENSG00000224470.6	417.947	0.697761	0.141442	4.93321	8.0889e-07	1.50578e-05	ATXN1L
ENSG00000084754.9	6302.67	-0.42541	0.0863097	-4.92888	8.27022e-07	1.53633e-05	HADHA
ENSG00000198576.3	70.1628	1.55314	0.315255	4.92662	8.36635e-07	1.55251e-05	ARC
ENSG00000167548.13	1001.97	0.57828	0.117396	4.92588	8.39809e-07	1.55672e-05	KMT2D
ENSG00000090447.10	407.86	-0.630707	0.12808	-4.92431	8.46568e-07	1.56648e-05	TFAP4
ENSG00000171425.8	579.969	-0.718774	0.145967	-4.92424	8.46893e-07	1.56648e-05	ZNF581
ENSG00000123091.4	787.015	0.543877	0.110486	4.9226	8.53998e-07	1.57558e-05	RNF11
ENSG00000196365.10	6818.18	-0.478993	0.0973074	-4.92248	8.54559e-07	1.57558e-05	LONP1
ENSG00000204282.4	193.449	-1.01218	0.205618	-4.92261	8.53968e-07	1.57558e-05	TNRC6C-AS1
ENSG00000147687.15	594.651	-0.626083	0.127242	-4.92042	8.63609e-07	1.58886e-05	TATDN1
ENSG00000166228.7	2160.27	-0.490132	0.0996118	-4.92042	8.63588e-07	1.58886e-05	PCBD1
ENSG00000153976.2	39.3945	1.52674	0.310323	4.91985	8.66091e-07	1.59172e-05	HS3ST3A1
ENSG00000105771.12	843.989	-0.589147	0.119759	-4.91943	8.67961e-07	1.59345e-05	SMG9
ENSG00000166482.10	39.9088	1.55412	0.315941	4.91901	8.69816e-07	1.59491e-05	MFAP4
ENSG00000188211.7	117.566	1.24084	0.252263	4.91883	8.70609e-07	1.59491e-05	NCR3LG1
ENSG00000065308.4	590.037	0.791283	0.160913	4.91746	8.76737e-07	1.60443e-05	TRAM2
ENSG00000169696.14	689.581	-0.769056	0.156457	-4.91545	8.85802e-07	1.61758e-05	ASPSCR1
ENSG00000169738.6	1513.29	-0.705548	0.143536	-4.91547	8.85717e-07	1.61758e-05	DCXR
ENSG00000278023.3	154.106	-0.954284	0.194156	-4.91504	8.87623e-07	1.61918e-05	RDM1
ENSG00000110046.11	875.772	0.542764	0.110463	4.91353	8.94515e-07	1.63003e-05	ATG2A
ENSG00000012660.12	99.8031	1.49799	0.30496	4.91209	9.01124e-07	1.64033e-05	ELOVL5
ENSG00000007202.13	2347.64	0.504386	0.102694	4.91155	9.03574e-07	1.64132e-05	KIAA0100
ENSG00000149929.14	1058.45	-0.505219	0.102861	-4.91166	9.03075e-07	1.64132e-05	HIRIP3
ENSG00000132466.16	1400.04	0.665242	0.135476	4.91042	9.08838e-07	1.64914e-05	ANKRD17
ENSG00000154079.5	250.386	-0.781795	0.159242	-4.90947	9.13245e-07	1.65539e-05	C6orf57
ENSG00000105699.15	2969.49	-0.499151	0.101686	-4.90875	9.16586e-07	1.6597e-05	LSR
ENSG00000149823.6	1324.96	-0.465466	0.0948467	-4.90756	9.22179e-07	1.66654e-05	VPS51
ENSG00000213347.9	497.544	-0.759397	0.154741	-4.90753	9.22306e-07	1.66654e-05	MXD3
ENSG00000139514.11	3620.91	-0.458001	0.0933882	-4.90428	9.37721e-07	1.69262e-05	SLC7A1
ENSG00000168610.13	937.97	0.520474	0.106132	4.90401	9.39e-07	1.69315e-05	STAT3
ENSG00000179119.13	561.918	0.602115	0.12279	4.90361	9.40918e-07	1.69483e-05	SPTY2D1
ENSG00000114315.3	753.69	-0.594874	0.12133	-4.90295	9.4409e-07	1.69877e-05	HES1
ENSG00000138646.7	33.4503	1.55581	0.317357	4.9024	9.46743e-07	1.70176e-05	HERC5
ENSG00000060237.15	2174.44	0.583668	0.11908	4.90147	9.51208e-07	1.708e-05	WNK1
ENSG00000149260.13	210.348	0.899952	0.183661	4.90006	9.58077e-07	1.71854e-05	CAPN5
ENSG00000204520.11	470.968	0.574539	0.117266	4.89945	9.61032e-07	1.72205e-05	MICA
ENSG00000163947.10	250.677	0.801556	0.163616	4.899	9.63236e-07	1.7242e-05	ARHGEF3
ENSG00000054523.15	934.375	0.515144	0.105176	4.89794	9.68477e-07	1.73178e-05	KIF1B
ENSG00000143079.13	251.059	0.754422	0.154125	4.89486	9.83738e-07	1.75724e-05	CTTNBP2NL
ENSG00000173889.14	201.978	0.925715	0.189255	4.89136	1.0014e-06	1.78694e-05	PHC3
ENSG00000112972.13	445.534	0.643901	0.131659	4.89068	1.0049e-06	1.79132e-05	HMGCS1
ENSG00000169715.13	2195.52	-0.53414	0.109225	-4.89028	1.00694e-06	1.79311e-05	MT1E
ENSG00000079616.11	2139.7	-0.3937	0.0805201	-4.88946	1.01112e-06	1.79869e-05	KIF22
ENSG00000156642.15	1191.27	0.532697	0.108993	4.88743	1.02161e-06	1.81547e-05	NPTN
ENSG00000125652.6	582.878	-0.863391	0.176717	-4.88573	1.03048e-06	1.82934e-05	ALKBH7
ENSG00000136942.13	16912	-0.502885	0.102962	-4.88417	1.03865e-06	1.84195e-05	RPL35
ENSG00000058668.13	867.603	0.720706	0.147604	4.88271	1.04638e-06	1.85184e-05	ATP2B4
ENSG00000114993.14	1327.13	-0.534425	0.109452	-4.88273	1.04628e-06	1.85184e-05	RTKN
ENSG00000146707.13	271.822	-0.834372	0.170895	-4.88238	1.04813e-06	1.85303e-05	POMZP3
ENSG00000143369.13	278.739	1.0096	0.206811	4.88176	1.05141e-06	1.85571e-05	ECM1
ENSG00000162704.14	1976.07	0.37666	0.0771576	4.88169	1.05181e-06	1.85571e-05	ARPC5
ENSG00000170525.17	682.287	0.666591	0.136635	4.87863	1.06823e-06	1.88275e-05	PFKFB3
ENSG00000204588.5	269.269	-0.848189	0.173866	-4.8784	1.06949e-06	1.88304e-05	LINC01123
ENSG00000106771.11	917.661	0.475888	0.0975768	4.87706	1.07681e-06	1.89399e-05	TMEM245
ENSG00000157992.11	522.246	-0.763626	0.156663	-4.87431	1.09189e-06	1.91856e-05	KRTCAP3
ENSG00000144824.18	41.6911	1.40544	0.28839	4.87342	1.09681e-06	1.92523e-05	PHLDB2
ENSG00000197535.13	243.568	1.08415	0.222475	4.87312	1.09847e-06	1.92619e-05	MYO5A
ENSG00000162384.12	550.119	-0.675985	0.138729	-4.8727	1.10082e-06	1.92834e-05	C1orf123
ENSG00000142273.9	777.961	-0.78616	0.161362	-4.87204	1.1045e-06	1.93282e-05	CBLC
ENSG00000106541.10	2455.25	-0.695186	0.142752	-4.86988	1.11667e-06	1.95213e-05	AGR2
ENSG00000153885.13	528.537	-0.645677	0.132595	-4.86953	1.11865e-06	1.9536e-05	KCTD15
ENSG00000145685.12	614.52	0.662364	0.13611	4.86639	1.13653e-06	1.98282e-05	LHFPL2
ENSG00000153551.12	537.287	-0.589363	0.121125	-4.86576	1.14018e-06	1.98717e-05	CMTM7
ENSG00000144747.13	376.462	0.662313	0.13614	4.86494	1.14492e-06	1.99341e-05	TMF1
ENSG00000092964.15	2606.39	-0.450353	0.09259	-4.86395	1.15063e-06	2.00133e-05	DPYSL2
ENSG00000120137.6	835.242	0.496081	0.102078	4.85984	1.17479e-06	2.04128e-05	PANK3
ENSG00000174669.10	621.496	-0.599617	0.123441	-4.85752	1.18865e-06	2.06328e-05	SLC29A2
ENSG00000107290.12	847.986	0.503	0.103563	4.85694	1.19213e-06	2.06516e-05	SETX
ENSG00000137171.13	375.528	-0.684036	0.140834	-4.85706	1.19144e-06	2.06516e-05	KLC4
ENSG00000108389.8	840.501	0.574934	0.118416	4.8552	1.20268e-06	2.08128e-05	MTMR4
ENSG00000215447.6	63.9657	1.29396	0.26652	4.855	1.20386e-06	2.08128e-05	BX322557.10
ENSG00000025434.17	494.985	-0.688958	0.141935	-4.85404	1.20973e-06	2.08934e-05	NR1H3
ENSG00000142002.15	1139.24	0.591166	0.121826	4.85255	1.21882e-06	2.10215e-05	DPP9
ENSG00000197102.9	5249.26	0.498831	0.1028	4.85243	1.21959e-06	2.10215e-05	DYNC1H1
ENSG00000029993.13	1908.07	-0.427419	0.0880874	-4.85221	1.2209e-06	2.1023e-05	HMGB3
ENSG00000112306.7	16138.8	-0.652534	0.134493	-4.85182	1.22336e-06	2.10231e-05	RPS12
ENSG00000205704.6	56.5399	-1.26142	0.259983	-4.85191	1.22279e-06	2.10231e-05	LINC00634
ENSG00000196531.9	14962.9	-0.471405	0.0971868	-4.8505	1.23149e-06	2.11419e-05	NACA
ENSG00000049239.11	950.171	-0.471484	0.0972292	-4.8492	1.2396e-06	2.12455e-05	H6PD
ENSG00000172830.11	1354.76	-0.480675	0.0991259	-4.84914	1.24e-06	2.12455e-05	SSH3
ENSG00000135373.11	120.811	1.12428	0.232022	4.84555	1.26258e-06	2.16109e-05	EHF
ENSG00000119285.9	828.128	0.705505	0.145638	4.84425	1.27094e-06	2.17322e-05	HEATR1
ENSG00000131467.9	2737.57	0.464802	0.0959686	4.84328	1.27716e-06	2.1817e-05	PSME3
ENSG00000146066.2	829.01	-0.661514	0.136636	-4.84144	1.28901e-06	2.19977e-05	HIGD2A
ENSG00000253308.2	88.4163	-1.18724	0.245279	-4.84038	1.29591e-06	2.20933e-05	RP1-170O19.17
ENSG00000177169.8	761.448	-0.590299	0.121981	-4.83927	1.30315e-06	2.21949e-05	ULK1
ENSG00000134440.10	4604.86	-0.361893	0.0747886	-4.83888	1.30572e-06	2.22166e-05	NARS
ENSG00000175787.15	416.865	-0.624032	0.128998	-4.83754	1.31454e-06	2.23445e-05	ZNF169
ENSG00000245910.7	1223.83	-0.534524	0.110611	-4.83245	1.34863e-06	2.29015e-05	SNHG6
ENSG00000198862.12	256.727	0.819231	0.169668	4.82842	1.37619e-06	2.33464e-05	LTN1
ENSG00000165490.11	274.725	0.773102	0.16016	4.82705	1.38571e-06	2.34846e-05	DDIAS
ENSG00000166902.4	2290.85	-0.438896	0.0909322	-4.82663	1.38861e-06	2.35107e-05	MRPL16
ENSG00000110321.14	10442.8	0.482527	0.0999825	4.82611	1.39227e-06	2.35495e-05	EIF4G2
ENSG00000164244.19	831.322	0.483462	0.100237	4.8232	1.41271e-06	2.38718e-05	PRRC1
ENSG00000133243.7	2693.99	-0.488035	0.101196	-4.82267	1.41649e-06	2.39122e-05	BTBD2
ENSG00000115457.8	2698.32	-0.604345	0.125325	-4.82221	1.41976e-06	2.39204e-05	IGFBP2
ENSG00000213015.7	493.508	-0.676801	0.140351	-4.82221	1.41974e-06	2.39204e-05	ZNF580
ENSG00000069667.14	244.478	0.754062	0.156384	4.82187	1.42217e-06	2.39375e-05	RORA
ENSG00000043514.14	684.56	-0.519132	0.10773	-4.81881	1.44417e-06	2.42841e-05	TRIT1
ENSG00000140416.18	1232.37	0.673923	0.139986	4.81423	1.4777e-06	2.48236e-05	TPM1
ENSG00000180035.9	575.627	-0.59696	0.124011	-4.81375	1.48124e-06	2.48588e-05	ZNF48
ENSG00000012171.16	1204.34	-0.664243	0.13803	-4.81231	1.49194e-06	2.5014e-05	SEMA3B
ENSG00000116406.17	336.476	0.699299	0.145347	4.81122	1.5001e-06	2.51263e-05	EDEM3
ENSG00000174227.14	615.74	0.506323	0.105265	4.80999	1.50936e-06	2.52568e-05	PIGG
ENSG00000167792.10	5065.58	-0.608551	0.126526	-4.80968	1.51172e-06	2.52716e-05	NDUFV1
ENSG00000140284.9	620.51	-0.560982	0.116649	-4.80915	1.51575e-06	2.53145e-05	SLC27A2
ENSG00000184216.10	3154.31	0.53142	0.110518	4.80843	1.52122e-06	2.53812e-05	IRAK1
ENSG00000185947.13	248.293	0.750852	0.156174	4.80778	1.52617e-06	2.54391e-05	ZNF267
ENSG00000107281.8	1296.07	-0.618233	0.128689	-4.80409	1.5546e-06	2.58879e-05	NPDC1
ENSG00000163507.12	469.112	0.644659	0.134218	4.80307	1.56251e-06	2.59945e-05	KIAA1524
ENSG00000174437.15	4090.41	0.554606	0.115497	4.80191	1.57157e-06	2.61199e-05	ATP2A2
ENSG00000196950.12	711.108	0.674136	0.140472	4.79908	1.59396e-06	2.64664e-05	SLC39A10
ENSG00000112294.11	484.723	-0.626333	0.130591	-4.79613	1.61762e-06	2.68335e-05	ALDH5A1
ENSG00000119922.8	60.3302	1.53246	0.319537	4.79587	1.61974e-06	2.68427e-05	IFIT2
ENSG00000116044.14	2209.95	-0.428799	0.0894155	-4.79557	1.6221e-06	2.68559e-05	NFE2L2
ENSG00000116698.19	1205.38	0.477292	0.0995816	4.79297	1.64331e-06	2.71809e-05	SMG7
ENSG00000074935.12	288.511	-0.737369	0.153865	-4.7923	1.6488e-06	2.72456e-05	TUBE1
ENSG00000138613.12	42.7415	1.42944	0.298401	4.79033	1.66509e-06	2.74676e-05	APH1B
ENSG00000165156.13	485.456	0.601045	0.125477	4.79009	1.66703e-06	2.74676e-05	ZHX1
ENSG00000233927.4	7296	-0.699345	0.145994	-4.79024	1.66579e-06	2.74676e-05	RPS28
ENSG00000100359.19	754.979	-0.634599	0.132494	-4.78965	1.67071e-06	2.74959e-05	SGSM3
ENSG00000147650.10	256.832	0.725118	0.151397	4.7895	1.67194e-06	2.74959e-05	LRP12
ENSG00000143753.11	656.521	0.697203	0.145654	4.78671	1.69535e-06	2.78543e-05	DEGS1
ENSG00000151239.12	1442.5	0.441724	0.0922997	4.78576	1.70343e-06	2.79455e-05	TWF1
ENSG00000187091.12	476.97	-0.593636	0.124045	-4.78565	1.70435e-06	2.79455e-05	PLCD1
ENSG00000196262.12	28123.9	-0.414678	0.086654	-4.78544	1.70609e-06	2.79455e-05	PPIA
ENSG00000197905.7	786.159	-0.599028	0.125181	-4.78529	1.7074e-06	2.79455e-05	TEAD4
ENSG00000159082.16	100.647	1.12447	0.235021	4.78457	1.71355e-06	2.80195e-05	SYNJ1
ENSG00000068137.13	734.81	-0.544186	0.113807	-4.78165	1.73858e-06	2.84018e-05	PLEKHH3
ENSG00000213326.4	396.021	-0.62562	0.13087	-4.78049	1.74872e-06	2.85403e-05	RPS7P11
ENSG00000106089.10	312.937	1.1519	0.240984	4.78	1.75291e-06	2.85816e-05	STX1A
ENSG00000086102.17	958.277	0.493657	0.103288	4.77944	1.75785e-06	2.86011e-05	NFX1
ENSG00000140391.13	1451.67	0.459122	0.0960648	4.7793	1.75909e-06	2.86011e-05	TSPAN3
ENSG00000242071.3	2071.35	-0.447869	0.0937097	-4.77932	1.75885e-06	2.86011e-05	RPL7AP6
ENSG00000167543.14	726.532	-0.734081	0.153639	-4.77797	1.77071e-06	2.87628e-05	TP53I13
ENSG00000105048.15	3207.9	-0.569697	0.119273	-4.77641	1.78454e-06	2.896e-05	TNNT1
ENSG00000185101.11	736.101	-0.575369	0.12047	-4.77602	1.78797e-06	2.89883e-05	ANO9
ENSG00000226742.3	623.872	-0.63458	0.13288	-4.77557	1.79202e-06	2.90266e-05	HSBP1L1
ENSG00000141458.11	592.173	0.825496	0.173005	4.77151	1.82847e-06	2.95892e-05	NPC1
ENSG00000059728.9	162.989	0.967935	0.202894	4.77064	1.83637e-06	2.96891e-05	MXD1
ENSG00000107798.16	779.716	0.532185	0.111571	4.76993	1.8429e-06	2.97668e-05	LIPA
ENSG00000051108.13	2244.08	-0.397977	0.0834553	-4.76875	1.85377e-06	2.9883e-05	HERPUD1
ENSG00000132670.19	1698.76	-0.448215	0.0939934	-4.76858	1.85531e-06	2.9883e-05	PTPRA
ENSG00000145020.13	80.0649	-1.07723	0.225897	-4.76867	1.85447e-06	2.9883e-05	AMT
ENSG00000128298.15	804.312	-0.649986	0.136314	-4.7683	1.85784e-06	2.98958e-05	BAIAP2L2
ENSG00000103489.10	226.928	1.17963	0.247409	4.76792	1.86133e-06	2.99131e-05	XYLT1
ENSG00000130600.14	80363.3	-0.402513	0.084423	-4.76781	1.86239e-06	2.99131e-05	H19
ENSG00000242612.5	349.285	-0.782237	0.164202	-4.76386	1.89921e-06	3.04759e-05	DECR2
ENSG00000257556.1	66.5008	-1.15542	0.242551	-4.76362	1.90154e-06	3.04848e-05	RP11-44N21.1
ENSG00000221818.7	21.2189	1.49101	0.313075	4.76247	1.91239e-06	3.06302e-05	EBF2
ENSG00000176444.17	965.427	-0.481914	0.10122	-4.76106	1.92583e-06	3.08169e-05	CLK2
ENSG00000130208.8	374.821	-0.768125	0.161361	-4.76028	1.93327e-06	3.09072e-05	APOC1
ENSG00000142207.6	897.315	0.666371	0.14003	4.75879	1.94759e-06	3.11072e-05	URB1
ENSG00000215375.5	167.957	-0.908324	0.190951	-4.75686	1.9663e-06	3.13769e-05	MYL5
ENSG00000173559.11	175.501	0.961712	0.202195	4.75635	1.97121e-06	3.14261e-05	NABP1
ENSG00000243679.1	81.4578	-1.06502	0.224015	-4.75424	1.99191e-06	3.17267e-05	RP11-274B21.3
ENSG00000138756.16	117.215	1.05301	0.221506	4.75387	1.99555e-06	3.17552e-05	BMP2K
ENSG00000005238.18	464.406	0.964959	0.203091	4.75136	2.02057e-06	3.21237e-05	FAM214B
ENSG00000127884.4	4279.08	-0.541323	0.113941	-4.75091	2.02506e-06	3.21654e-05	ECHS1
ENSG00000206538.6	28.1978	1.51545	0.319059	4.74975	2.03669e-06	3.23202e-05	VGLL3
ENSG00000085978.20	762.822	0.588038	0.123827	4.74885	2.04578e-06	3.24346e-05	ATG16L1
ENSG00000164647.7	61.814	1.4535	0.306257	4.746	2.0748e-06	3.28644e-05	STEAP1
ENSG00000171067.9	1355.07	0.437096	0.09213	4.74434	2.09188e-06	3.31044e-05	C11orf24
ENSG00000073350.12	2174.58	-0.518203	0.109281	-4.74194	2.11681e-06	3.34681e-05	LLGL2
ENSG00000071655.16	1364.76	-0.579821	0.122281	-4.74171	2.11926e-06	3.34762e-05	MBD3
ENSG00000117318.8	1972.93	-0.514103	0.108466	-4.73975	2.13984e-06	3.37702e-05	ID3
ENSG00000246985.6	83.3731	-1.12895	0.238217	-4.73918	2.1459e-06	3.38348e-05	SOCS2-AS1
ENSG00000154447.13	407.901	0.614498	0.129688	4.73827	2.15554e-06	3.39556e-05	SH3RF1
ENSG00000179295.14	2444.19	0.455563	0.0961847	4.73634	2.17616e-06	3.42491e-05	PTPN11
ENSG00000111144.8	1581.69	-0.493072	0.104153	-4.73412	2.20012e-06	3.45688e-05	LTA4H
ENSG00000160781.14	335.346	-0.821718	0.173575	-4.73408	2.20049e-06	3.45688e-05	PAQR6
ENSG00000086548.8	68.1179	1.30875	0.276543	4.73255	2.2172e-06	3.47996e-05	CEACAM6
ENSG00000029534.18	45.474	1.48598	0.314084	4.73115	2.23255e-06	3.49786e-05	ANK1
ENSG00000174080.9	884.742	-0.641196	0.135532	-4.73095	2.23471e-06	3.49786e-05	CTSF
ENSG00000245694.7	153.532	-0.905937	0.191491	-4.73096	2.23458e-06	3.49786e-05	CRNDE
ENSG00000135124.13	483.318	-0.592436	0.125278	-4.72899	2.25644e-06	3.52865e-05	P2RX4
ENSG00000130775.14	61.0524	1.29608	0.274223	4.72637	2.28565e-06	3.57023e-05	THEMIS2
ENSG00000169756.15	849.657	0.582955	0.123344	4.72624	2.28717e-06	3.57023e-05	LIMS1
ENSG00000130332.13	1943.21	-0.560755	0.118675	-4.72512	2.29978e-06	3.58666e-05	LSM7
ENSG00000126247.9	8418.46	-0.389848	0.0825374	-4.72329	2.32057e-06	3.61581e-05	CAPNS1
ENSG00000125656.7	1993.87	-0.492942	0.104401	-4.72161	2.33983e-06	3.64251e-05	CLPP
ENSG00000168827.13	1058.01	0.542061	0.114866	4.71906	2.36932e-06	3.68175e-05	GFM1
ENSG00000171298.11	2303.78	-0.450508	0.0954649	-4.7191	2.36896e-06	3.68175e-05	GAA
ENSG00000214026.9	755.974	-0.786082	0.166603	-4.71828	2.37845e-06	3.69261e-05	MRPL23
ENSG00000130193.7	983.151	-0.465947	0.098779	-4.71707	2.39264e-06	3.7101e-05	THEM6
ENSG00000138071.12	2732.09	0.41227	0.0874019	4.71695	2.39403e-06	3.7101e-05	ACTR2
ENSG00000158874.10	32.2754	1.42135	0.301656	4.71184	2.45488e-06	3.79756e-05	APOA2
ENSG00000245532.5	1487.91	0.726822	0.154249	4.712	2.45297e-06	3.79756e-05	NEAT1
ENSG00000166169.15	529.093	-0.573929	0.121812	-4.71161	2.45766e-06	3.79844e-05	POLL
ENSG00000142102.14	691.138	-0.612123	0.129963	-4.70997	2.47757e-06	3.82578e-05	ATHL1
ENSG00000048392.10	500.248	0.543391	0.115389	4.70922	2.4867e-06	3.83643e-05	RRM2B
ENSG00000259781.1	752.49	-0.642399	0.136436	-4.70843	2.49628e-06	3.84777e-05	RP11-673C5.1
ENSG00000125755.17	2968.23	-0.406691	0.0864086	-4.70661	2.51875e-06	3.87546e-05	SYMPK
ENSG00000183172.8	384.514	-0.780606	0.165848	-4.70675	2.51693e-06	3.87546e-05	SMDT1
ENSG00000167608.10	317.425	-0.801687	0.170453	-4.70328	2.5601e-06	3.93555e-05	TMC4
ENSG00000152601.16	1372.7	0.385228	0.0819477	4.7009	2.59011e-06	3.97814e-05	MBNL1
ENSG00000137076.17	3405.51	0.644469	0.137113	4.70028	2.59811e-06	3.98686e-05	TLN1
ENSG00000101546.11	407.726	-0.614012	0.13066	-4.6993	2.61059e-06	4.00244e-05	RBFA
ENSG00000139684.12	2141.09	-0.354619	0.0754748	-4.69851	2.62071e-06	4.01438e-05	ESD
ENSG00000090674.14	172.653	0.981916	0.209013	4.69787	2.62887e-06	4.0233e-05	MCOLN1
ENSG00000140264.18	3293.23	-0.569698	0.12137	-4.6939	2.68047e-06	4.09861e-05	SERF2
ENSG00000067182.6	1781.78	-0.464619	0.0989894	-4.69362	2.68409e-06	4.10051e-05	TNFRSF1A
ENSG00000184160.7	571.98	-0.669462	0.142663	-4.6926	2.6976e-06	4.11748e-05	ADRA2C
ENSG00000187837.3	103.631	1.13913	0.242801	4.69161	2.71063e-06	4.13371e-05	HIST1H1C
ENSG00000171159.4	1690.23	-0.594261	0.126688	-4.69073	2.72237e-06	4.14794e-05	C9orf16
ENSG00000268879.1	50.2729	1.27441	0.27174	4.68982	2.73446e-06	4.16266e-05	IGFL1P1
ENSG00000197712.10	700.258	0.49488	0.105528	4.68956	2.73795e-06	4.16429e-05	FAM114A1
ENSG00000272398.4	18.0581	1.46633	0.312744	4.6886	2.75083e-06	4.18019e-05	CD24
ENSG00000135678.10	24.6309	1.47162	0.314057	4.68582	2.78837e-06	4.22976e-05	CPM
ENSG00000151176.6	1335.56	0.553223	0.11806	4.68596	2.78645e-06	4.22976e-05	PLBD2
ENSG00000127314.16	1431.34	0.534684	0.114125	4.68505	2.79887e-06	4.24195e-05	RAP1B
ENSG00000167468.15	8892.39	-0.554738	0.118421	-4.68447	2.8068e-06	4.25023e-05	GPX4
ENSG00000107372.11	1114.9	0.49457	0.105601	4.68338	2.82186e-06	4.26926e-05	ZFAND5
ENSG00000117139.15	323.475	0.674176	0.143956	4.6832	2.82433e-06	4.26926e-05	KDM5B
ENSG00000113272.12	650.907	-0.583628	0.124642	-4.68242	2.83513e-06	4.28182e-05	THG1L
ENSG00000083807.8	443.738	-0.722312	0.154311	-4.68087	2.85659e-06	4.31045e-05	SLC27A5
ENSG00000144320.12	461.618	0.569149	0.121654	4.67842	2.89098e-06	4.35852e-05	KIAA1715
ENSG00000106355.8	1049.79	-0.483075	0.103304	-4.67626	2.9216e-06	4.40081e-05	LSM5
ENSG00000111907.19	631.554	-0.560306	0.119826	-4.67598	2.92551e-06	4.40285e-05	TPD52L1
ENSG00000057252.11	563.863	0.593082	0.126874	4.67456	2.94581e-06	4.4295e-05	SOAT1
ENSG00000173120.13	1303.31	0.423866	0.0906784	4.67438	2.94836e-06	4.4295e-05	KDM2A
ENSG00000163832.14	768.197	-0.499259	0.106818	-4.67393	2.9549e-06	4.43544e-05	ELP6
ENSG00000103510.18	727.882	-0.46726	0.100026	-4.6714	2.99161e-06	4.48663e-05	KAT8
ENSG00000143353.10	385.191	-0.692126	0.148177	-4.67094	2.99829e-06	4.48883e-05	LYPLAL1
ENSG00000189057.9	530.668	0.684157	0.14647	4.67096	2.99791e-06	4.48883e-05	FAM111B
ENSG00000160447.6	918.801	-0.516619	0.110631	-4.66977	3.01544e-06	4.51057e-05	PKN3
ENSG00000116675.14	104.677	1.01187	0.21675	4.66839	3.03575e-06	4.53701e-05	DNAJC6
ENSG00000120690.12	630.205	0.690348	0.147888	4.66805	3.04065e-06	4.54039e-05	ELF1
ENSG00000167880.6	1527.86	-0.57133	0.122502	-4.66382	3.10388e-06	4.63079e-05	EVPL
ENSG00000197321.13	350.543	0.703657	0.150918	4.66252	3.12357e-06	4.65613e-05	SVIL
ENSG00000123094.14	121.473	1.04682	0.224653	4.6597	3.16671e-06	4.71634e-05	RASSF8
ENSG00000123643.11	201.897	0.81646	0.175252	4.65877	3.18099e-06	4.73351e-05	SLC36A1
ENSG00000130414.10	1928.88	-0.388982	0.0835122	-4.65779	3.19629e-06	4.75217e-05	NDUFA10
ENSG00000124275.13	423.326	0.65674	0.141063	4.65565	3.2296e-06	4.79754e-05	MTRR
ENSG00000076641.4	344.79	0.613078	0.13176	4.653	3.27137e-06	4.85541e-05	PAG1
ENSG00000107771.14	357.113	0.618676	0.133001	4.65168	3.29247e-06	4.87908e-05	CCSER2
ENSG00000110906.11	994.274	0.432874	0.0930618	4.65147	3.29584e-06	4.87908e-05	KCTD10
ENSG00000237550.5	7939.1	-1.03216	0.221893	-4.65162	3.29337e-06	4.87908e-05	UBE2Q2P6
ENSG00000163993.6	5426.2	-1.13726	0.244525	-4.6509	3.30495e-06	4.88836e-05	S100P
ENSG00000143554.12	257.842	-0.675226	0.145234	-4.64923	3.33184e-06	4.92391e-05	SLC27A3
ENSG00000106617.12	479.63	0.850733	0.183052	4.6475	3.35982e-06	4.961e-05	PRKAG2
ENSG00000084072.15	949.883	-0.518675	0.111614	-4.64705	3.36712e-06	4.96751e-05	PPIE
ENSG00000169919.15	1226.32	-0.489451	0.105359	-4.64555	3.39164e-06	4.9994e-05	GUSB
ENSG00000003393.13	444.739	0.623529	0.134266	4.64396	3.41788e-06	5.03376e-05	ALS2
ENSG00000138621.10	245.708	-0.769131	0.16564	-4.6434	3.42728e-06	5.04329e-05	PPCDC
ENSG00000151233.9	374.691	0.575975	0.124051	4.64303	3.4333e-06	5.04733e-05	GXYLT1
ENSG00000175938.6	169.785	-0.957869	0.206309	-4.64288	3.43589e-06	5.04733e-05	ORAI3
ENSG00000179954.13	64.1091	1.48409	0.319663	4.64268	3.43925e-06	5.04795e-05	SSC5D
ENSG00000131459.11	174.355	1.39586	0.300733	4.64153	3.45845e-06	5.07181e-05	GFPT2
ENSG00000071537.12	547.667	0.770722	0.166185	4.63773	3.52252e-06	5.16137e-05	SEL1L
ENSG00000198931.9	3631.54	-0.593057	0.127889	-4.63726	3.53051e-06	5.16866e-05	APRT
ENSG00000166478.8	314.019	0.670596	0.144621	4.63693	3.53622e-06	5.17263e-05	ZNF143
ENSG00000135862.5	1224.06	0.692534	0.14939	4.63573	3.55681e-06	5.19833e-05	LAMC1
ENSG00000026297.14	310.025	-0.728364	0.157196	-4.63349	3.59554e-06	5.25047e-05	RNASET2
ENSG00000257702.3	247.44	-0.710227	0.15334	-4.63171	3.62659e-06	5.29132e-05	LBX2-AS1
ENSG00000082153.16	3004.95	0.364771	0.0787592	4.63147	3.63086e-06	5.29305e-05	BZW1
ENSG00000074319.11	1515.7	-0.415075	0.0896318	-4.63089	3.64091e-06	5.30321e-05	TSG101
ENSG00000008513.13	260.078	1.14433	0.247204	4.62908	3.67294e-06	5.34534e-05	ST3GAL1
ENSG00000173917.10	67.3567	1.47691	0.319076	4.6287	3.67975e-06	5.34721e-05	HOXB2
ENSG00000280287.1	108.341	1.06512	0.230115	4.62866	3.68044e-06	5.34721e-05	RP13-554M15.7
ENSG00000068078.16	937.625	-0.519222	0.112281	-4.62432	3.75838e-06	5.45583e-05	FGFR3
ENSG00000109089.7	751.42	0.520578	0.112626	4.6222	3.79694e-06	5.50716e-05	CDR2L
ENSG00000072778.18	7546.2	-0.478498	0.103586	-4.61935	3.84943e-06	5.5786e-05	ACADVL
ENSG00000145916.17	720.54	-0.521394	0.112886	-4.61876	3.86041e-06	5.58979e-05	RMND5B
ENSG00000187109.12	10694.5	-0.436728	0.094566	-4.61823	3.87026e-06	5.59935e-05	NAP1L1
ENSG00000135090.12	344.569	0.697122	0.151002	4.61664	3.90005e-06	5.63771e-05	TAOK3
ENSG00000176014.11	3023.03	0.610766	0.132309	4.61621	3.90811e-06	5.64461e-05	TUBB6
ENSG00000162391.10	148.742	0.949364	0.205748	4.61421	3.94585e-06	5.69434e-05	FAM151A
ENSG00000278535.3	435.761	-0.598206	0.129652	-4.61394	3.95103e-06	5.69703e-05	DHRS11
ENSG00000125821.10	1080.44	-0.524263	0.113656	-4.61271	3.97449e-06	5.72605e-05	DTD1
ENSG00000134138.18	54.1335	1.39512	0.302557	4.61109	4.00562e-06	5.76608e-05	MEIS2
ENSG00000123815.10	514.481	-0.556945	0.120852	-4.6085	4.05577e-06	5.8334e-05	ADCK4
ENSG00000099624.6	2170.99	-0.773692	0.167928	-4.60728	4.07976e-06	5.86299e-05	ATP5D
ENSG00000163516.12	837.436	-0.51197	0.111151	-4.60606	4.10377e-06	5.89258e-05	ANKZF1
ENSG00000180861.8	36.4543	1.37011	0.29758	4.60416	4.14127e-06	5.94146e-05	LINC01559
ENSG00000099385.10	530.691	-0.622207	0.135146	-4.60397	4.14504e-06	5.94191e-05	BCL7C
ENSG00000113119.11	335.991	-0.688149	0.149492	-4.60326	4.15929e-06	5.95701e-05	TMCO6
ENSG00000171444.16	43.9385	1.44843	0.314663	4.6031	4.1625e-06	5.95701e-05	MCC
ENSG00000038532.13	793.327	0.544455	0.118372	4.59953	4.23446e-06	6.05496e-05	CLEC16A
ENSG00000089289.14	1211.16	-0.570341	0.124051	-4.59763	4.27321e-06	6.09847e-05	IGBP1
ENSG00000132589.14	2181.11	-0.435556	0.0947323	-4.59775	4.27073e-06	6.09847e-05	FLOT2
ENSG00000152784.14	27.1774	1.44882	0.315132	4.59752	4.27553e-06	6.09847e-05	PRDM8
ENSG00000183298.5	572.225	-0.884317	0.192362	-4.59716	4.28292e-06	6.10396e-05	RP11-556K13.1
ENSG00000172071.10	208.82	0.746095	0.162347	4.59569	4.31326e-06	6.14211e-05	EIF2AK3
ENSG00000167378.7	466.81	0.585602	0.127444	4.59498	4.32785e-06	6.15779e-05	IRGQ
ENSG00000151014.5	118.794	0.936381	0.203871	4.593	4.36909e-06	6.21133e-05	CCRN4L
ENSG00000234009.1	97.7787	-0.957974	0.208624	-4.59187	4.39301e-06	6.24017e-05	RPL5P34
ENSG00000169908.9	1132.15	0.627086	0.136588	4.59106	4.41003e-06	6.25919e-05	TM4SF1
ENSG00000164611.11	3151.3	-0.520665	0.113428	-4.59026	4.42685e-06	6.27787e-05	PTTG1
ENSG00000111319.11	520.835	-0.651858	0.142028	-4.58965	4.43988e-06	6.29117e-05	SCNN1A
ENSG00000177200.14	206.748	0.813444	0.177259	4.58902	4.45325e-06	6.30492e-05	CHD9
ENSG00000004059.9	1900.12	-0.531369	0.115821	-4.58785	4.47828e-06	6.33515e-05	ARF5
ENSG00000130741.9	4845.47	-0.358712	0.0782201	-4.58593	4.51974e-06	6.38855e-05	EIF2S3
ENSG00000108641.13	452.775	-0.620877	0.135393	-4.58573	4.52393e-06	6.38922e-05	B9D1
ENSG00000103351.11	478.999	-0.680382	0.148377	-4.5855	4.52897e-06	6.39108e-05	CLUAP1
ENSG00000007255.9	439.216	-0.92968	0.202935	-4.58117	4.62375e-06	6.51949e-05	TRAPPC6A
ENSG00000154102.9	155.931	-0.862507	0.188297	-4.58057	4.63714e-06	6.53301e-05	C16orf74
ENSG00000091262.13	143.133	-0.835137	0.182381	-4.57908	4.67026e-06	6.5743e-05	ABCC6
ENSG00000064490.12	911.39	-0.62033	0.135556	-4.57619	4.73523e-06	6.6603e-05	RFXANK
ENSG00000134352.18	547.742	0.66773	0.145924	4.57589	4.74205e-06	6.66444e-05	IL6ST
ENSG00000198089.13	600.769	-0.505033	0.110412	-4.57408	4.7832e-06	6.71678e-05	SFI1
ENSG00000115919.13	119.792	1.37591	0.300851	4.57338	4.79926e-06	6.72835e-05	KYNU
ENSG00000176532.3	275.375	-0.684745	0.149724	-4.57338	4.79923e-06	6.72835e-05	PRR15
ENSG00000181418.7	388.532	0.792408	0.173294	4.57263	4.81635e-06	6.74681e-05	DDN
ENSG00000115306.14	5704.14	0.468467	0.102478	4.57138	4.84534e-06	6.77638e-05	SPTBN1
ENSG00000132535.17	72.9612	1.33937	0.29298	4.57154	4.8416e-06	6.77638e-05	DLG4
ENSG00000111775.2	1659.25	-0.532049	0.116435	-4.56948	4.88943e-06	6.83249e-05	COX6A1
ENSG00000160613.11	345.296	0.679522	0.148755	4.56807	4.92247e-06	6.87308e-05	PCSK7
ENSG00000127125.8	525.805	-0.589289	0.12901	-4.56777	4.92942e-06	6.87719e-05	PPCS
ENSG00000141750.6	22.6902	1.39269	0.305014	4.56597	4.97201e-06	6.931e-05	STAC2
ENSG00000116898.10	2284.76	-0.471995	0.10338	-4.56565	4.97958e-06	6.93593e-05	MRPS15
ENSG00000134970.13	853.314	0.537234	0.117759	4.56215	5.06327e-06	7.04679e-05	TMED7
ENSG00000147459.16	973.543	0.498433	0.109273	4.56134	5.08273e-06	7.06815e-05	DOCK5
ENSG00000239415.1	97.2861	-1.03155	0.226162	-4.56111	5.0883e-06	7.07019e-05	AP001469.9
ENSG00000186594.11	244.294	1.43959	0.315663	4.56052	5.10275e-06	7.08455e-05	MIR22HG
ENSG00000091592.14	42.7635	1.45775	0.319781	4.55858	5.14997e-06	7.1439e-05	NLRP1
ENSG00000205981.5	435.987	-0.612867	0.134447	-4.55843	5.15381e-06	7.1439e-05	DNAJC19
ENSG00000174738.11	689.113	0.527176	0.115663	4.55784	5.16817e-06	7.15804e-05	NR1D2
ENSG00000131188.10	388.706	-0.782374	0.171729	-4.55588	5.21676e-06	7.21952e-05	PRR7
ENSG00000049249.7	23.7188	1.4507	0.318549	4.55408	5.26159e-06	7.27572e-05	TNFRSF9
ENSG00000047634.13	385.984	0.607559	0.133456	4.55251	5.30103e-06	7.31849e-05	SCML1
ENSG00000112559.12	309.826	-0.682973	0.150017	-4.55264	5.29758e-06	7.31849e-05	MDFI
ENSG00000132199.17	773.968	-0.501897	0.110274	-4.55136	5.33015e-06	7.34689e-05	ENOSF1
ENSG00000165861.12	245.682	0.749516	0.164679	4.55138	5.32947e-06	7.34689e-05	ZFYVE1
ENSG00000161558.9	183.146	-0.777529	0.170888	-4.54994	5.36618e-06	7.38472e-05	TMEM143
ENSG00000162004.15	125.348	-0.90105	0.198029	-4.5501	5.36198e-06	7.38472e-05	CCDC78
ENSG00000187742.13	943.665	-0.42615	0.0936842	-4.54879	5.39548e-06	7.41911e-05	SECISBP2
ENSG00000111981.4	288.366	-0.878321	0.193183	-4.54659	5.45231e-06	7.49126e-05	ULBP1
ENSG00000179833.4	577.245	0.53134	0.116886	4.54579	5.4729e-06	7.51355e-05	SERTAD2
ENSG00000134717.16	771.204	-0.458717	0.100919	-4.54539	5.4834e-06	7.51871e-05	BTF3L4
ENSG00000174705.10	848.944	0.539798	0.118759	4.54531	5.4854e-06	7.51871e-05	SH3PXD2B
ENSG00000147684.6	3813.5	-0.515373	0.113408	-4.5444	5.5093e-06	7.54546e-05	NDUFB9
ENSG00000196498.12	2407.7	0.406673	0.0895187	4.54288	5.54898e-06	7.59376e-05	NCOR2
ENSG00000031081.9	159.987	0.885477	0.194977	4.54145	5.5868e-06	7.63944e-05	ARHGAP31
ENSG00000140941.11	1040.05	0.629365	0.138607	4.54063	5.60853e-06	7.66306e-05	MAP1LC3B
ENSG00000099937.9	24.5636	1.37581	0.30316	4.53821	5.67326e-06	7.74535e-05	SERPIND1
ENSG00000100983.8	2015.94	-0.48323	0.106489	-4.53783	5.68355e-06	7.75325e-05	GSS
ENSG00000081189.12	230.829	0.794742	0.175161	4.53721	5.70046e-06	7.77015e-05	MEF2C
ENSG00000182446.12	1850.99	0.422706	0.0931749	4.5367	5.71426e-06	7.78027e-05	NPLOC4
ENSG00000198835.3	463.122	-0.719638	0.15863	-4.5366	5.71693e-06	7.78027e-05	GJC2
ENSG00000176476.7	332.864	-0.769749	0.169702	-4.53589	5.73613e-06	7.80023e-05	CCDC101
ENSG00000109079.8	1142.73	0.44515	0.0981845	4.5338	5.79307e-06	7.86777e-05	TNFAIP1
ENSG00000156531.15	524.445	0.605655	0.133589	4.53374	5.79494e-06	7.86777e-05	PHF6
ENSG00000141738.12	617.898	-0.554093	0.122233	-4.5331	5.81233e-06	7.88515e-05	GRB7
ENSG00000271503.4	26.8113	1.42593	0.31477	4.53007	5.8963e-06	7.99277e-05	CCL5
ENSG00000103549.20	1187	0.500249	0.110466	4.52853	5.93961e-06	8.04514e-05	RNF40
ENSG00000092010.13	2627.06	-0.489153	0.108057	-4.52681	5.988e-06	8.1043e-05	PSME1
ENSG00000169991.9	515.817	0.536207	0.118456	4.52664	5.99281e-06	8.10442e-05	IFFO2
ENSG00000165410.13	759.639	0.683813	0.151129	4.52469	6.04837e-06	8.16672e-05	CFL2
ENSG00000280385.1	129.885	0.952994	0.210617	4.52476	6.04635e-06	8.16672e-05	AP000648.5
ENSG00000153207.13	1466.94	0.568485	0.125649	4.5244	6.05683e-06	8.17173e-05	AHCTF1
ENSG00000171469.9	464.423	0.584102	0.129138	4.52309	6.09438e-06	8.21595e-05	ZNF561
ENSG00000188994.11	222.386	0.707824	0.156735	4.51604	6.30067e-06	8.48741e-05	ZNF292
ENSG00000140350.14	5432.33	-0.393119	0.0870723	-4.51485	6.33611e-06	8.5218e-05	ANP32A
ENSG00000163428.3	716.888	0.503218	0.111455	4.51497	6.33245e-06	8.5218e-05	LRRC58
ENSG00000166313.17	35.4028	1.36901	0.303259	4.51433	6.35168e-06	8.53606e-05	APBB1
ENSG00000185621.10	146.178	0.862338	0.191074	4.51312	6.38796e-06	8.57811e-05	LMLN
ENSG00000067248.8	520.827	0.516722	0.114515	4.51228	6.41352e-06	8.60573e-05	DHX29
ENSG00000126432.12	4954.7	-0.631171	0.139975	-4.50917	6.50816e-06	8.7259e-05	PRDX5
ENSG00000136231.12	43.8349	1.43629	0.318614	4.50795	6.5457e-06	8.7694e-05	IGF2BP3
ENSG00000080200.8	61.1221	1.21055	0.268661	4.50585	6.61088e-06	8.84983e-05	CRYBG3
ENSG00000075420.11	701.573	0.554252	0.123139	4.50103	6.76239e-06	9.04167e-05	FNDC3B
ENSG00000148606.11	585.476	0.487474	0.108305	4.50096	6.7647e-06	9.04167e-05	POLR3A
ENSG00000101367.8	1974.97	0.345892	0.0768865	4.49874	6.83576e-06	9.12957e-05	MAPRE1
ENSG00000110330.7	598.806	0.585324	0.130157	4.49707	6.88976e-06	9.19191e-05	BIRC2
ENSG00000124596.15	549.381	-0.515229	0.114573	-4.49696	6.89313e-06	9.19191e-05	OARD1
ENSG00000107833.9	1522.56	-0.63711	0.141739	-4.49495	6.95855e-06	9.27195e-05	NPM3
ENSG00000113108.16	308.222	-0.616224	0.13722	-4.49077	7.09668e-06	9.44869e-05	APBB3
ENSG00000107672.13	946.774	-0.511561	0.113939	-4.48976	7.1302e-06	9.48598e-05	NSMCE4A
ENSG00000123179.12	1277.01	-0.535668	0.119329	-4.48899	7.15623e-06	9.51325e-05	EBPL
ENSG00000272888.4	421.933	-0.651438	0.145167	-4.4875	7.20641e-06	9.57256e-05	LINC01578
ENSG00000162344.3	315.058	-0.670546	0.14944	-4.48705	7.22169e-06	9.58545e-05	FGF19
ENSG00000117411.15	1157.72	-0.449295	0.100163	-4.48563	7.26996e-06	9.64209e-05	B4GALT2
ENSG00000034693.13	243.202	0.700606	0.156209	4.48504	7.28991e-06	9.65725e-05	PEX3
ENSG00000148396.17	2028.87	0.40593	0.0905092	4.48496	7.29262e-06	9.65725e-05	SEC16A
ENSG00000184900.14	727.169	0.659654	0.147202	4.48129	7.41926e-06	9.8174e-05	SUMO3
ENSG00000167315.16	2588.77	-0.510636	0.113967	-4.48055	7.44494e-06	9.84381e-05	ACAA2
ENSG00000116586.10	1117.76	-0.60048	0.134095	-4.47801	7.53409e-06	9.95403e-05	LAMTOR2
ENSG00000196611.4	36.3206	1.3813	0.308517	4.47722	7.56216e-06	9.98344e-05	MMP1
ENSG00000221983.6	13243.8	-0.409859	0.0915506	-4.47686	7.57494e-06	9.99264e-05	UBA52
ENSG00000215039.5	266.787	-0.737941	0.164893	-4.47526	7.63177e-06	0.000100599	CD27-AS1
ENSG00000141424.11	1155.51	0.491532	0.109855	4.47437	7.66384e-06	0.000100944	SLC39A6
ENSG00000086475.13	2196.75	-0.384676	0.0859978	-4.47309	7.70984e-06	0.000101452	SEPHS1
ENSG00000107249.20	39.6908	1.41678	0.316742	4.47297	7.71414e-06	0.000101452	GLIS3
ENSG00000116016.12	423.052	1.33689	0.298908	4.47258	7.72805e-06	0.000101557	EPAS1
ENSG00000127585.10	482.382	-0.563507	0.126011	-4.4719	7.75262e-06	0.000101802	FBXL16
ENSG00000111716.11	21014.3	-0.400581	0.0896314	-4.46921	7.85091e-06	0.000103014	LDHB
ENSG00000101439.7	3229.83	-0.574625	0.128631	-4.46724	7.92337e-06	0.000103886	CST3
ENSG00000135341.16	603.163	0.491959	0.1102	4.46425	8.03515e-06	0.000105271	MAP3K7
ENSG00000136478.6	659.342	0.524684	0.117553	4.46339	8.0672e-06	0.00010561	TEX2
ENSG00000170473.15	679.53	-0.539159	0.12084	-4.46177	8.12854e-06	0.000106332	WIBG
ENSG00000139496.14	1403.5	0.525591	0.117893	4.45819	8.26552e-06	0.000108042	NUPL1
ENSG00000005810.16	777.587	0.644389	0.144586	4.45679	8.31941e-06	0.000108582	MYCBP2
ENSG00000161860.7	95.5708	-1.00064	0.224517	-4.45683	8.31791e-06	0.000108582	SYCE2
ENSG00000041802.9	958.012	0.495746	0.111277	4.45508	8.38616e-06	0.000109318	LSG1
ENSG00000154319.13	145.668	1.16849	0.262287	4.45502	8.38851e-06	0.000109318	FAM167A
ENSG00000148925.9	484.568	0.521991	0.117175	4.4548	8.39701e-06	0.000109345	BTBD10
ENSG00000169155.8	199.676	0.926686	0.208034	4.4545	8.40877e-06	0.000109366	ZBTB43
ENSG00000171045.13	257.783	-0.651481	0.14626	-4.45428	8.41764e-06	0.000109366	TSNARE1
ENSG00000198792.11	1380.19	0.455994	0.102372	4.45428	8.41758e-06	0.000109366	TMEM184B
ENSG00000010322.14	1224.06	-0.418455	0.0939871	-4.45226	8.4972e-06	0.000110316	NISCH
ENSG00000120800.4	659.222	0.724344	0.162706	4.45184	8.5136e-06	0.000110446	UTP20
ENSG00000089057.13	610.755	0.586163	0.131689	4.45113	8.54182e-06	0.000110673	SLC23A2
ENSG00000117791.14	270.275	-0.682606	0.153357	-4.45108	8.54399e-06	0.000110673	2020-03-02
ENSG00000123342.14	31.0688	1.41865	0.318745	4.45074	8.55758e-06	0.000110766	MMP19
ENSG00000161267.10	778.022	-0.645652	0.145111	-4.44936	8.61261e-06	0.000111394	BDH1
ENSG00000063854.11	952.468	-0.572641	0.128734	-4.44824	8.6575e-06	0.000111891	HAGH
ENSG00000165355.7	285.349	0.628057	0.141234	4.44692	8.71115e-06	0.000112499	FBXO33
ENSG00000160208.12	1791.63	0.479098	0.107744	4.44664	8.7225e-06	0.000112562	RRP1B
ENSG00000164171.9	551.358	0.507016	0.114109	4.44326	8.86048e-06	0.000114256	ITGA2
ENSG00000103342.11	4461.87	0.366309	0.0824553	4.44252	8.89114e-06	0.000114566	GSPT1
ENSG00000164715.5	439.349	0.643927	0.144981	4.44147	8.93481e-06	0.000115042	LMTK2
ENSG00000100442.9	1053.7	-0.422696	0.0951857	-4.44075	8.96471e-06	0.000115261	FKBP3
ENSG00000163634.10	1030.54	-0.460116	0.103613	-4.44074	8.96521e-06	0.000115261	THOC7
ENSG00000137145.19	531.771	0.749406	0.168764	4.44057	8.97226e-06	0.000115266	DENND4C
ENSG00000148120.13	142.36	0.962334	0.216817	4.43846	9.06058e-06	0.000116314	C9orf3
ENSG00000105379.8	1571.69	-0.673622	0.151825	-4.43684	9.12896e-06	0.000117104	ETFB
ENSG00000145555.13	885.475	0.506302	0.11413	4.43618	9.15706e-06	0.000117377	MYO10
ENSG00000112304.9	608.83	-0.498904	0.112473	-4.43578	9.1738e-06	0.000117504	ACOT13
ENSG00000100353.16	6685.76	-0.343819	0.0775317	-4.43455	9.22633e-06	0.000118089	EIF3D
ENSG00000186891.12	232.545	-0.905416	0.204207	-4.43381	9.25826e-06	0.000118409	TNFRSF18
ENSG00000134186.10	928.469	0.430566	0.0971165	4.4335	9.27165e-06	0.000118493	PRPF38B
ENSG00000119917.12	54.4834	1.38875	0.31326	4.43322	9.28349e-06	0.000118556	IFIT3
ENSG00000107854.5	639.132	0.555038	0.125248	4.43151	9.35758e-06	0.000119413	TNKS2
ENSG00000109606.11	3497.1	0.470578	0.106223	4.43011	9.41842e-06	0.000120101	DHX15
ENSG00000188419.12	175.586	0.847096	0.19132	4.42764	9.52684e-06	0.000121393	CHM
ENSG00000218891.4	524.357	-0.647729	0.146335	-4.42634	9.58443e-06	0.000122037	ZNF579
ENSG00000082805.18	569.987	0.536292	0.12117	4.42593	9.60266e-06	0.000122178	ERC1
ENSG00000239470.3	385.111	-0.816761	0.184562	-4.4254	9.62634e-06	0.000122389	RP11-16F15.2
ENSG00000179218.12	24342	0.357898	0.0808786	4.42513	9.63838e-06	0.000122452	CALR
ENSG00000023516.8	484.123	0.598353	0.135257	4.42381	9.69748e-06	0.000123112	AKAP11
ENSG00000132305.19	3578.2	-0.375025	0.0848279	-4.42101	9.82395e-06	0.000124533	IMMT
ENSG00000140968.9	910.937	-0.461362	0.104353	-4.42115	9.81772e-06	0.000124533	IRF8
ENSG00000188493.13	706.586	-0.457284	0.103484	-4.4189	9.9206e-06	0.000125666	C19orf54
ENSG00000227063.5	180.941	-0.804384	0.182057	-4.4183	9.94782e-06	0.000125918	RPL41P1
ENSG00000109133.11	1366.21	0.453428	0.102691	4.41543	1.00807e-05	0.000127506	TMEM33
ENSG00000058063.14	38.3066	1.31678	0.298446	4.41213	1.02358e-05	0.000129277	ATP11B
ENSG00000180229.11	67.6141	1.15079	0.260815	4.41228	1.02285e-05	0.000129277	HERC2P3
ENSG00000237441.8	885.934	-0.524288	0.118856	-4.41113	1.02831e-05	0.00012978	RGL2
ENSG00000164405.9	1593.21	-0.557158	0.126409	-4.40757	1.04535e-05	0.000131738	UQCRQ
ENSG00000181513.13	356.659	-0.635368	0.144153	-4.40761	1.04518e-05	0.000131738	ACBD4
ENSG00000198732.9	88.3676	1.31459	0.29827	4.40737	1.04633e-05	0.000131764	SMOC1
ENSG00000262001.1	325.26	-0.666981	0.151366	-4.40642	1.05092e-05	0.000132245	DLGAP1-AS2
ENSG00000116991.9	133.014	0.914493	0.207567	4.40577	1.05409e-05	0.000132547	SIPA1L2
ENSG00000166963.11	531.941	1.37248	0.311618	4.40436	1.06097e-05	0.000133314	MAP1A
ENSG00000108094.13	717.235	0.509906	0.115777	4.40419	1.06179e-05	0.00013332	CUL2
ENSG00000115641.17	1696.6	0.622309	0.141308	4.40391	1.06319e-05	0.000133399	FHL2
ENSG00000204356.10	2528.99	-0.48188	0.109438	-4.40324	1.06646e-05	0.000133712	NELFE
ENSG00000137710.13	209.448	0.905732	0.205704	4.40308	1.06726e-05	0.000133714	RDX
ENSG00000021355.11	4084.26	-0.538743	0.122416	-4.40093	1.07789e-05	0.000134395	SERPINB1
ENSG00000072121.14	299.308	0.619368	0.140725	4.40128	1.07615e-05	0.000134395	ZFYVE26
ENSG00000132749.9	231.72	-0.683187	0.155218	-4.40145	1.07528e-05	0.000134395	MTL5
ENSG00000143303.10	569.551	-0.620974	0.141102	-4.40087	1.07816e-05	0.000134395	RRNAD1
ENSG00000153140.7	479.152	-0.567533	0.128956	-4.40098	1.07762e-05	0.000134395	CETN3
ENSG00000153922.9	680.096	0.568394	0.129155	4.40088	1.07813e-05	0.000134395	CHD1
ENSG00000197070.12	856.636	-0.532141	0.1209	-4.40151	1.07502e-05	0.000134395	ARRDC1
ENSG00000156467.8	4179.31	-0.509619	0.115815	-4.4003	1.081e-05	0.000134652	UQCRB
ENSG00000139515.5	551.107	-0.544764	0.123812	-4.39991	1.08297e-05	0.000134799	PDX1
ENSG00000107874.9	1411	-0.537309	0.122131	-4.39944	1.08532e-05	0.000134995	CUEDC2
ENSG00000125740.12	56.1715	1.12285	0.255267	4.39873	1.08885e-05	0.000135238	FOSB
ENSG00000149428.17	4738.18	0.463936	0.105468	4.39884	1.08832e-05	0.000135238	HYOU1
ENSG00000237172.3	72.205	1.35858	0.308945	4.39748	1.09515e-05	0.000135922	B3GNT9
ENSG00000048707.12	558.531	0.534594	0.121592	4.39662	1.0995e-05	0.000136363	VPS13D
ENSG00000156711.15	986.972	-0.476016	0.108282	-4.39608	1.10225e-05	0.000136606	MAPK13
ENSG00000111725.9	919.593	-0.425241	0.0967502	-4.39525	1.10647e-05	0.00013703	PRKAB1
ENSG00000242299.1	440.635	-0.953074	0.216887	-4.39432	1.11118e-05	0.000137515	RP11-234A1.1
ENSG00000186184.14	3688.4	-0.452775	0.103086	-4.3922	1.12208e-05	0.000138763	POLR1D
ENSG00000261150.2	910.38	0.575484	0.131077	4.39041	1.13136e-05	0.000139811	EPPK1
ENSG00000106853.15	984.538	0.768499	0.175082	4.38938	1.13675e-05	0.000140375	PTGR1
ENSG00000067900.6	647.74	0.570765	0.130044	4.389	1.13876e-05	0.000140523	ROCK1
ENSG00000118707.8	585.099	-0.576269	0.13133	-4.38795	1.14423e-05	0.000141097	TGIF2
ENSG00000095383.18	290.657	0.868465	0.197935	4.38762	1.14596e-05	0.000141209	TBC1D2
ENSG00000126218.10	531.097	-0.622399	0.141936	-4.38507	1.15951e-05	0.000142777	F10
ENSG00000180822.10	438.535	-0.607861	0.138627	-4.38487	1.16055e-05	0.000142802	PSMG4
ENSG00000110400.9	544.022	0.642699	0.146602	4.38396	1.16542e-05	0.000143299	PVRL1
ENSG00000128951.12	1034.02	-0.451296	0.10296	-4.38322	1.1694e-05	0.000143685	DUT
ENSG00000124198.8	578.716	0.655717	0.149659	4.3814	1.17921e-05	0.000144788	ARFGEF2
ENSG00000187049.8	237.46	-0.688905	0.157249	-4.38098	1.18149e-05	0.000144964	TMEM216
ENSG00000130449.5	172.904	0.86114	0.196662	4.37878	1.19346e-05	0.000146328	ZSWIM6
ENSG00000110876.9	19.0152	1.37088	0.313142	4.37782	1.19873e-05	0.000146765	SELPLG
ENSG00000138363.13	3471.23	-0.360919	0.0824399	-4.37796	1.19794e-05	0.000146765	ATIC
ENSG00000180098.8	632.014	-0.5609	0.128223	-4.3744	1.21768e-05	0.000148979	TRNAU1AP
ENSG00000187147.16	1331.13	-0.387132	0.0885177	-4.3735	1.22272e-05	0.00014949	RNF220
ENSG00000141429.12	1311.84	0.451345	0.10321	4.37305	1.22521e-05	0.000149582	GALNT1
ENSG00000181104.6	422.498	0.56018	0.128096	4.37313	1.2248e-05	0.000149582	F2R
ENSG00000018408.13	239.101	0.751605	0.171989	4.37008	1.24201e-05	0.000151526	WWTR1
ENSG00000164741.13	142.699	1.22935	0.281347	4.36951	1.24525e-05	0.000151813	DLC1
ENSG00000107223.11	5205.04	-0.488929	0.11201	-4.36505	1.27092e-05	0.000154832	EDF1
ENSG00000185608.7	1277.01	-0.414035	0.0948924	-4.3632	1.28172e-05	0.000156037	MRPL40
ENSG00000112531.15	216.345	0.893912	0.204899	4.3627	1.28469e-05	0.000156289	QKI
ENSG00000124587.12	446.368	-0.681656	0.156278	-4.36182	1.28982e-05	0.000156802	PEX6
ENSG00000160551.8	836.096	0.450646	0.103337	4.36093	1.29509e-05	0.000157331	TAOK1
ENSG00000165655.15	230.356	0.789021	0.180959	4.36021	1.29938e-05	0.000157742	ZNF503
ENSG00000170425.3	308.874	0.611886	0.14035	4.35971	1.30233e-05	0.000157988	ADORA2B
ENSG00000126091.18	229.677	-0.653307	0.149898	-4.35833	1.31056e-05	0.000158874	ST3GAL3
ENSG00000188338.13	235.299	-0.691397	0.158729	-4.35584	1.3256e-05	0.000160585	SLC38A3
ENSG00000105443.12	1238.58	-0.493382	0.113281	-4.35537	1.32841e-05	0.000160812	CYTH2
ENSG00000148516.20	115.082	0.974644	0.223807	4.35484	1.33166e-05	0.000161091	ZEB1
ENSG00000130724.7	3266.83	-0.549433	0.126184	-4.35424	1.33532e-05	0.000161421	CHMP2A
ENSG00000164251.4	1033.49	0.521936	0.119886	4.35361	1.33916e-05	0.000161771	F2RL1
ENSG00000150593.14	611.747	-0.507507	0.116606	-4.35233	1.34696e-05	0.000162599	PDCD4
ENSG00000142892.13	450.762	0.523101	0.120194	4.35214	1.34813e-05	0.000162627	PIGK
ENSG00000189283.8	113.71	-0.922935	0.212075	-4.35193	1.34945e-05	0.000162671	FHIT
ENSG00000078747.11	666.637	0.491265	0.112892	4.35163	1.35126e-05	0.000162776	ITCH
ENSG00000198961.8	821.974	0.53276	0.122448	4.35093	1.35563e-05	0.000163187	PJA2
ENSG00000205464.10	368.336	-0.619344	0.14236	-4.35056	1.35792e-05	0.000163349	ATP6AP1L
ENSG00000151500.13	1253.26	-0.539398	0.123998	-4.35006	1.36103e-05	0.000163609	THYN1
ENSG00000170439.6	533.172	-0.552718	0.127073	-4.3496	1.36383e-05	0.000163832	METTL7B
ENSG00000047315.13	1924.32	0.484827	0.111475	4.3492	1.36634e-05	0.000164018	POLR2B
ENSG00000104805.14	3008.57	-0.466337	0.107232	-4.34887	1.36839e-05	0.000164091	NUCB1
ENSG00000213553.4	734.291	-0.494621	0.113737	-4.3488	1.36885e-05	0.000164091	RPLP0P6
ENSG00000196208.12	59.3997	1.22831	0.282473	4.34843	1.37113e-05	0.000164249	GREB1
ENSG00000112992.15	680.179	-0.464557	0.106843	-4.34804	1.37363e-05	0.000164434	NNT
ENSG00000037749.10	102.511	1.10656	0.254513	4.34775	1.3754e-05	0.000164532	MFAP3
ENSG00000166170.9	732.146	0.45905	0.105604	4.34689	1.38082e-05	0.000165065	BAG5
ENSG00000157625.14	328.513	0.619505	0.14254	4.34618	1.38527e-05	0.000165481	TAB3
ENSG00000114054.12	1487.49	-0.392508	0.0903383	-4.34487	1.39359e-05	0.000166361	PCCB
ENSG00000038427.14	69.9508	1.29953	0.299356	4.34109	1.41778e-05	0.000169131	VCAN
ENSG00000102158.18	998.316	0.435983	0.100439	4.34076	1.4199e-05	0.000169266	MAGT1
ENSG00000111181.11	82.7223	1.10194	0.253885	4.34031	1.42279e-05	0.000169493	SLC6A12
ENSG00000073921.16	1382.44	0.432854	0.0997548	4.33919	1.43012e-05	0.000170249	PICALM
ENSG00000101940.16	846.632	-0.549189	0.126674	-4.33546	1.45454e-05	0.000172916	WDR13
ENSG00000281649.1	524.373	0.602988	0.139083	4.33547	1.4545e-05	0.000172916	EBLN3
ENSG00000126883.15	894.728	0.432803	0.0998544	4.33434	1.46196e-05	0.000173461	NUP214
ENSG00000167757.12	86.1136	-1.11795	0.25793	-4.33431	1.46215e-05	0.000173461	KLK11
ENSG00000176454.12	939.852	-0.424168	0.0978585	-4.3345	1.4609e-05	0.000173461	LPCAT4
ENSG00000161179.12	722.926	-0.683596	0.15774	-4.33368	1.46639e-05	0.000173845	YDJC
ENSG00000157353.15	386.361	-0.564427	0.130332	-4.33069	1.4864e-05	0.000176095	FUK
ENSG00000116005.10	993.637	0.417648	0.0964544	4.33001	1.49104e-05	0.000176523	PCYOX1
ENSG00000127947.14	815.188	0.53556	0.123705	4.32931	1.49575e-05	0.000176959	PTPN12
ENSG00000278309.1	33.9665	1.33757	0.308981	4.32897	1.49811e-05	0.000177117	RP11-102K13.5
ENSG00000260807.5	218.192	-0.796167	0.183956	-4.32803	1.5045e-05	0.00017775	RP11-161M6.2
ENSG00000108469.13	523.711	-0.543218	0.125525	-4.32758	1.50756e-05	0.00017799	RECQL5
ENSG00000167186.9	389.794	-0.560627	0.129554	-4.32737	1.509e-05	0.000178037	COQ7
ENSG00000135763.8	263.192	0.743994	0.171952	4.32675	1.51324e-05	0.000178375	URB2
ENSG00000204977.8	517.372	-0.565653	0.130737	-4.32665	1.51394e-05	0.000178375	TRIM13
ENSG00000056097.14	1198.24	0.487256	0.112623	4.32645	1.51534e-05	0.000178419	ZFR
ENSG00000143416.19	1319.95	-0.456523	0.105531	-4.32596	1.51871e-05	0.000178692	SELENBP1
ENSG00000164070.10	466.409	0.637946	0.147483	4.32555	1.52148e-05	0.000178896	HSPA4L
ENSG00000105550.7	17.1239	-1.38249	0.31985	-4.32232	1.54399e-05	0.000181419	FGF21
ENSG00000101152.9	1537.82	0.358271	0.0829061	4.32141	1.55038e-05	0.000182045	DNAJC5
ENSG00000269044.2	156.099	-0.776528	0.179702	-4.3212	1.55186e-05	0.000182094	CTC-429P9.3
ENSG00000134644.14	1224.5	0.460822	0.106681	4.31964	1.56283e-05	0.000183258	PUM1
ENSG00000197530.11	885.654	-0.666843	0.154387	-4.3193	1.56526e-05	0.000183417	MIB2
ENSG00000146701.10	8827.15	-0.374729	0.0867811	-4.3181	1.57376e-05	0.000184288	MDH2
ENSG00000162923.13	1449.4	0.473467	0.109672	4.31713	1.58072e-05	0.000184861	WDR26
ENSG00000163235.14	382.501	0.538966	0.124844	4.31712	1.58081e-05	0.000184861	TGFA
ENSG00000011007.11	1192.94	0.419016	0.0970998	4.31531	1.59377e-05	0.000186159	TCEB3
ENSG00000137038.7	838.292	-0.545507	0.126413	-4.31527	1.59408e-05	0.000186159	TMEM261
ENSG00000075415.11	11310.7	-0.389762	0.0903295	-4.31489	1.59679e-05	0.000186324	SLC25A3
ENSG00000124486.11	1567.81	0.395695	0.091707	4.31478	1.59765e-05	0.000186324	USP9X
ENSG00000145734.17	365.756	0.668264	0.154924	4.31351	1.60685e-05	0.000187269	BDP1
ENSG00000113916.16	173.925	0.759594	0.17615	4.31219	1.61642e-05	0.000188258	BCL6
ENSG00000236499.2	90.5196	-0.958544	0.222324	-4.31147	1.62174e-05	0.000188749	LINC00896
ENSG00000105701.14	6282.9	-0.548208	0.127178	-4.31055	1.62846e-05	0.000189404	FKBP8
ENSG00000164929.15	78.3253	1.2799	0.297143	4.30737	1.6521e-05	0.000192023	BAALC
ENSG00000155629.13	90.5621	0.933011	0.216664	4.30625	1.66044e-05	0.000192862	PIK3AP1
ENSG00000174405.12	222.969	0.774703	0.179968	4.30468	1.67227e-05	0.000194105	LIG4
ENSG00000167525.12	76.546	-1.01413	0.23577	-4.30135	1.6976e-05	0.000196912	PROCA1
ENSG00000139517.7	546.768	0.542708	0.126193	4.30063	1.7031e-05	0.000197417	LNX2
ENSG00000163297.15	236.663	1.01779	0.236674	4.30039	1.70498e-05	0.000197503	ANTXR2
ENSG00000172939.7	1087.9	0.428849	0.0997648	4.29859	1.71884e-05	0.000198974	OXSR1
ENSG00000174243.8	2589.83	0.38962	0.0906753	4.29687	1.7323e-05	0.000200397	DDX23
ENSG00000126391.12	462.434	0.696061	0.162011	4.29638	1.73607e-05	0.000200563	FRMD8
ENSG00000169258.6	516.442	0.576788	0.134249	4.2964	1.73598e-05	0.000200563	GPRIN1
ENSG00000183386.8	441.398	-0.611748	0.142497	-4.29307	1.76221e-05	0.00020337	FHL3
ENSG00000184678.9	38.5562	1.36549	0.318073	4.293	1.76273e-05	0.00020337	HIST2H2BE
ENSG00000113269.12	1033.71	-0.488704	0.113864	-4.292	1.77068e-05	0.00020415	RNF130
ENSG00000079435.8	226.44	-0.695079	0.161977	-4.29122	1.77697e-05	0.000204739	LIPE
ENSG00000075426.10	805.963	0.678064	0.158068	4.28969	1.78922e-05	0.000205934	FOSL2
ENSG00000149932.15	990.401	-0.666852	0.155457	-4.28963	1.78974e-05	0.000205934	TMEM219
ENSG00000244405.6	1442.26	-0.396337	0.0923996	-4.28938	1.79175e-05	0.000206027	ETV5
ENSG00000149679.10	286.436	0.617748	0.144034	4.28889	1.79566e-05	0.000206339	CABLES2
ENSG00000109111.13	2595.87	0.319049	0.0744223	4.28701	1.81097e-05	0.000207959	SUPT6H
ENSG00000261609.3	284.521	0.639319	0.149154	4.28629	1.81681e-05	0.00020849	GAN
ENSG00000183751.13	1348.14	-0.504601	0.117753	-4.28527	1.82518e-05	0.000209311	TBL3
ENSG00000149930.16	1117.84	0.430096	0.100391	4.28422	1.83383e-05	0.000210164	TAOK2
ENSG00000167552.12	575.255	0.761441	0.177787	4.28288	1.84493e-05	0.000211294	TUBA1A
ENSG00000103994.15	1031.28	0.408146	0.0953012	4.28269	1.84645e-05	0.000211328	ZNF106
ENSG00000124785.7	45.4325	1.3562	0.316734	4.28182	1.8537e-05	0.000212017	NRN1
ENSG00000204843.11	1868.32	0.362062	0.0845916	4.28011	1.86797e-05	0.000213507	DCTN1
ENSG00000159335.14	9217.39	-0.501488	0.117181	-4.2796	1.87234e-05	0.000213864	PTMS
ENSG00000117000.8	412.621	0.552109	0.129081	4.27723	1.89236e-05	0.000215864	RLF
ENSG00000166004.13	134.921	1.06133	0.248133	4.27726	1.8921e-05	0.000215864	CEP295
ENSG00000182944.16	6333.54	-0.291967	0.0682716	-4.27655	1.89814e-05	0.00021638	EWSR1
ENSG00000108604.14	2816.79	-0.399648	0.0934728	-4.27556	1.9066e-05	0.000217201	SMARCD2
ENSG00000050555.16	925.788	-0.501856	0.117401	-4.27473	1.91366e-05	0.000217851	LAMC3
ENSG00000165219.20	938.652	0.459876	0.107583	4.2746	1.91484e-05	0.000217851	GAPVD1
ENSG00000127184.9	3628.77	-0.457131	0.10695	-4.27425	1.9178e-05	0.000218043	COX7C
ENSG00000213995.10	837.558	-0.405288	0.0948452	-4.27315	1.92729e-05	0.000218978	CARKD
ENSG00000151062.13	287.724	-0.645955	0.151218	-4.27168	1.94005e-05	0.000220282	CACNA2D4
ENSG00000074416.12	436.491	1.36573	0.319797	4.27064	1.94917e-05	0.000221171	MGLL
ENSG00000129195.14	807.768	-0.459674	0.107684	-4.26874	1.96578e-05	0.000222909	FAM64A
ENSG00000105993.13	1176.39	0.379023	0.0887971	4.26841	1.96869e-05	0.000223073	DNAJB6
ENSG00000137193.12	625.556	-0.487861	0.114299	-4.26828	1.96982e-05	0.000223073	PIM1
ENSG00000158864.11	2505.07	-0.381874	0.0894832	-4.26754	1.97637e-05	0.000223668	NDUFS2
ENSG00000136738.13	411.052	0.592558	0.138865	4.26715	1.97986e-05	0.000223916	STAM
ENSG00000108953.15	18312.3	-0.29393	0.0688865	-4.26687	1.98239e-05	0.000224054	YWHAE
ENSG00000102580.13	1035.14	0.384742	0.0902449	4.26331	2.01425e-05	0.000227379	DNAJC3
ENSG00000153404.12	36.4312	1.32947	0.311841	4.26328	2.01445e-05	0.000227379	PLEKHG4B
ENSG00000126267.7	4259.87	-0.446064	0.104636	-4.26299	2.01711e-05	0.000227381	COX6B1
ENSG00000185359.11	1025.09	0.563754	0.132241	4.26307	2.01633e-05	0.000227381	HGS
ENSG00000132294.12	715.884	0.502018	0.117773	4.26259	2.02067e-05	0.000227633	EFR3A
ENSG00000115257.14	114.238	-0.909754	0.213543	-4.26028	2.04168e-05	0.00022985	PCSK4
ENSG00000126107.13	1126.33	0.420502	0.0987116	4.25991	2.04511e-05	0.000230085	HECTD3
ENSG00000125901.5	1140.25	-0.546087	0.12821	-4.25932	2.05053e-05	0.000230543	MRPS26
ENSG00000107036.10	290.542	0.667779	0.156817	4.25832	2.05969e-05	0.000231272	RIC1
ENSG00000128585.16	343.498	0.641622	0.150674	4.25834	2.05952e-05	0.000231272	MKLN1
ENSG00000110713.14	2164.44	0.493264	0.115842	4.25806	2.06205e-05	0.000231385	NUP98
ENSG00000223865.9	32.7493	1.27318	0.299041	4.25754	2.06688e-05	0.000231776	HLA-DPB1
ENSG00000100505.12	35.0116	1.25302	0.294427	4.25578	2.08323e-05	0.000233457	TRIM9
ENSG00000085224.19	472.77	0.542938	0.127695	4.25183	2.12033e-05	0.000237461	ATRX
ENSG00000144655.13	232.458	0.68976	0.162246	4.25131	2.1252e-05	0.000237851	CSRNP1
ENSG00000127022.13	10290.7	0.351408	0.0826885	4.24977	2.13986e-05	0.000239335	CANX
ENSG00000214530.6	2985.75	-0.543768	0.127967	-4.24927	2.14464e-05	0.000239714	STARD10
ENSG00000113048.15	2729.72	-0.328458	0.0773315	-4.2474	2.16266e-05	0.000241572	MRPS27
ENSG00000172992.10	863.791	-0.475212	0.111901	-4.24673	2.16912e-05	0.000242136	DCAKD
ENSG00000130159.12	1270.97	-0.49424	0.116428	-4.24503	2.18568e-05	0.000243827	ECSIT
ENSG00000130177.13	1845.53	-0.398367	0.0938545	-4.24452	2.19063e-05	0.000244221	CDC16
ENSG00000174032.15	173.437	0.714504	0.168362	4.24387	2.19701e-05	0.000244773	SLC25A30
ENSG00000171953.14	319.326	-0.665966	0.156935	-4.24358	2.19977e-05	0.000244922	ATPAF2
ENSG00000156515.20	3290.33	0.580712	0.136859	4.24315	2.20403e-05	0.000245238	HK1
ENSG00000136111.11	646.725	0.650538	0.153321	4.24299	2.20562e-05	0.000245256	TBC1D4
ENSG00000125968.8	3443.6	-0.542786	0.127931	-4.24281	2.20739e-05	0.000245294	ID1
ENSG00000100335.11	886.942	0.45331	0.106853	4.24235	2.21194e-05	0.000245641	MIEF1
ENSG00000196693.13	317.304	-0.562607	0.132748	-4.23816	2.2536e-05	0.000250106	ZNF33B
ENSG00000204370.7	1124.97	-0.46559	0.109863	-4.23791	2.25613e-05	0.000250226	SDHD
ENSG00000118855.17	404.667	0.57729	0.136297	4.23552	2.28025e-05	0.000252575	MFSD1
ENSG00000119711.11	478.238	-0.516935	0.122047	-4.23555	2.27989e-05	0.000252575	ALDH6A1
ENSG00000072135.11	976.088	-0.392028	0.0925638	-4.23522	2.28331e-05	0.000252751	PTPN18
ENSG00000053747.14	164.817	0.786356	0.185722	4.23404	2.29529e-05	0.000253914	LAMA3
ENSG00000170291.13	1330.87	-0.463469	0.109504	-4.23245	2.31156e-05	0.000255549	ELP5
ENSG00000135048.12	893.796	0.478516	0.113071	4.23201	2.31612e-05	0.000255889	TMEM2
ENSG00000095066.10	874.716	-0.515391	0.121801	-4.23141	2.32227e-05	0.000256239	HOOK2
ENSG00000128578.8	225.16	0.778464	0.18397	4.23147	2.32171e-05	0.000256239	STRIP2
ENSG00000092853.12	382.591	0.814157	0.192476	4.22991	2.33782e-05	0.000257624	CLSPN
ENSG00000189046.9	935.179	-0.564975	0.133564	-4.23	2.33688e-05	0.000257624	ALKBH2
ENSG00000161542.15	759.409	-0.469028	0.110922	-4.22845	2.35309e-05	0.000259141	PRPSAP1
ENSG00000145246.12	39.2975	1.28097	0.302962	4.22815	2.35625e-05	0.000259323	ATP10D
ENSG00000141696.11	1172.05	-0.379731	0.0898515	-4.2262	2.37668e-05	0.000261405	P3H4
ENSG00000165912.14	1285.68	-0.544022	0.128732	-4.22599	2.37888e-05	0.000261479	PACSIN3
ENSG00000064961.17	2231.8	-0.522962	0.123779	-4.22495	2.38998e-05	0.000262531	HMG20B
ENSG00000168002.10	1351.7	-0.473863	0.112184	-4.22398	2.40025e-05	0.000263491	POLR2G
ENSG00000099994.10	323.96	-0.638375	0.151166	-4.223	2.41072e-05	0.000264304	SUSD2
ENSG00000130175.8	7988.05	-0.382095	0.0904779	-4.22307	2.40998e-05	0.000264304	PRKCSH
ENSG00000101544.7	606.366	0.535436	0.126808	4.22243	2.41678e-05	0.0002648	ADNP2
ENSG00000197261.10	56.0967	1.3047	0.309011	4.22217	2.41957e-05	0.000264936	C6orf141
ENSG00000125630.14	843.383	0.474201	0.112358	4.22043	2.43836e-05	0.000266824	POLR1B
ENSG00000178982.8	5461.83	-0.456923	0.108352	-4.21701	2.47561e-05	0.000270727	EIF3K
ENSG00000143322.18	382.087	0.922154	0.21874	4.21575	2.48949e-05	0.000272072	ABL2
ENSG00000072786.11	593.592	0.497438	0.118071	4.21303	2.51972e-05	0.000275202	STK10
ENSG00000108175.15	1393.21	0.619085	0.147038	4.21038	2.54945e-05	0.000278272	ZMIZ1
ENSG00000063046.16	9821.99	-0.344629	0.0818571	-4.21013	2.55225e-05	0.000278401	EIF4B
ENSG00000135956.7	872.305	0.400629	0.0951991	4.20833	2.57262e-05	0.000280402	TMEM127
ENSG00000136891.12	765.457	0.458996	0.109071	4.20822	2.57386e-05	0.000280402	TEX10
ENSG00000041353.8	274.749	0.763168	0.181594	4.20261	2.6385e-05	0.000287183	RAB27B
ENSG00000050130.16	644.391	0.586844	0.13964	4.20253	2.63944e-05	0.000287183	JKAMP
ENSG00000143222.10	1260.92	-0.483792	0.115125	-4.20231	2.64201e-05	0.000287281	UFC1
ENSG00000086504.14	3056.94	-0.514901	0.122561	-4.20118	2.65532e-05	0.000288546	MRPL28
ENSG00000130962.16	127.049	0.822096	0.195697	4.20086	2.65903e-05	0.000288767	PRRG1
ENSG00000106948.15	410.355	-0.613174	0.145979	-4.20042	2.66417e-05	0.000288968	AKNA
ENSG00000267296.2	103.754	-0.962059	0.229039	-4.20042	2.66425e-05	0.000288968	CEBPA-AS1
ENSG00000071054.14	1718.33	0.418093	0.0995419	4.20017	2.66717e-05	0.000289103	MAP4K4
ENSG00000147123.10	1925.74	-0.551733	0.131406	-4.1987	2.6845e-05	0.000290798	NDUFB11
ENSG00000122778.8	491.504	0.603669	0.143832	4.19705	2.70417e-05	0.000292561	KIAA1549
ENSG00000161618.8	384.107	-0.597433	0.142344	-4.1971	2.70355e-05	0.000292561	ALDH16A1
ENSG00000162434.10	1042.81	0.51602	0.12296	4.19665	2.70887e-05	0.000292885	JAK1
ENSG00000008952.15	1451.33	0.398251	0.0949227	4.19553	2.72228e-05	0.00029415	SEC62
ENSG00000158856.16	613.83	-0.485016	0.115615	-4.19508	2.72774e-05	0.00029437	DMTN
ENSG00000172531.13	4824.07	-0.320213	0.0763294	-4.19515	2.72693e-05	0.00029437	PPP1CA
ENSG00000114541.13	124.567	0.83682	0.199536	4.19384	2.74274e-05	0.000295803	FRMD4B
ENSG00000066379.13	262.431	-0.778134	0.185579	-4.19301	2.75277e-05	0.000296699	ZNRD1
ENSG00000070756.12	33708.6	-0.328099	0.0782745	-4.19165	2.76931e-05	0.000298295	PABPC1
ENSG00000206075.12	364.452	0.711371	0.169773	4.19013	2.7879e-05	0.00030011	SERPINB5
ENSG00000155265.9	23.422	1.31105	0.312931	4.18958	2.79467e-05	0.00030065	GOLGA7B
ENSG00000204899.5	1008.01	-0.424427	0.101343	-4.18802	2.81405e-05	0.000302545	MZT1
ENSG00000130052.12	34.8327	1.32491	0.316381	4.1877	2.81793e-05	0.000302773	STARD8
ENSG00000163577.6	287.112	0.638083	0.152402	4.18683	2.82876e-05	0.00030356	EIF5A2
ENSG00000177030.15	1429.8	-0.404767	0.0966762	-4.18683	2.82878e-05	0.00030356	DEAF1
ENSG00000099797.10	3397.31	-0.362392	0.0865627	-4.18647	2.83327e-05	0.000303853	TECR
ENSG00000125967.15	565.356	-0.606632	0.144929	-4.18572	2.84268e-05	0.000304672	NECAB3
ENSG00000028137.15	1899.73	0.435407	0.104037	4.18513	2.84999e-05	0.000305265	TNFRSF1B
ENSG00000128482.14	50.3175	1.33791	0.319813	4.18342	2.87154e-05	0.000307382	RNF112
ENSG00000117983.16	1015.47	0.442914	0.105903	4.18226	2.88624e-05	0.000308763	MUC5B
ENSG00000153363.11	419.771	-0.611894	0.146329	-4.18162	2.89437e-05	0.00030944	LINC00467
ENSG00000125449.5	859.372	-0.534916	0.127931	-4.18129	2.89859e-05	0.000309699	ARMC7
ENSG00000011405.12	1003.41	0.502089	0.120087	4.18103	2.90194e-05	0.000309865	PIK3C2A
ENSG00000185641.6	118.333	-0.889596	0.212778	-4.18087	2.90402e-05	0.000309894	CTD-2287O16.1
ENSG00000105568.16	6285.93	-0.333358	0.0797673	-4.17913	2.92622e-05	0.00031207	PPP2R1A
ENSG00000155363.17	1257.39	-0.438327	0.104897	-4.17864	2.93261e-05	0.000312558	MOV10
ENSG00000060749.13	508.718	0.570779	0.136608	4.17821	2.9381e-05	0.000312681	QSER1
ENSG00000122068.11	758.331	0.436857	0.104552	4.17836	2.93621e-05	0.000312681	FYTTD1
ENSG00000125037.11	809.517	0.581706	0.139227	4.17812	2.93922e-05	0.000312681	EMC3
ENSG00000131373.13	459.986	-0.497078	0.119028	-4.17615	2.96486e-05	0.000315214	HACL1
ENSG00000155980.10	18.9403	1.27068	0.304445	4.17375	2.99626e-05	0.000318355	KIF5A
ENSG00000105327.14	449.712	-0.624038	0.149525	-4.17346	3.00011e-05	0.000318567	BBC3
ENSG00000105227.13	189.698	-0.736941	0.176594	-4.17308	3.00504e-05	0.000318894	PRX
ENSG00000229119.3	317.991	-0.807445	0.193586	-4.17098	3.03288e-05	0.00032165	CTB-63M22.1
ENSG00000074071.12	3151.87	-0.461338	0.110636	-4.16986	3.04784e-05	0.000323037	MRPS34
ENSG00000049130.12	1288.88	0.526247	0.126215	4.16946	3.05328e-05	0.000323216	KITLG
ENSG00000105519.11	116.525	-0.886271	0.212557	-4.16957	3.05174e-05	0.000323216	CAPS
ENSG00000177410.11	652.359	-0.714817	0.171582	-4.16604	3.09932e-05	0.000327888	ZFAS1
ENSG00000113578.16	22.0645	1.26123	0.302774	4.16559	3.10549e-05	0.000328338	FGF1
ENSG00000137404.13	580.852	-0.511368	0.122808	-4.16396	3.12771e-05	0.000330484	NRM
ENSG00000169957.9	1444.66	-0.446877	0.107346	-4.16297	3.14129e-05	0.000331716	ZNF768
ENSG00000105963.12	376.805	-0.735587	0.17679	-4.16079	3.17146e-05	0.000334696	ADAP1
ENSG00000124145.6	434.419	1.24969	0.300524	4.15837	3.20533e-05	0.000338054	SDC4
ENSG00000167074.13	579.961	0.465041	0.111836	4.15823	3.20721e-05	0.000338054	TEF
ENSG00000164134.11	1543.56	0.465071	0.111855	4.15779	3.21342e-05	0.000338294	NAA15
ENSG00000169750.7	1394.73	-0.455628	0.109582	-4.15787	3.21234e-05	0.000338294	RAC3
ENSG00000074603.17	477.216	0.526031	0.126534	4.15722	3.22144e-05	0.000338931	DPP8
ENSG00000068366.18	621.499	0.502869	0.121005	4.15577	3.24192e-05	0.000340877	ACSL4
ENSG00000081320.9	316.851	0.573105	0.137925	4.15518	3.25029e-05	0.000341132	STK17B
ENSG00000101447.12	1094.73	0.589318	0.141826	4.15523	3.24962e-05	0.000341132	FAM83D
ENSG00000141934.8	1719.78	-0.523932	0.126086	-4.15536	3.24769e-05	0.000341132	PPAP2C
ENSG00000145390.10	221.876	0.732713	0.176346	4.15497	3.25327e-05	0.000341236	USP53
ENSG00000169925.15	424.608	0.625204	0.150484	4.15462	3.2583e-05	0.000341555	BRD3
ENSG00000117122.12	29.852	1.31677	0.317007	4.15374	3.27078e-05	0.000342655	MFAP2
ENSG00000126803.9	106.498	1.0065	0.242426	4.15177	3.29912e-05	0.000345414	HSPA2
ENSG00000162069.13	181.157	-0.901845	0.21726	-4.15098	3.3105e-05	0.000346395	CCDC64B
ENSG00000198894.6	220.408	0.720701	0.17363	4.15079	3.31334e-05	0.000346481	CIPC
ENSG00000227671.4	135.417	0.895564	0.215822	4.14954	3.33143e-05	0.000348161	RP11-488L18.4
ENSG00000184371.12	422.643	0.931319	0.224456	4.14922	3.33606e-05	0.000348433	CSF1
ENSG00000116353.14	611.757	-0.525516	0.126688	-4.14811	3.35227e-05	0.000349913	MECR
ENSG00000010256.9	5887.96	-0.42295	0.10204	-4.14492	3.39933e-05	0.00035461	UQCRC1
ENSG00000112419.13	145.107	0.796315	0.192209	4.14296	3.42848e-05	0.000357435	PHACTR2
ENSG00000163535.16	377.825	0.52503	0.126739	4.14261	3.43371e-05	0.000357763	SGOL2
ENSG00000133460.18	224.642	-0.651137	0.157221	-4.14155	3.44971e-05	0.000359212	SLC2A11
ENSG00000075539.12	551.632	0.484222	0.116931	4.14109	3.45658e-05	0.00035971	FRYL
ENSG00000198793.11	1606.5	0.457768	0.110554	4.14066	3.46311e-05	0.000360172	MTOR
ENSG00000162745.9	114.856	0.921617	0.222587	4.14048	3.46581e-05	0.000360235	OLFML2B
ENSG00000131504.14	3415.41	0.426732	0.103068	4.14029	3.46868e-05	0.000360315	DIAPH1
ENSG00000083799.16	330.322	0.766108	0.185052	4.13996	3.47365e-05	0.000360614	CYLD
ENSG00000176978.12	2871.42	-0.562331	0.135907	-4.13763	3.50917e-05	0.000364082	DPP7
ENSG00000117228.9	17.6358	1.2598	0.30459	4.13606	3.53313e-05	0.000366347	GBP1
ENSG00000133961.18	962.727	0.470003	0.11364	4.13589	3.53581e-05	0.000366404	NUMB
ENSG00000166747.11	1120.12	0.373801	0.0903966	4.13512	3.54776e-05	0.000367421	AP1G1
ENSG00000173141.4	1389.88	-0.445067	0.107654	-4.13424	3.56124e-05	0.000368595	MRPL57
ENSG00000079819.15	4879.22	0.480427	0.116219	4.13379	3.56824e-05	0.000369098	EPB41L2
ENSG00000105849.5	588.472	0.474124	0.114746	4.13195	3.59697e-05	0.000371846	TWISTNB
ENSG00000145391.12	1003.06	0.564537	0.136646	4.1314	3.60565e-05	0.000372295	SETD7
ENSG00000169379.14	238.011	0.733342	0.177505	4.1314	3.60559e-05	0.000372295	ARL13B
ENSG00000151718.14	51.8196	1.1313	0.273921	4.13003	3.62721e-05	0.000374297	WWC2
ENSG00000213465.6	550.332	-0.663713	0.16071	-4.12987	3.62964e-05	0.000374323	ARL2
ENSG00000159352.14	3567.69	-0.450802	0.109187	-4.12871	3.64806e-05	0.000375997	PSMD4
ENSG00000118263.13	53.0707	1.32036	0.319818	4.12846	3.65202e-05	0.00037618	KLF7
ENSG00000196502.10	492.264	-0.689074	0.166921	-4.12816	3.65684e-05	0.000376451	SULT1A1
ENSG00000111961.15	203.296	0.910802	0.220797	4.12506	3.70643e-05	0.000381328	SASH1
ENSG00000178741.10	2417.44	-0.41464	0.10053	-4.12456	3.71444e-05	0.000381924	COX5A
ENSG00000166900.13	2611.01	0.388684	0.0942523	4.12386	3.72568e-05	0.000382851	STX3
ENSG00000188372.13	875.513	-0.541755	0.13138	-4.12357	3.73051e-05	0.000383117	ZP3
ENSG00000114030.11	467.678	0.560574	0.135949	4.12342	3.73293e-05	0.000383137	KPNA1
ENSG00000138085.15	1610.05	-0.337294	0.0818194	-4.12242	3.74905e-05	0.000384563	ATRAID
ENSG00000167632.13	716.745	-0.454413	0.110257	-4.1214	3.76582e-05	0.000386052	TRAPPC9
ENSG00000111799.19	57.6986	1.21511	0.294912	4.12026	3.78452e-05	0.000387739	COL12A1
ENSG00000165215.6	250.25	-0.768494	0.18655	-4.11951	3.79679e-05	0.000388764	CLDN3
ENSG00000128185.8	848.298	-0.553715	0.134477	-4.11755	3.82925e-05	0.000391855	DGCR6L
ENSG00000104635.12	2256.69	0.411541	0.100017	4.11472	3.87647e-05	0.000396215	SLC39A14
ENSG00000143751.9	309.827	0.573401	0.13935	4.11483	3.87468e-05	0.000396215	SDE2
ENSG00000105520.9	884.961	0.470879	0.114455	4.11409	3.88708e-05	0.000396974	LPPR2
ENSG00000136261.13	2108.66	-0.366707	0.0891363	-4.11401	3.88851e-05	0.000396974	BZW2
ENSG00000148803.10	682.24	-0.6639	0.161435	-4.11249	3.9141e-05	0.000399349	FUOM
ENSG00000213860.4	59.2731	-1.05058	0.255534	-4.11133	3.93383e-05	0.000401124	RPL21P75
ENSG00000138802.10	462.729	0.570501	0.138778	4.1109	3.94128e-05	0.000401646	SEC24B
ENSG00000145817.15	501.2	0.559853	0.136216	4.11003	3.95612e-05	0.000402681	YIPF5
ENSG00000214967.5	44.9632	-1.10743	0.269438	-4.11015	3.95407e-05	0.000402681	NPIPA7
ENSG00000224259.4	44.3918	-1.25909	0.306547	-4.10732	4.00275e-05	0.000407187	LINC01133
ENSG00000120833.12	741.762	-0.442301	0.107758	-4.10458	4.05056e-05	0.000411807	SOCS2
ENSG00000112812.14	197.306	-0.659282	0.1607	-4.10257	4.08582e-05	0.000414901	PRSS16
ENSG00000173402.10	2397.16	0.439601	0.107152	4.10259	4.08555e-05	0.000414901	DAG1
ENSG00000250479.7	1639.37	-0.608056	0.148256	-4.10139	4.1067e-05	0.000416775	CHCHD10
ENSG00000108773.9	1604.15	-0.35856	0.0874296	-4.10113	4.11142e-05	0.000417009	KAT2A
ENSG00000144366.14	127.609	0.888144	0.216665	4.09915	4.14667e-05	0.000420336	GULP1
ENSG00000114346.12	2195.3	0.525317	0.128168	4.09867	4.15534e-05	0.000420967	ECT2
ENSG00000162909.16	3691.7	0.570849	0.139368	4.09599	4.20364e-05	0.00042561	CAPN2
ENSG00000114626.16	335.101	-0.704766	0.172073	-4.09573	4.20837e-05	0.000425837	ABTB1
ENSG00000164919.9	2879.58	-0.558002	0.136267	-4.09492	4.22318e-05	0.000427085	COX6C
ENSG00000176393.9	2376.85	-0.391038	0.0955015	-4.09458	4.22941e-05	0.000427463	RNPEP
ENSG00000143324.12	742.165	0.527976	0.128964	4.09399	4.24011e-05	0.000428042	XPR1
ENSG00000162755.12	96.7141	-0.873182	0.213281	-4.09404	4.23913e-05	0.000428042	KLHDC9
ENSG00000090615.11	1417.08	0.360804	0.0881358	4.09373	4.24497e-05	0.000428281	GOLGA3
ENSG00000107263.17	642.571	0.627997	0.153411	4.09357	4.24789e-05	0.000428325	RAPGEF1
ENSG00000066279.15	1028.9	0.492468	0.12035	4.09197	4.27722e-05	0.000431029	ASPM
ENSG00000147677.9	6654.04	-0.372858	0.0911484	-4.09068	4.30116e-05	0.000432935	EIF3H
ENSG00000204103.3	30.9953	1.27712	0.312196	4.09077	4.29939e-05	0.000432935	MAFB
ENSG00000167721.9	1170.51	0.498438	0.121853	4.09047	4.30497e-05	0.000433065	TSR1
ENSG00000070010.17	1218.18	0.375525	0.0918727	4.08745	4.36138e-05	0.000438484	UFD1L
ENSG00000118900.13	1084.68	0.38868	0.0951138	4.08648	4.37975e-05	0.000440073	UBN1
ENSG00000169826.7	300.806	0.616804	0.151009	4.08455	4.41621e-05	0.000443477	CSGALNACT2
ENSG00000107164.15	1231.45	0.51179	0.12531	4.0842	4.42296e-05	0.000443894	FUBP3
ENSG00000196465.9	1849.4	-0.481616	0.117926	-4.08406	4.42552e-05	0.000443894	MYL6B
ENSG00000213626.10	22.0739	1.22526	0.300095	4.08291	4.4476e-05	0.000445849	LBH
ENSG00000028839.8	349.744	0.557173	0.136496	4.08196	4.46577e-05	0.000447286	TBPL1
ENSG00000176022.4	678.664	-0.582241	0.14264	-4.08189	4.46714e-05	0.000447286	B3GALT6
ENSG00000132780.15	4930.76	-0.356458	0.0873487	-4.08086	4.48698e-05	0.000449011	NASP
ENSG00000186187.10	463.193	-0.543319	0.133223	-4.07826	4.53746e-05	0.000453535	ZNRF1
ENSG00000280120.1	157.067	-0.726702	0.178189	-4.07827	4.53728e-05	0.000453535	RP11-546D6.3
ENSG00000279457.2	200.993	-0.741639	0.181889	-4.07743	4.5536e-05	0.000454884	FO538757.2
ENSG00000101596.13	692.939	0.438882	0.107647	4.07705	4.56104e-05	0.000455363	SMCHD1
ENSG00000196924.13	22067.4	0.356887	0.0875503	4.07637	4.57447e-05	0.000456438	FLNA
ENSG00000173156.5	794.648	-0.587531	0.144138	-4.07618	4.57821e-05	0.000456547	RHOD
ENSG00000066629.15	113.614	1.18278	0.290261	4.07488	4.60389e-05	0.000458616	EML1
ENSG00000214063.9	1197.54	-0.548942	0.134714	-4.07486	4.60429e-05	0.000458616	TSPAN4
ENSG00000144724.17	485.502	0.48857	0.11991	4.07446	4.61208e-05	0.000459127	PTPRG
ENSG00000100300.16	1398.7	-0.68403	0.167919	-4.07357	4.62984e-05	0.000460627	TSPO
ENSG00000256269.5	1520.21	-0.44625	0.109566	-4.0729	4.6432e-05	0.000461689	HMBS
ENSG00000171148.12	2960.02	-0.40742	0.100062	-4.07166	4.66791e-05	0.000463879	TADA3
ENSG00000157873.16	271.627	-0.699076	0.171761	-4.07006	4.70012e-05	0.00046681	TNFRSF14
ENSG00000125249.6	508.809	0.63263	0.155449	4.06969	4.70751e-05	0.000467274	RAP2A
ENSG00000167588.11	53.6135	1.09015	0.267899	4.06926	4.71634e-05	0.00046788	GPD1
ENSG00000197043.12	3754.08	-0.332497	0.0817155	-4.06896	4.72228e-05	0.0004682	ANXA6
ENSG00000140323.5	92.8248	0.996214	0.244895	4.06793	4.74328e-05	0.000470011	DISP2
ENSG00000224511.1	16.3861	-1.29889	0.319363	-4.06714	4.75935e-05	0.00047106	LINC00365
ENSG00000276043.3	1276.6	0.630911	0.15512	4.06725	4.75702e-05	0.00047106	UHRF1
ENSG00000198406.7	157.631	0.742455	0.182572	4.06665	4.76936e-05	0.000471666	BZW1P2
ENSG00000276007.1	95.5466	-0.880044	0.216409	-4.06657	4.77095e-05	0.000471666	RP11-358L22.3
ENSG00000090061.16	174.565	0.901243	0.221668	4.06573	4.78826e-05	0.000473106	CCNK
ENSG00000134070.4	89.7033	1.17955	0.29014	4.06546	4.79374e-05	0.000473375	IRAK2
ENSG00000184925.10	34.1805	-1.18091	0.290515	-4.06489	4.80542e-05	0.000474256	LCN12
ENSG00000230124.5	791.376	-0.469208	0.115441	-4.06447	4.81412e-05	0.000474843	LHX4-AS1
ENSG00000122965.9	619.147	0.465818	0.11468	4.06189	4.86761e-05	0.000479843	RBM19
ENSG00000054148.16	1775.41	-0.498592	0.122757	-4.06163	4.87323e-05	0.000480122	PHPT1
ENSG00000149948.12	264.993	0.888338	0.218755	4.06087	4.88895e-05	0.000481395	HMGA2
ENSG00000108671.8	1929.22	0.410248	0.10108	4.05864	4.93589e-05	0.000485739	PSMD11
ENSG00000183207.11	5690.45	-0.393386	0.0969611	-4.05715	4.96747e-05	0.000488568	RUVBL2
ENSG00000138623.8	326.095	1.25009	0.308166	4.05656	4.98015e-05	0.000489535	SEMA7A
ENSG00000133519.11	124.745	-0.836269	0.206159	-4.05642	4.9831e-05	0.000489545	ZDHHC8P1
ENSG00000167930.14	1677.06	-0.570534	0.140658	-4.05617	4.98847e-05	0.000489793	ITFG3
ENSG00000164190.15	449.317	0.513022	0.12651	4.05518	5.00964e-05	0.00049159	NIPBL
ENSG00000159111.11	1424.27	-0.329368	0.0812406	-4.05423	5.02995e-05	0.000493302	MRPL10
ENSG00000089737.14	4329.57	0.287074	0.0708381	4.05254	5.06655e-05	0.000496608	DDX24
ENSG00000125743.9	8035.98	-0.366848	0.0905614	-4.05082	5.10392e-05	0.000499986	SNRPD2
ENSG00000120217.12	23.9838	1.28811	0.318024	4.05036	5.11389e-05	0.000500394	CD274
ENSG00000129103.16	1614.05	-0.476173	0.117562	-4.05042	5.11263e-05	0.000500394	SUMF2
ENSG00000138180.14	1547.6	0.40341	0.0996186	4.04954	5.13182e-05	0.000501245	CEP55
ENSG00000169740.12	556.359	-0.551432	0.136174	-4.04945	5.13384e-05	0.000501245	ZNF32
ENSG00000174547.12	1858.33	-0.466715	0.115244	-4.0498	5.12606e-05	0.000501245	MRPL11
ENSG00000197562.8	552.384	-0.442811	0.109351	-4.04943	5.13425e-05	0.000501245	RAB40C
ENSG00000065054.12	1220.87	-0.514733	0.127141	-4.04854	5.15385e-05	0.000502631	SLC9A3R2
ENSG00000241468.6	2386.17	-0.35314	0.0872269	-4.04852	5.15429e-05	0.000502631	ATP5J2
ENSG00000131236.15	4289.77	0.420175	0.103791	4.04829	5.15931e-05	0.000502835	CAP1
ENSG00000101365.19	4018.6	-0.420347	0.103887	-4.04619	5.20574e-05	0.000507073	IDH3B
ENSG00000115520.7	403.21	0.535485	0.132375	4.04521	5.22754e-05	0.000508908	COQ10B
ENSG00000144369.11	213.947	0.678725	0.167821	4.04434	5.24714e-05	0.000510528	FAM171B
ENSG00000133246.10	20.7654	-1.27412	0.315132	-4.04313	5.27415e-05	0.000512865	PRAM1
ENSG00000057657.13	47.7965	1.1242	0.278083	4.04267	5.28464e-05	0.000513568	PRDM1
ENSG00000125835.16	3890	-0.530586	0.13125	-4.04255	5.28735e-05	0.000513568	SNRPB
ENSG00000184432.8	3845.79	0.337485	0.0834985	4.04181	5.30403e-05	0.000514898	COPB2
ENSG00000103226.16	150.999	0.817706	0.20233	4.04145	5.31215e-05	0.00051515	NOMO3
ENSG00000175595.13	109.058	0.81776	0.202344	4.04143	5.31262e-05	0.00051515	ERCC4
ENSG00000148484.16	990.664	0.495427	0.122595	4.04118	5.31822e-05	0.000515403	RSU1
ENSG00000230202.1	1720.09	-0.407149	0.100754	-4.04102	5.32196e-05	0.000515475	RP11-632C17__A.1
ENSG00000137161.15	1105.21	-0.495148	0.12257	-4.03973	5.35132e-05	0.000517891	CNPY3
ENSG00000274372.3	24.9489	-1.24623	0.3085	-4.03966	5.35293e-05	0.000517891	RP11-94I2.4
ENSG00000106330.10	573.632	-0.532879	0.131981	-4.03753	5.40176e-05	0.000522322	MOSPD3
ENSG00000172732.10	487.447	-0.504326	0.124947	-4.03631	5.42988e-05	0.000524747	MUS81
ENSG00000164985.13	3155.24	-0.388234	0.0962076	-4.03538	5.45135e-05	0.000526525	PSIP1
ENSG00000100888.11	1541.69	0.367322	0.0910333	4.03503	5.45955e-05	0.000527021	CHD8
ENSG00000184508.9	160.843	-0.709415	0.175903	-4.03298	5.50729e-05	0.000531332	HDDC3
ENSG00000090971.4	728.827	-0.579564	0.143728	-4.03238	5.52153e-05	0.000532108	NAT14
ENSG00000104889.4	1647.87	-0.491069	0.121781	-4.0324	5.5209e-05	0.000532108	RNASEH2A
ENSG00000185187.11	547.949	-0.60392	0.149785	-4.03191	5.5326e-05	0.000532877	SIGIRR
ENSG00000271605.4	37.2271	1.19806	0.297166	4.03164	5.53889e-05	0.000533184	MILR1
ENSG00000116741.7	78.6855	1.07146	0.265839	4.03047	5.56647e-05	0.000535539	RGS2
ENSG00000178149.15	525.211	-0.505027	0.125307	-4.03031	5.57031e-05	0.000535609	DALRD3
ENSG00000121039.8	524.413	0.528323	0.13111	4.02961	5.58686e-05	0.000536901	RDH10
ENSG00000179912.18	463.812	-0.531269	0.13187	-4.02874	5.60773e-05	0.000538605	R3HDM2
ENSG00000177830.16	1722.12	-0.485515	0.120632	-4.02475	5.70348e-05	0.000547496	CHID1
ENSG00000076685.17	223.066	0.778737	0.193529	4.02387	5.72488e-05	0.000549243	NT5C2
ENSG00000177189.11	776.755	0.514917	0.127977	4.02351	5.73378e-05	0.000549791	RPS6KA3
ENSG00000205593.10	237.398	-0.710225	0.176589	-4.02191	5.7727e-05	0.000553215	DENND6B
ENSG00000273066.4	55.3909	-1.0336	0.257059	-4.02087	5.79833e-05	0.000555362	RP11-216L13.19
ENSG00000107957.15	603.963	0.470977	0.117166	4.01976	5.82587e-05	0.000557378	SH3PXD2A
ENSG00000117519.14	1764.63	0.555558	0.138206	4.01979	5.82503e-05	0.000557378	CNN3
ENSG00000092036.15	257.035	-0.602784	0.150016	-4.01813	5.86625e-05	0.00056093	HAUS4
ENSG00000154813.8	336.954	0.62868	0.156472	4.01786	5.87296e-05	0.000561259	DPH3
ENSG00000168502.16	403.716	0.658982	0.164051	4.01693	5.89618e-05	0.000563165	MTCL1
ENSG00000086730.15	244.952	-0.737627	0.18376	-4.01408	5.96779e-05	0.000569689	LAT2
ENSG00000269609.4	218.043	-0.643782	0.160532	-4.01032	6.06373e-05	0.000578527	RPARP-AS1
ENSG00000170906.14	1206.43	-0.462508	0.115355	-4.00942	6.08675e-05	0.000580079	NDUFA3
ENSG00000173744.16	923.173	0.434238	0.108303	4.00948	6.08522e-05	0.000580079	AGFG1
ENSG00000198467.12	4264.33	-0.491921	0.122721	-4.00844	6.11215e-05	0.000582177	TPM2
ENSG00000159459.10	448.487	0.581966	0.145199	4.00807	6.12182e-05	0.000582776	UBR1
ENSG00000136689.17	92.3181	0.913248	0.227887	4.00747	6.13729e-05	0.000583925	IL1RN
ENSG00000131473.15	4223.86	0.468957	0.117079	4.00547	6.1894e-05	0.000588558	ACLY
ENSG00000100592.14	153.779	0.726795	0.181476	4.00492	6.20379e-05	0.0005896	DAAM1
ENSG00000159685.9	457.561	-0.601775	0.150277	-4.00445	6.21624e-05	0.000590457	CHCHD6
ENSG00000115816.12	555.554	0.581223	0.145165	4.00388	6.23117e-05	0.000591549	CEBPZ
ENSG00000142168.13	6767.86	-0.368395	0.0920323	-4.00289	6.25747e-05	0.000593717	SOD1
ENSG00000167779.6	910.051	1.2052	0.301175	4.00167	6.2897e-05	0.000596447	IGFBP6
ENSG00000130762.13	1070.83	-0.466113	0.116564	-3.99877	6.36722e-05	0.000603465	ARHGEF16
ENSG00000166145.13	2596.87	-0.405144	0.101329	-3.99829	6.38017e-05	0.00060436	SPINT1
ENSG00000101844.16	236.481	0.624925	0.156342	3.99717	6.41049e-05	0.000606621	ATG4A
ENSG00000157326.17	352.66	-0.661937	0.165603	-3.99715	6.4111e-05	0.000606621	DHRS4
ENSG00000060138.11	4174.59	-0.27227	0.0681216	-3.99682	6.41991e-05	0.000607121	YBX3
ENSG00000132406.10	354.083	-0.515988	0.129115	-3.99634	6.43281e-05	0.000608006	TMEM128
ENSG00000145833.14	2807.07	0.44853	0.11224	3.99617	6.43761e-05	0.000608126	DDX46
ENSG00000188042.7	881.2	0.479723	0.120084	3.9949	6.47228e-05	0.000611066	ARL4C
ENSG00000090060.16	4021.37	0.33244	0.0832389	3.9938	6.50216e-05	0.00061355	PAPOLA
ENSG00000204308.7	1160.9	-0.422486	0.105793	-3.99351	6.51017e-05	0.000613969	RNF5
ENSG00000171992.11	606.425	0.543954	0.136222	3.99314	6.52046e-05	0.000614603	SYNPO
ENSG00000179889.17	1393.25	0.36439	0.0912587	3.99293	6.5261e-05	0.000614798	PDXDC1
ENSG00000111237.17	1448.54	-0.376702	0.0943947	-3.99071	6.58761e-05	0.000620253	VPS29
ENSG00000154310.15	105.072	0.808052	0.202577	3.98886	6.63911e-05	0.000624759	TNIK
ENSG00000115760.12	972.028	0.426245	0.106875	3.98827	6.65573e-05	0.000625981	BIRC6
ENSG00000185808.12	409.635	-0.53879	0.135102	-3.98801	6.66292e-05	0.000626315	PIGP
ENSG00000116793.14	286.425	0.598716	0.150143	3.98763	6.67367e-05	0.000626982	PHTF1
ENSG00000165322.16	378.712	0.569915	0.142931	3.98735	6.68143e-05	0.000627368	ARHGAP12
ENSG00000175575.11	311.797	-0.574523	0.144121	-3.9864	6.70827e-05	0.000629545	PAAF1
ENSG00000010404.16	502.389	0.730557	0.183272	3.98619	6.7142e-05	0.000629758	IDS
ENSG00000178623.10	555.444	-0.554534	0.139121	-3.986	6.71972e-05	0.000629933	GPR35
ENSG00000006625.16	665.577	-0.590358	0.148149	-3.9849	6.75099e-05	0.000632519	GGCT
ENSG00000197965.10	2113.38	0.396374	0.0995096	3.98327	6.79723e-05	0.000636505	MPZL1
ENSG00000215252.10	20.7555	1.26524	0.317658	3.98301	6.80474e-05	0.000636862	GOLGA8B
ENSG00000104142.9	940.515	0.408118	0.102523	3.98076	6.86957e-05	0.000642237	VPS18
ENSG00000119401.10	347.333	0.554595	0.139319	3.98076	6.86964e-05	0.000642237	TRIM32
ENSG00000159579.12	526.523	0.461092	0.115856	3.97986	6.89564e-05	0.000644317	RSPRY1
ENSG00000102218.5	147.028	0.78411	0.197153	3.97716	6.97434e-05	0.000650964	RP2
ENSG00000151067.19	34.1052	1.26908	0.319081	3.97728	6.97067e-05	0.000650964	CACNA1C
ENSG00000153339.12	450.125	0.589973	0.148392	3.97577	7.01526e-05	0.000654428	TRAPPC8
ENSG00000144029.10	2440.11	-0.379822	0.0955481	-3.9752	7.03213e-05	0.000655646	MRPS5
ENSG00000143436.9	863.222	-0.373096	0.0938599	-3.97503	7.03713e-05	0.000655756	MRPL9
ENSG00000241837.5	899.503	-0.609122	0.153258	-3.97449	7.0531e-05	0.000656889	ATP5O
ENSG00000133597.8	352.02	-0.567582	0.142818	-3.97417	7.06241e-05	0.000657401	ADCK2
ENSG00000108946.13	1446.47	0.326146	0.0820839	3.97333	7.0875e-05	0.000659379	PRKAR1A
ENSG00000177628.14	833.74	0.576459	0.145123	3.9722	7.12129e-05	0.000662164	GBA
ENSG00000169955.7	171.361	-0.700309	0.176349	-3.97115	7.15275e-05	0.000664731	ZNF747
ENSG00000155846.15	163.451	0.721638	0.181793	3.96956	7.20047e-05	0.000668804	PPARGC1B
ENSG00000198363.14	6870.19	0.302848	0.0762978	3.96929	7.20878e-05	0.000669215	ASPH
ENSG00000131116.10	712.935	-0.637366	0.160656	-3.96728	7.26969e-05	0.000674505	ZNF428
ENSG00000115594.10	164.441	0.936255	0.236022	3.96681	7.28421e-05	0.000675488	IL1R1
ENSG00000161970.11	736.67	-0.457423	0.115355	-3.96536	7.32839e-05	0.000679218	RPL26
ENSG00000154229.10	616.755	0.69569	0.175464	3.96487	7.34361e-05	0.000680262	PRKCA
ENSG00000086289.10	656.072	0.493272	0.124471	3.96296	7.40264e-05	0.000685362	EPDR1
ENSG00000036054.11	385.766	0.568149	0.14337	3.96281	7.40713e-05	0.000685409	TBC1D23
ENSG00000119431.8	485.269	-0.507623	0.128103	-3.96263	7.413e-05	0.000685583	HDHD3
ENSG00000102753.8	1124.92	0.424086	0.107046	3.96173	7.44085e-05	0.000687789	KPNA3
ENSG00000023734.9	2847.21	0.298218	0.0752809	3.96141	7.45089e-05	0.000688347	STRAP
ENSG00000151208.15	544.845	0.614199	0.155138	3.95905	7.52499e-05	0.00069482	DLG5
ENSG00000105655.17	1347.84	-0.530832	0.134117	-3.95798	7.5587e-05	0.000697557	ISYNA1
ENSG00000114302.14	911.851	0.541562	0.136854	3.95724	7.58223e-05	0.000699354	PRKAR2A
ENSG00000151612.14	13.9265	1.20844	0.305444	3.95633	7.61113e-05	0.000701267	ZNF827
ENSG00000198960.9	27.1322	1.26464	0.319648	3.95636	7.61018e-05	0.000701267	ARMCX6
ENSG00000215251.3	433.681	0.537611	0.135923	3.95527	7.64491e-05	0.000704003	FASTKD5
ENSG00000198959.10	355.25	0.842692	0.213079	3.95483	7.65875e-05	0.0007049	TGM2
ENSG00000163479.12	4286.05	-0.403653	0.102092	-3.95383	7.69097e-05	0.000707487	SSR2
ENSG00000160703.14	395.326	-0.537251	0.13589	-3.95357	7.6995e-05	0.000707893	NLRX1
ENSG00000176974.16	1297.36	-0.364917	0.0923737	-3.95044	7.80061e-05	0.000716806	SHMT1
ENSG00000167600.12	2175	-0.447857	0.113396	-3.94951	7.83114e-05	0.000719227	CYP2S1
ENSG00000107929.13	1566.7	0.363589	0.0920626	3.94936	7.83598e-05	0.000719288	LARP4B
ENSG00000143669.12	126.229	0.843492	0.213589	3.94914	7.84335e-05	0.00071958	LYST
ENSG00000185088.11	1561.83	0.384194	0.0972901	3.94896	7.84921e-05	0.000719734	RPS27L
ENSG00000095209.10	287.519	0.736476	0.186566	3.94753	7.89607e-05	0.000723645	TMEM38B
ENSG00000175471.18	46.1963	1.2625	0.319833	3.94737	7.90132e-05	0.000723741	MCTP1
ENSG00000117868.14	1000.16	0.40874	0.103572	3.94645	7.93173e-05	0.000726139	ESYT2
ENSG00000124789.10	844.308	0.53657	0.135973	3.94616	7.94141e-05	0.000726639	NUP153
ENSG00000047579.18	545.216	-0.547151	0.138692	-3.94508	7.97717e-05	0.000729107	DTNBP1
ENSG00000100580.7	571.433	0.472008	0.119645	3.94507	7.97769e-05	0.000729107	TMED8
ENSG00000105738.9	648.727	0.541926	0.137371	3.94497	7.9811e-05	0.000729107	SIPA1L3
ENSG00000068976.12	45.1528	1.2537	0.31781	3.9448	7.98665e-05	0.000729227	PYGM
ENSG00000136104.17	666.243	-0.453892	0.115078	-3.9442	8.00672e-05	0.000730672	RNASEH2B
ENSG00000117266.14	1004.14	-0.375674	0.0953224	-3.94108	8.11151e-05	0.000739842	CDK18
ENSG00000116299.15	33.2946	1.25721	0.319015	3.94092	8.117e-05	0.000739951	KIAA1324
ENSG00000120868.12	187.659	0.833243	0.211496	3.93976	8.1563e-05	0.000743139	APAF1
ENSG00000159658.9	1721.36	0.405324	0.102889	3.93943	8.16748e-05	0.000743172	EFCAB14
ENSG00000162599.14	1104.98	-0.440504	0.111821	-3.93937	8.16962e-05	0.000743172	NFIA
ENSG00000198780.10	75.9372	0.936289	0.237675	3.93937	8.16954e-05	0.000743172	FAM169A
ENSG00000065135.8	1405.73	0.397726	0.100976	3.93883	8.188e-05	0.00074445	GNAI3
ENSG00000163755.7	349.343	0.684354	0.173791	3.93781	8.22291e-05	0.000747229	HPS3
ENSG00000147642.15	28.2721	1.204	0.305809	3.93709	8.24772e-05	0.000748016	SYBU
ENSG00000159210.8	983.053	-0.417477	0.106029	-3.93738	8.23753e-05	0.000748016	SNF8
ENSG00000171735.17	690.425	-0.46067	0.117008	-3.93708	8.24776e-05	0.000748016	CAMTA1
ENSG00000196642.14	4244.42	-0.392438	0.0996782	-3.93705	8.24896e-05	0.000748016	RABL6
ENSG00000178502.5	19.5387	1.25129	0.317843	3.93683	8.25651e-05	0.000748306	KLHL11
ENSG00000113356.9	232.559	0.616181	0.156531	3.93647	8.26888e-05	0.000749033	POLR3G
ENSG00000198729.4	14.2755	1.23245	0.313097	3.93633	8.27358e-05	0.000749064	PPP1R14C
ENSG00000149806.9	5409.95	-0.448055	0.113833	-3.93608	8.28229e-05	0.000749458	FAU
ENSG00000186469.7	51.05	1.18173	0.300385	3.93406	8.35214e-05	0.000755381	GNG2
ENSG00000168476.10	1004.28	-0.439365	0.111743	-3.93191	8.42721e-05	0.00076177	REEP4
ENSG00000155465.17	1744.88	-0.498895	0.126898	-3.93148	8.44246e-05	0.000762748	SLC7A7
ENSG00000143398.18	1387.11	0.46567	0.118452	3.93129	8.44924e-05	0.000762959	PIP5K1A
ENSG00000109265.11	150.068	0.889695	0.226464	3.92864	8.54286e-05	0.000771009	KIAA1211
ENSG00000171109.17	721.339	0.429535	0.109343	3.92833	8.55372e-05	0.000771584	MFN1
ENSG00000100897.16	1300.34	-0.344607	0.0877641	-3.92651	8.61871e-05	0.000776632	DCAF11
ENSG00000127399.13	404.694	-0.556898	0.141827	-3.92661	8.61521e-05	0.000776632	LRRC61
ENSG00000105364.12	1753.75	-0.396177	0.100909	-3.92606	8.63473e-05	0.000777668	MRPL4
ENSG00000172366.18	630.783	-0.668607	0.170366	-3.92452	8.69012e-05	0.000782247	FAM195A
ENSG00000272645.2	181.412	-0.695679	0.177284	-3.9241	8.70549e-05	0.000783221	RP11-504P24.8
ENSG00000087842.9	468.968	-0.57112	0.145565	-3.92347	8.72844e-05	0.000784587	PIR
ENSG00000131873.5	517.608	0.623196	0.15884	3.92343	8.72979e-05	0.000784587	CHSY1
ENSG00000099326.7	374.474	-0.523936	0.133573	-3.92246	8.76483e-05	0.000786556	MZF1
ENSG00000144354.12	1536.55	-0.425433	0.108455	-3.92266	8.75784e-05	0.000786556	CDCA7
ENSG00000166387.10	686.186	-0.482734	0.12307	-3.92245	8.76543e-05	0.000786556	PPFIBP2
ENSG00000147852.14	28.5807	1.22057	0.311302	3.92084	8.8241e-05	0.000790584	VLDLR
ENSG00000149503.11	888.963	0.522557	0.133276	3.92085	8.82358e-05	0.000790584	INCENP
ENSG00000198604.9	668.628	0.534828	0.136399	3.92106	8.81593e-05	0.000790584	BAZ1A
ENSG00000100982.10	861.32	-0.395077	0.100782	-3.9201	8.85121e-05	0.0007926	PCIF1
ENSG00000111727.10	94.4319	0.827351	0.211085	3.91951	8.87288e-05	0.000794127	HCFC2
ENSG00000117222.12	322.321	0.617221	0.15756	3.91736	8.9523e-05	0.000800416	RBBP5
ENSG00000204348.8	426.705	-0.508742	0.129869	-3.91736	8.95245e-05	0.000800416	DXO
ENSG00000004777.17	239.444	-0.617262	0.157594	-3.91678	8.97389e-05	0.000801916	ARHGAP33
ENSG00000138246.14	588.196	0.515132	0.13155	3.91586	9.00808e-05	0.000804553	DNAJC13
ENSG00000260920.2	133.511	-0.722602	0.184552	-3.91544	9.02396e-05	0.000805554	RP1-228H13.5
ENSG00000099977.12	270.819	-0.605835	0.154753	-3.91484	9.04652e-05	0.000807149	DDT
ENSG00000188186.9	1148.75	-0.602342	0.153884	-3.91428	9.0676e-05	0.00080861	LAMTOR4
ENSG00000182534.12	1582.35	0.60018	0.153344	3.91394	9.08006e-05	0.000809301	MXRA7
ENSG00000173113.5	3038.55	-0.384357	0.0982087	-3.91368	9.09003e-05	0.000809771	TRMT112
ENSG00000133687.14	51.076	1.22441	0.312887	3.91328	9.10521e-05	0.000810703	TMTC1
ENSG00000091490.9	2535.62	-0.304825	0.0779011	-3.91297	9.11673e-05	0.000811309	SEL1L3
ENSG00000179091.4	4758.85	-0.345362	0.0882659	-3.91274	9.12542e-05	0.000811663	CYC1
ENSG00000068878.13	1408.38	0.397043	0.101495	3.91195	9.15556e-05	0.000813502	PSME4
ENSG00000092148.11	1185.62	0.412623	0.105476	3.91203	9.15238e-05	0.000813502	HECTD1
ENSG00000166130.13	389.419	0.487045	0.124549	3.91047	9.21183e-05	0.000818079	IKBIP
ENSG00000105607.11	571.982	-0.552215	0.141229	-3.91005	9.22754e-05	0.000818848	GCDH
ENSG00000146067.14	691.612	-0.402723	0.102998	-3.90999	9.23001e-05	0.000818848	FAM193B
ENSG00000156970.11	1075.63	0.594457	0.15205	3.9096	9.24483e-05	0.00081974	BUB1B
ENSG00000129353.13	1368.48	-0.367981	0.0941262	-3.90944	9.25102e-05	0.000819866	SLC44A2
ENSG00000099282.8	808.87	-0.489269	0.125155	-3.90931	9.25584e-05	0.000819871	TSPAN15
ENSG00000125970.10	3348.94	-0.365201	0.0934254	-3.90902	9.26727e-05	0.000820039	RALY
ENSG00000250571.5	348.064	-0.527042	0.134826	-3.90904	9.26644e-05	0.000820039	GLI4
ENSG00000166411.12	365.281	0.712678	0.182357	3.90814	9.30084e-05	0.000822586	IDH3A
ENSG00000131669.8	1039.08	-0.407022	0.104154	-3.9079	9.31012e-05	0.000822984	NINJ1
ENSG00000275216.1	2790.06	0.531384	0.135983	3.90773	9.31689e-05	0.00082316	RP11-54H7.4
ENSG00000168397.15	1299.33	-0.397075	0.101649	-3.90635	9.37025e-05	0.000827449	ATG4B
ENSG00000149743.12	487.569	-0.609394	0.156141	-3.90285	9.50676e-05	0.000838935	TRPT1
ENSG00000156171.13	936.499	-0.451374	0.115655	-3.90276	9.51007e-05	0.000838935	DRAM2
ENSG00000130770.16	2220.75	-0.384927	0.0986351	-3.90253	9.51915e-05	0.000839305	ATPIF1
ENSG00000101347.8	422.04	0.496603	0.127276	3.90177	9.54923e-05	0.000841526	SAMHD1
ENSG00000108840.14	1188.45	-0.415651	0.106544	-3.9012	9.57179e-05	0.000843082	HDAC5
ENSG00000058453.15	466.56	-0.509649	0.130648	-3.90093	9.5825e-05	0.000843162	CROCC
ENSG00000103363.13	3446.8	-0.566648	0.145258	-3.90096	9.58103e-05	0.000843162	TCEB2
ENSG00000178209.13	6314.38	0.356133	0.0912994	3.90072	9.5907e-05	0.000843452	PLEC
ENSG00000099250.16	401.566	1.24573	0.319398	3.90024	9.60989e-05	0.000844708	NRP1
ENSG00000187867.7	324.484	0.699428	0.179374	3.89927	9.6482e-05	0.000847642	PALM3
ENSG00000171160.16	294.459	-0.585525	0.150171	-3.89906	9.65671e-05	0.000847957	MORN4
ENSG00000155093.16	151.879	0.928536	0.238211	3.89796	9.70083e-05	0.000851396	PTPRN2
ENSG00000275183.1	158.482	-0.73016	0.187346	-3.89739	9.72366e-05	0.000852965	LENG9
ENSG00000064545.13	870.348	-0.528832	0.135734	-3.89608	9.77627e-05	0.000856876	TMEM161A
ENSG00000115107.18	1050.06	0.480224	0.123264	3.89591	9.78319e-05	0.000856876	STEAP3
ENSG00000173267.12	1086.42	-0.661423	0.16977	-3.896	9.77955e-05	0.000856876	SNCG
ENSG00000157350.11	957.754	0.412883	0.105982	3.89577	9.78866e-05	0.000856918	ST3GAL2
ENSG00000136021.16	499.641	0.525448	0.13489	3.8954	9.80384e-05	0.000857811	SCYL2
ENSG00000110697.11	916.951	0.432531	0.111062	3.89449	9.84041e-05	0.000860574	PITPNM1
ENSG00000176046.8	982.564	-1.23958	0.318319	-3.89416	9.85398e-05	0.000861322	NUPR1
ENSG00000167106.10	757.177	0.486382	0.124923	3.89346	9.88235e-05	0.000863363	FAM102A
ENSG00000182158.13	710.552	0.687608	0.176638	3.89276	9.9111e-05	0.000865435	CREB3L2
ENSG00000111653.18	286.688	-0.601514	0.154558	-3.89184	9.94888e-05	0.000868293	ING4
ENSG00000131437.14	287.714	0.607637	0.156188	3.89041	0.000100074	0.000872962	KIF3A
ENSG00000167862.8	925.294	-0.434	0.111566	-3.89006	0.00010022	0.000873792	ICT1
ENSG00000151474.18	64.6855	1.14561	0.294622	3.88841	0.000100904	0.000879308	FRMD4A
ENSG00000174442.10	762.418	0.541222	0.139204	3.88797	0.000101086	0.000880445	ZWILCH
ENSG00000184209.14	467.134	-0.559445	0.143899	-3.88776	0.000101176	0.00088078	SNRNP35
ENSG00000154556.16	34.0956	1.22896	0.316124	3.88758	0.000101249	0.00088097	SORBS2
ENSG00000100344.9	40.1722	1.21468	0.312569	3.88611	0.000101864	0.000885871	PNPLA3
ENSG00000134108.11	741.342	0.520966	0.134063	3.88599	0.000101915	0.000885871	ARL8B
ENSG00000004897.10	1162.06	0.362517	0.0932948	3.88571	0.000102031	0.000886432	CDC27
ENSG00000118193.10	296.834	0.649281	0.167106	3.88544	0.000102145	0.000886978	KIF14
ENSG00000170485.15	173.116	0.7919	0.203841	3.88489	0.000102374	0.000888518	NPAS2
ENSG00000099795.5	1652.88	-0.633407	0.163113	-3.88324	0.000103072	0.000894124	NDUFB7
ENSG00000104067.15	1464.17	0.442276	0.11396	3.88098	0.000104036	0.000902027	TJP1
ENSG00000156273.14	198.849	0.673067	0.17346	3.88024	0.000104354	0.000904332	BACH1
ENSG00000165644.9	307.301	-0.755843	0.194811	-3.87988	0.000104509	0.000905219	COMTD1
ENSG00000198964.12	243.451	0.626082	0.161479	3.87718	0.000105674	0.000914846	SGMS1
ENSG00000130147.14	2122.79	0.376915	0.0972286	3.87659	0.000105932	0.000916625	SH3BP4
ENSG00000167863.10	1768.86	-0.482819	0.124642	-3.87363	0.000107225	0.000927341	ATP5H
ENSG00000269893.5	1055.16	-0.587904	0.151801	-3.87285	0.00010757	0.000929859	SNHG8
ENSG00000077782.18	841.932	0.594721	0.153598	3.87193	0.000107977	0.00093104	FGFR1
ENSG00000160072.18	901.435	0.570282	0.147281	3.87207	0.000107917	0.00093104	ATAD3B
ENSG00000178585.13	349.402	-0.544425	0.140599	-3.87217	0.000107869	0.00093104	CTNNBIP1
ENSG00000180332.6	37.3426	1.12844	0.291433	3.87205	0.000107923	0.00093104	KCTD4
ENSG00000234797.5	113.391	-0.848736	0.21918	-3.87232	0.000107804	0.00093104	RPS3AP6
ENSG00000121579.11	2499.29	0.305263	0.0788556	3.87117	0.000108315	0.000933487	NAA50
ENSG00000185697.15	191.371	0.657091	0.169755	3.87083	0.000108465	0.000934309	MYBL1
ENSG00000168291.11	922.019	-0.408292	0.105518	-3.86941	0.000109098	0.000938822	PDHB
[truncated: 2,991 more rows]
